# Supplementary material for: Single-Cell Landscape of the Cochlea Revealed Cell-Type-Specific Diversification in Hipposideros armiger Based on PacBio Long-Read Sequencing
Source: Biomolecules. 2025 Feb 1;15(2):211. doi: 10.3390/biom15020211 (PMC11853400; doi:10.3390/biom15020211)
Supplement: Supplementary file 1 [file biomolecules-15-00211-s001.zip]

Archive with 7 entries (7 files):
- biomolecules-3402521-Supplementary Figures S1-S5.pdf
- biomolecules-3402521-Supplementary Table S1.xlsx
- biomolecules-3402521-Supplementary Table S2.pdf
- biomolecules-3402521-Supplementary Table S3.xlsx
- biomolecules-3402521-Supplementary Table S4.xlsx
- biomolecules-3402521-Supplementary Table S5.xlsx
- biomolecules-3402521-Supplementary Table S6.xlsx
