# Supplementary material for: Single-Cell Landscape of the Cochlea Revealed Cell-Type-Specific Diversification in Hipposideros armiger Based on PacBio Long-Read Sequencing
Source: Biomolecules. 2025 Feb 1;15(2):211. doi: 10.3390/biom15020211 (PMC11853400; doi:10.3390/biom15020211)
Supplement: Supplementary file 1 [file biomolecules-15-00211-s001.zip › biomolecules-3402521-Supplementary Table S1.xlsx]

## Sheet: Marker genes for each cluster
Cluster	Cell type	Marker gene
0	Spiral ganglion neuron	EPB41,HAP1,KCNQ3,PKD1
1	T cell	CD3E,CD3G,CD4
2	Inner hair cell	GRAP,FGF8
3	B cell	CD79A,CD79B,CD19,OBF1,MZB1
4	Mesenchymal cell	FNDC1,MDFIC
5	Macrophages cell	MPEG1,MRC1
6	Pillar cell	EMID1
7	Intermediate cell	PAX3
8	Fibrocyte cell 1	APOD
9	Fibrocyte cell 2	COCH
10	Outer hair cell	CLD16,MYO7A
11	Inner phalangeal cell/Inner border cell	MAFF
12	Spiral ganglion neuron	PPP1R1C,PARM1,CALM
13	Supporting cell 1	OTOG,TECTA
14	Inner phalangeal cell/Inner border cell	SOX21
15	Spiral ganglion neuron	SV2B,LMX1A,LYPD1
16	Osteoblast cell	RUNX2,CSF1
17	Outer hair cell	SMPX,Ocm,Prestin
18	Schwann cell	MBP
19	Microglia cell	C1QA
20	Spiral ganglion neuron	SLC4A4
21	Supporting cell 2	ERBB3
22	Outer hair cell	XIRP2,ABLIM2,KCNQ4
23	Spiral ganglion neuron	SCN4B
24	Spiral ganglion neuron	GHR,DFFA
25	Pillar cell	EDNRB
26	Spiral ganglion neuron	GABBR2,TENM2,Atp1a3,NRG1
27	Spiral ganglion neuron	LHX9
28	Outer hair cell	LBH

## Sheet: Expression of marker genes
GeneName	Cluster 0	Cluster 1	Cluster 2	Cluster 3	Cluster 4	Cluster 5	Cluster 6	Cluster 7	Cluster 8	Cluster 9	Cluster 10	Cluster 11	Cluster 12	Cluster 13	Cluster 14	Cluster 15	Cluster 16	Cluster 17	Cluster 18	Cluster 19	Cluster 20	Cluster 21	Cluster 22	Cluster 23	Cluster 24	Cluster 25	Cluster 26	Cluster 27	Cluster 28
EPB41	26.9941	10.0864	15.2808	5.47398	5.00104	5.40624	4.27291	4.90545	5.87152	4.60924	2.92752	6.56688	7.3223	4.40439	3.83007	3.79512	4.32473	6.49026	2.5986	6.35579	2.34139	5.62709	4.48757	4.89757	8.50942	4.20876	4.59706	5.61103	4.83868
HAP1	10.0726	2.29549	1.64293	2.1301	1.95391	1.85257	1.64634	2.67463	2.62804	1.82113	1.6292	2.19855	1.88323	2.05605	1.22185	1.68934	2.17168	1.05681	1.56639	2.82061	1.31474	2.20013	2.13281	1.91996	2.17805	1.26805	1.51735	1.28922	3.02763
KCNQ3	5.50445	0.347103	0.232364	0.304605	0.278319	0.286698	0.355731	0.232959	0.4666	0.285561	0.133358	0.230591	0.457332	0.318061	0.274122	0.56064	0.105482	0.259279	0.2667	0.375103	0.301787	0.356151	0.290927	0.0871373	0.354924	0.493715	0.397653	0	0.362772
PKD1	2.17708	0.10791	0.0624515	0.0530284	0.0510885	0.0560277	0.145124	0.0464234	0.0398196	0.11322	0.0434576	0.280385	0.138824	0.0278165	0.0396485	0.104755	0.0563561	0.0369242	0.110067	0.249369	0.0343077	0.165782	0.340167	0.195737	0	0.315399	0	0.200897	0.0687049
CD3E	0.185956	4.18278	0.0828756	0.22785	0.186835	0.210215	0.153439	0.186732	0.322209	0.0839267	0.115602	0.0318878	0.19204	0	0.224693	0	0.417375	0.207199	0.0724503	0.288857	0.286466	0.026	0.367606	0.0668409	0.038811	0	0.193012	0.0431332	0.0791891
CD3G	0.0298144	0.699638	0.0339502	0.00770802	0.00350041	0.0577426	0	0.0563368	0	0	0.0524857	0.114325	0.144916	0.0267062	0.0795297	0	0	0	0.0366719	0.0938438	0.0783208	0	0	0	0	0	0	0.0724155	0
CD4	0.0845412	0.545464	0.0439124	0.104047	0.0890839	0.0489025	0.0872177	0.0553964	0.206751	0.0950733	0.0379113	0.0336383	0.0407722	0	0.0742511	0.0872781	0.050354	0.0292094	0.0229752	0.138302	0.0267673	0.0436329	0.0827343	0	0.219727	0.0413599	0	0	0
GRAP	1.00125	2.99111	21.974	1.04075	0.953952	7.02809	2.04094	1.51101	0.857982	0.719056	0.926185	8.79766	0.442722	2.22896	1.34682	0.664344	1.01258	0.964383	4.11639	3.52397	1.32724	0.435334	1.50958	0.774485	0.655621	0.554882	4.52606	0.549447	0.254732
FGF8	0.706673	0.663581	11.8877	0.805389	0.942925	0.592759	0.748748	0.723895	3.78817	0.838634	0.378056	0.936319	0.358406	0.540227	1.29106	0.395026	1.36706	0.979466	0.228339	0.611278	1.2337	0.612081	0.684725	0.522573	0.554485	0.388298	3.38168	0.618317	0.292865
CD79A	0.0843546	0.0690338	0.0184373	2.69859	0.0807415	0.0205021	0.0691915	0.0203371	0.0102509	0.0548934	0.0747749	0	0.0665373	0	0.0340866	0.0815674	0	0.0287555	0.0320963	0.0716223	0.121944	0	0.0904323	0.106806	0.0657694	0	0	0	0
OBF1	0.0778141	0.0748347	0.0122753	3.10638	0.112669	0.0601547	0.043133	0.0263894	0.0239963	0.0182932	0	0.0145943	0.106551	0.0345377	0.0178246	0.122168	0.0449818	0.031794	0.063578	0.0522564	0.0350011	0	0.0240272	0.521834	0.0328847	0	0	0.164566	0
CD19	0.028644	0.0426484	0.0195843	1.4519	0.0905947	0.037876	0.0420754	0	0.145928	0.0262083	0.0145101	0	0.0413781	0	0	0.182702	0	0.0264065	0.0852184	0.167907	0.0741708	0.0190945	0.0379555	0.13669	0	0.0902446	0	0.181917	0
CD79B	0.0122583	0.0259713	0.00798795	0.349359	0.0218618	0.0211025	0.014918	0	0	0.0866027	0	0.0512153	0	0	0	0	0	0	0.0411634	0	0	0	0	0	0.0328847	0.211327	0	0	0
FNDC1	0.581865	0.611141	0.314682	0.710158	22.3819	0.749209	2.24	1.31758	3.13289	0.950997	0.283575	0.57309	0.573472	0.883425	5.78052	6.39829	0.459001	0.403428	0.520969	5.61089	2.24296	6.19543	1.06697	0.409531	0.714478	13.7438	0.317038	0.292709	0.142176
MPEG1	0.12316	0.252153	0.0807374	0.277691	0.14006	2.4903	0.0449903	0.0646515	0.0794456	0.0487954	0.0314781	0.0782644	0.111287	0.117609	0.0900198	0.166367	0	0.215852	0.105729	0.154166	0.17463	0.204962	0.180527	0	0.503988	0.146951	0	0	0.133062
MRC1	0.0632809	0.219809	0.0585989	0.110832	0.174402	1.22469	0.138703	0.162068	0.116427	0.0530954	0.098492	0.890363	0.0720214	0.0610999	0.0444373	0.0855227	0.239584	0.361834	0.0227724	0	0.0581552	0.0439438	0	0.30939	0.142905	0.0621343	0.0424908	0	0
EMID1	0.0270656	0.0789701	0.0272594	0.0780148	0.0768938	0.0346019	3.74079	0.0692871	0.0157645	0.0292924	0.038602	0.0146929	0.0487708	0.0784171	0.0265366	0.0698353	0.0242062	0.0326413	0.156833	0	0.112731	0	0.0193605	0.114996	0	0.0546717	0.136298	0	0
PAX3	0.0458845	0.0593859	0.0101422	0.0430095	0.172289	0.056722	0.0546208	2.29705	0.0360636	0.0275599	0.0212696	0	0.0550995	0	0.0163359	0	0.03608	0	0	0	0	0.0259067	0.0269491	0.155838	0.151371	0.375298	0	0	0.11424
APOD	0.186233	0.276199	0.135961	0.259183	0.215152	0.207627	0.362046	0.258544	11.3609	0.245802	0.116278	0.129862	0.115068	0.106592	0.215862	0.226994	0.210056	0.0747367	0.0993724	0.286178	0.138464	0.1646	0.0129938	0.143418	2.59358	1.51083	0.378569	0.267335	0
COCH	0.894567	1.32955	0.621068	1.22545	2.80514	0.92157	0.806596	1.152	3.64792	27.0914	0.475936	0.84143	0.837163	0.772285	0.602056	8.97338	1.10337	0.542638	0.400411	0.758082	0.478556	17.3304	1.27854	1.48808	0.597436	0.806322	0.568071	0.545201	0.998127
CLDN14	0.0422616	0.0131241	0.0368958	0.0438975	0.024916	0.0634265	0	0.041571	0.0248659	0.0352436	7.63291	0	0.0200242	0.406618	0.0205751	0.0706847	0	8.12233	0.0651704	0	0	0	0	0	0	0	0	0	0
MYO7A	0.177825	0.484284	0.539315	0.26773	0.450368	0.743694	0.412805	0.859117	0.381577	0.979373	3.55098	1.19123	0.910999	1.84782	1.25205	0.436904	0.372566	2.01822	2.01583	0.648682	0.501444	0.226554	0.440981	2.16544	0.807958	0.302888	0.704848	0.290602	3.18678
MAFF	0.156258	0.180401	0.0604325	0.171027	0.350733	0.844444	0.519297	0.208174	0.19551	0.116404	0.0892102	1.77796	0.075818	0.10432	0.0547322	0.0627415	0.657081	0.252538	0.165701	0.404153	0.111339	0.161138	0.620382	0.146766	0.0744442	0.143186	0.210714	0.247181	0
PPP1R1C	0.0641466	0.0925361	0.0875549	0.185667	0.14377	0.164764	0.0681165	0.105468	0	0.105413	0.0430919	0.228385	8.77438	1.75679	0	0.0239051	0.0993741	0.608241	0.0374826	0.115352	0.0405574	0.166068	0	0.21646	0	0	0.0441842	0	0.647394
PARM1	0.377813	0.357796	1.0096	1.28789	1.29722	0.28999	0.318341	0.928101	0.425525	1.17141	3.58099	0.421786	7.94212	1.31292	3.74807	0.366415	0.386222	1.89001	0.357647	0.213718	0.245803	1.2039	2.56435	0.39237	0.976703	0.405947	1.34409	0.648847	0.599169
CALM	0.701352	1.48976	1.10771	1.18251	1.15664	1.16068	1.02511	0.602969	1.01007	1.20547	1.19981	0.99533	4.00423	1.12513	0.82021	1.06813	1.0137	0.620024	0.437202	1.82716	1.51049	0.753614	1.15183	1.03385	1.91663	0.70573	0.824515	0.306427	3.45012
OTOG	0.00338506	0	0.0039094	0.0229398	0	0.00662873	0.0388254	0	0	0	0.0303626	0	0	0.547054	0	0.0214037	0.0436159	0.176367	0	0	0	0	0	0	0	0	0	0	0
TECTA	0.00416141	0.00950219	0	0.0127643	0.00385741	0.00963042	0	0	0.00918744	0	0	0	0	0.459052	0	0	0	0	0	0	0	0	0	0	0	0	0	0	0
SOX21	0.948649	3.61234	2.18973	3.37592	2.51769	2.13611	2.81839	2.16454	2.14999	1.92522	2.10819	1.25723	2.28963	2.36354	5.90632	2.39463	1.08873	2.22362	2.81687	1.42118	1.56725	2.36649	1.04126	2.6944	2.05105	3.19436	1.44926	2.06976	1.33858
SV2B	0.161535	0.318449	0.211887	0.260908	2.68134	0.175687	0.227546	0.170451	0.323497	3.27838	0.166161	0.0922717	0.129346	0.226703	0.0759502	25.0163	5.18351	0.342391	0.0405638	0.856599	0.216523	4.09022	1.33686	0.157176	4.80474	3.35407	0.0824198	0.204893	0.111016
LMX1A	0.626072	2.908	3.7946	2.75413	6.63429	3.07145	3.95208	2.40583	2.22487	2.98233	1.72647	4.75372	3.28536	4.23117	2.50672	12.167	12.0298	2.24521	1.78744	2.40341	6.10742	4.30358	2.48873	3.19993	3.99625	4.85244	1.53605	0.367236	4.81197
LYPD1	0.0418903	0.0929614	0.0651999	0.0749333	0.105596	0.104697	0.0581841	0.197968	0	0	0	0.031551	0.0726425	0.161068	0.237691	2.25026	0.365819	0.0208529	0.998662	0.040636	0.181844	0.0736574	0.225983	0.173578	0	0.0399489	0.139105	0.0431332	0.11424
RUNX2	3.61149	10.9942	0.564953	6.32005	4.34266	12.0011	0.974144	3.01315	1.39531	1.53339	0.789693	3.64574	0.916458	1.00636	0.347076	0.559117	51.4972	2.09109	0.829207	2.11313	1.29723	0.35827	6.20515	0.91284	8.26617	2.40143	0.410053	7.14652	0.633459
CSF1	0.0292155	0.352669	0.0241059	0.0766711	0.41071	0.0790115	0.271045	0.0893395	0.222365	0.00989746	0.0491395	0.0865052	0.0276931	0.0182882	0.0626906	0.0833685	5.78881	0	0.209486	0.086792	0.116636	0.0455348	0.0543812	0.052431	0.119343	0.0902446	0	0.140072	0.111016
SMPX	0.0350977	0.0335697	0.034955	0.0771232	0.0502471	0.0287218	0.0404777	0.0338165	0.076357	0.0195702	0.0568719	0.0320102	0.0465705	0.119364	0.018184	0	0	0.926816	0.03695	0	0	0	0.258096	0	0.0665305	0	0.126403	0	0.105266
Ocm	0.0349619	0.0410875	0.00736924	0.019344	0.0395265	0	0	0.0241593	0	0	0.0171095	0.0671562	0.0534833	0	0.0271581	0	0	1.93609	0.0668338	0	0	0	0	0.0445518	0.0773874	0.073828	0.0574284	0	0
Prestin	0.00657618	0.00418118	0.105711	0.0282927	0	0.0366365	0.0290076	0	0	0.0173019	0	0.117573	0	0	0	0.171238	0	1.16517	0.0212808	0	0.0306232	0	0	0	0	0	0	0	0
MBP	0.248193	1.1106	0.0948902	0.886274	0.164876	1.204	0.210185	0.533278	0.101541	0.183746	0.151158	0.294634	0.542289	0.223386	0.339783	0.114384	0.319951	0.147203	11.157	0.211188	0.210007	0.266802	0.230431	4.93878	0.380532	0.0622094	0.125392	0.0818491	0.142176
C1QA	0.434365	0.503519	0.218856	0.438586	0.729317	0.442238	0.267934	0.276964	0.877815	1.63362	1.86831	0.219583	0.183018	2.37069	0.488699	1.08159	0.658104	0.462374	0.103459	45.8258	0.961674	0.37652	0.940968	0.563798	0.155736	5.54703	0.751563	0.133224	0.266927
Slc4a4	1.37023	1.75689	8.29816	1.60969	2.954	1.75009	1.58786	3.03773	6.15037	1.19706	0.932346	1.11518	0.972761	1.29696	2.2176	0.853057	2.7739	1.31216	0.72647	2.87019	38.5822	1.3592	6.94316	1.71749	9.61384	2.22105	1.39865	4.11069	0.725328
ERBB3	0.0490918	0.0927707	0.406659	0.0740916	0.36158	0.0485236	0.120881	0.286304	0.380474	1.09138	0.396618	0.00875197	0.23745	0.567427	0.550681	0.643031	0.555267	0.190758	0	0.342562	0.502089	2.11025	0.0344673	0.243688	0.481637	0.100318	0.0626096	0	0.135501
XIRP2	0.113098	0.198066	0.05296	0.200715	0.075633	0.13097	0.0781114	0.0940538	0.0439551	0.0628839	0.0544686	0.20515	0.105472	0.0796278	0.0779767	0.0479837	0.441743	0.0977086	0.0822573	0.0932026	0.025887	0.189937	9.77161	0.158318	0	0.110314	0.0684556	0	0.121224
ABLIM2	0.0473982	0.059514	0.0911372	0.0703802	0.139986	0.0140987	0.672735	0.0989401	0.778382	0.27164	0.0454952	0.0203335	0.389596	0.0748797	0.126926	0	0.144955	0.438706	0.0950523	0.213418	0.0569947	0.487069	2.72873	0.0452333	0.177239	0.264013	1.37268	0	0.781971
KCNQ4	0.421993	0.485464	0.0664829	0.244991	0.0961338	0.0255109	0.686026	0.273128	0.00746454	0.03571	0.0523517	0.161004	0.0476216	0.102284	0.837579	0	0.127437	0.0220255	0.0936649	0	0.521623	0.0548074	1.07918	0.0584293	0.0291907	0.280717	0.0466081	0.252487	0
SCN4B	0.204512	0.333096	0.159559	0.272549	0.292278	0.180587	0.390253	0.327577	0.218986	0.181368	0.0568048	0.244887	0.219315	0.212219	0.119704	0.150253	0.186249	0.235834	0.217274	0.461223	0.227016	0.0738498	0.296243	38.4573	0.508028	0.447645	0	0	0.406824
GHR	0.555541	0.569171	0.263922	0.687992	10.2581	0.785234	3.76902	0.943893	2.14726	1.0095	0.487487	0.964323	0.372195	0.457312	1.47399	0.845569	49.7559	0.740919	6.45482	3.96473	1.92379	3.43918	5.61542	2.194	90.7291	5.67754	0.697128	0.364951	0.748345
DFFA	0.00978183	0.0174841	0.00195289	0.0275331	0.00923072	0.0114741	0.0223404	0.0244101	0	0.0887081	0.0088202	0.0191865	0.0171549	0	0	0	0.0572863	0	0	0	0	0	0.155255	0.0333807	2.96068	0	0	0.713508	0
OTOGL	0.0827543	0.124345	0.027009	0.0744605	1.06925	0.156921	0.134371	0.116902	5.92156	0.296209	0.148701	0.0945096	0	0.746452	0.0495332	0.111325	0.451802	0.20183	0.161203	0.128824	0.779192	0	0.0930692	0.125941	2.51412	9.4743	1.07064	0	0.581239
EDNRB	0.0688403	0.0520052	0.520281	0.082588	0.148758	0.0273504	0.010106	0.0187652	0.0630262	0.254897	0.0288875	0.0133476	1.12848	0.0566127	0.155815	0.180104	0.11308	0.0243917	0.424327	0	0.156161	0.101828	0.0910581	0.194394	0.419143	1.89594	0.177105	0.237586	0.386472
GABBR2	0.18529	0.233075	2.89992	0.2794	0.158396	0.183812	0.215846	0.163774	0.198911	0.239326	0.127531	0.136685	0.055356	0.282765	0.121179	0.0979276	0.328625	0.0521993	0.0292788	0.0620455	0.301665	0.133642	0.172304	0.727527	0.267801	0	7.02586	0.0715574	0.109422
TENM2	0.0883256	0.215537	0.0631262	0.104605	0.200655	0.255373	0.113593	0.439892	0.374517	0.182925	0.100209	0.160358	0.0696482	0.264479	0.418154	0.307939	0	0.501358	0.0752548	0.110948	0.606452	0.70292	0.268873	0.371337	0	0	14.8717	0.164566	0.830525
Atp1a3	0.346323	0.280394	0.749678	0.237643	0.190473	0.265269	0.272831	0.27851	0.529057	0.087433	0.140489	0.101526	0.108615	0.233248	0.228406	0.254592	0	0.198373	0.168986	0.319459	0.109242	0.0375084	0.219241	0.883508	0.271897	0.279028	2.71053	0.677348	0.272327
NRG1	0.0444802	0.0936423	0.11786	0.063477	0.0808203	0.0667782	0.102254	0.179584	0.0102348	0.493555	0.0527868	0.0798938	0.0154666	0.447005	0.275648	0.0532613	0	0.0969622	0.0210257	0.163177	0.750183	0.179252	0	0.0892451	0	0	1.57098	0.461513	0.248626
LHX9	15.3959	17.7518	6.92503	17.5734	15.8397	17.6928	14.2406	20.5413	15.5611	11.4321	8.69482	14.5184	8.74975	9.7097	9.77973	13.1681	15.2194	8.26754	7.6265	28.968	8.38268	10.9367	19.2434	13.1945	14.1204	10.4003	8.87645	71.742	11.4723
LBH	0.325146	1.39607	0.183641	0.899134	0.33036	0.265672	0.458979	0.613786	0.188671	0.249439	0.654319	0.592494	0.190663	0.603963	0.351427	0.633793	0.334572	1.49463	1.71841	0.556502	0.308738	0.24011	0.649353	0.131745	0.182688	0.730555	0.146847	0.318333	4.33437
