# Supplementary material for: Single-Cell Landscape of the Cochlea Revealed Cell-Type-Specific Diversification in Hipposideros armiger Based on PacBio Long-Read Sequencing
Source: Biomolecules. 2025 Feb 1;15(2):211. doi: 10.3390/biom15020211 (PMC11853400; doi:10.3390/biom15020211)
Supplement: Supplementary file 1 [file biomolecules-15-00211-s001.zip › biomolecules-3402521-Supplementary Table S3.xlsx]

## Sheet: Branch.depended_gene.xls
branch	GeneID	Gene_module	P_value	FDR	Symbol	Description	KEGG_A_class	KEGG_B_class	Pathway	K_ID	GO Component	GO Function	GO Process
State 5,2,3,4 -vs- State 5,1	ncbi_109394243	1	0	0	CHIO	PREDICTED: protein unc-13 homolog C [Hipposideros armiger]	Organismal Systems	Nervous system	ko04721//Synaptic vesicle cycle	K15293	-	GO:0008289//lipid binding;GO:0043169//cation binding	GO:0007165//signal transduction
State 5,2,3,4 -vs- State 5,1	ncbi_109377165	2	0	0	YA71	PREDICTED: protein-cysteine N-palmitoyltransferase HHAT-like protein isoform X1 [Hipposideros armiger]	-	-	-	-	GO:0031224//intrinsic component of membrane;GO:0044444//cytoplasmic part	-	GO:0010558//negative regulation of macromolecule biosynthetic process
State 5,2,3,4 -vs- State 5,1	ncbi_109381348	1	0	0	GRAP	PREDICTED: beta-chimaerin isoform X1 [Hipposideros armiger]	-	-	-	-	-	GO:0043169//cation binding	GO:0007165//signal transduction
State 5,2,3,4 -vs- State 5,1	ncbi_109381787	2	0	0	APBB3	PREDICTED: amyloid beta A4 precursor protein-binding family B member 2 isoform X1 [Hipposideros armiger]	Metabolism;Metabolism	Global and overview maps;Amino acid metabolism	ko01100//Metabolic pathways;ko00310//Lysine degradation	K11433;K11433	GO:0043231//intracellular membrane-bounded organelle	GO:0005515//protein binding	GO:0001558//regulation of cell growth;GO:0010468//regulation of gene expression;GO:0022402//cell cycle process;GO:0042981//regulation of apoptotic process;GO:0043062//extracellular structure organization;GO:0097485//neuron projection guidance
State 5,2,3,4 -vs- State 5,1	ncbi_109382960	1	0	0	TITIN	PREDICTED: pro-neuregulin-1, membrane-bound isoform isoform X1 [Hipposideros armiger]	Environmental Information Processing	Signal transduction	ko04012//ErbB signaling pathway	K05455	-	-	-
State 5,2,3,4 -vs- State 5,1	ncbi_109383159	2	0	0	SPIC	PREDICTED: transcription factor ETV6 isoform X1 [Hipposideros armiger]	Human Diseases;Organismal Systems	Cancers;Development	ko05202//Transcriptional misregulation in cancers;ko04320//Dorso-ventral axis formation	K03211;K03211	GO:0043231//intracellular membrane-bounded organelle;GO:0043232//intracellular non-membrane-bounded organelle	GO:0000977//RNA polymerase II regulatory region sequence-specific DNA binding;GO:0000982//transcription factor activity, RNA polymerase II core promoter proximal region sequence-specific binding;GO:0005515//protein binding	GO:0006357//regulation of transcription from RNA polymerase II promoter;GO:0048869//cellular developmental process
State 5,2,3,4 -vs- State 5,1	ncbi_109383322	1	0	0	GLR14	PREDICTED: glutamate receptor ionotropic, kainate 2 isoform X1 [Hipposideros armiger]	Environmental Information Processing;Organismal Systems	Signaling molecules and interaction;Nervous system	ko04080//Neuroactive ligand-receptor interaction;ko04724//Glutamatergic synapse	K05202;K05202	GO:0008328//ionotropic glutamate receptor complex;GO:0032838//cell projection cytoplasm;GO:0033267//axon part;GO:0044297//cell body;GO:0097060//synaptic membrane	GO:0004970//ionotropic glutamate receptor activity;GO:0005231//excitatory extracellular ligand-gated ion channel activity;GO:0019904//protein domain specific binding;GO:0044389//ubiquitin-like protein ligase binding;GO:0044390//ubiquitin-like protein conjugating enzyme binding;GO:0046983//protein dimerization activity	GO:0001508//action potential;GO:0002209//behavioral defense response;GO:0006811//ion transport;GO:0006875//cellular metal ion homeostasis;GO:0007215//glutamate receptor signaling pathway;GO:0007270//neuron-neuron synaptic transmission;GO:0010647//positive regulation of cell communication;GO:0015031//protein transport;GO:0032872//regulation of stress-activated MAPK cascade;GO:0043065//positive reg…
State 5,2,3,4 -vs- State 5,1	ncbi_109383670	1	0	0	YDC1	PREDICTED: RNA binding protein fox-1 homolog 3 isoform X1 [Hipposideros armiger]	-	-	-	-	GO:0043231//intracellular membrane-bounded organelle;GO:0044297//cell body;GO:0097458//neuron part	GO:0003676//nucleic acid binding	GO:0048024//regulation of mRNA splicing, via spliceosome
State 5,2,3,4 -vs- State 5,1	GDR1_Gene003816	3	0	0	-	forkhead box protein K2 isoform X1 [Pteropus alecto]	-	-	-	-	-	-	-
State 5,2,3,4 -vs- State 5,1	ncbi_109384688	1	0	0	LAMA3	PREDICTED: neurexin 3 isoform X1 [Hipposideros armiger]	Environmental Information Processing	Signaling molecules and interaction	ko04514//Cell adhesion molecules (CAMs)	K07377	GO:0016021//integral component of membrane;GO:0032991//macromolecular complex	GO:0005102//receptor binding;GO:0016247//channel regulator activity;GO:0043169//cation binding;GO:0060089//molecular transducer activity	GO:0001505//regulation of neurotransmitter levels;GO:0007267//cell-cell signaling;GO:0007611//learning or memory;GO:0016337//single organismal cell-cell adhesion;GO:0022607//cellular component assembly;GO:0044089//positive regulation of cellular component biogenesis;GO:0048522//positive regulation of cellular process;GO:0048646//anatomical structure formation involved in morphogenesis;GO:0051703/…
State 5,2,3,4 -vs- State 5,1	ncbi_109384939	2	0	0	ELAV1	PREDICTED: ribonucleoprotein PTB-binding 2 [Hipposideros armiger]	-	-	-	-	GO:0043231//intracellular membrane-bounded organelle	GO:0003723//RNA binding	-
State 5,2,3,4 -vs- State 5,1	GDR1_Gene004451	2	0	0	PDE4D	unnamed protein product [Mus musculus]	Environmental Information Processing;Metabolism;Metabolism;Human Diseases;Organismal Systems	Signal transduction;Nucleotide metabolism;Global and overview maps;Substance dependence;Endocrine system	ko04024//cAMP signaling pathway;ko00230//Purine metabolism;ko01100//Metabolic pathways;ko05032//Morphine addiction;ko04928//Parathyroid hormone synthesis, secretion and action	K13293;K13293;K13293;K13293;K13293	-	-	-
State 5,2,3,4 -vs- State 5,1	ncbi_109387521	2	0	0	AAPK1	PREDICTED: cGMP-dependent protein kinase 1 [Hipposideros armiger]	Organismal Systems;Environmental Information Processing;Organismal Systems;Organismal Systems;Organismal Systems;Cellular Processes;Organismal Systems;Organismal Systems;Organismal Systems	Sensory system;Signal transduction;Circulatory system;Immune system;Environmental adaptation;Cellular community - eukaryotes;Digestive system;Nervous system;Endocrine system	ko04740//Olfactory transduction;ko04022//cGMP - PKG signaling pathway;ko04270//Vascular smooth muscle contraction;ko04611//Platelet activation;ko04713//Circadian entrainment;ko04540//Gap junction;ko04970//Salivary secretion;ko04730//Long-term depression;ko04923//Regulation of lipolysis in adipocyte	K07376;K07376;K07376;K07376;K07376;K07376;K07376;K07376;K07376	GO:0016020//membrane;GO:0043231//intracellular membrane-bounded organelle;GO:0044444//cytoplasmic part	GO:0004690//cyclic nucleotide-dependent protein kinase activity;GO:0016247//channel regulator activity;GO:0030551//cyclic nucleotide binding;GO:0032550//purine ribonucleoside binding	GO:0006464//cellular protein modification process;GO:0006796//phosphate-containing compound metabolic process;GO:0006940//regulation of smooth muscle contraction;GO:0007010//cytoskeleton organization;GO:0010506//regulation of autophagy;GO:0010544//negative regulation of platelet activation;GO:0016477//cell migration;GO:0019935//cyclic-nucleotide-mediated signaling;GO:0031175//neuron projection de…
State 5,2,3,4 -vs- State 5,1	ncbi_109387947	2	0	0	LTE1	PREDICTED: ras-GEF domain-containing family member 1B isoform X1 [Hipposideros armiger]	-	-	-	-	GO:0044464//cell part	GO:0005085//guanyl-nucleotide exchange factor activity	GO:0043087//regulation of GTPase activity
State 5,2,3,4 -vs- State 5,1	ncbi_109388467	2	0	0	AURKB	PREDICTED: serine/threonine-protein kinase DCLK1 isoform X1 [Hipposideros armiger]	-	-	-	-	-	GO:0004672//protein kinase activity;GO:0032550//purine ribonucleoside binding	GO:0006464//cellular protein modification process;GO:0006796//phosphate-containing compound metabolic process;GO:0007165//signal transduction;GO:0016477//cell migration;GO:0021955//central nervous system neuron axonogenesis;GO:0051707//response to other organism;GO:1990138//neuron projection extension
State 5,2,3,4 -vs- State 5,1	ncbi_109388506	1	0	0	FSTL5	PREDICTED: neuronal growth regulator 1 isoform X1 [Hipposideros armiger]	Environmental Information Processing	Signaling molecules and interaction	ko04514//Cell adhesion molecules (CAMs)	K06775	-	-	-
State 5,2,3,4 -vs- State 5,1	ncbi_109389504	1	0	0	SPON1	PREDICTED: reelin [Hipposideros armiger]	Environmental Information Processing;Cellular Processes;Environmental Information Processing	Signal transduction;Cellular community - eukaryotes;Signaling molecules and interaction	ko04151//PI3K-Akt signaling pathway;ko04510//Focal adhesion;ko04512//ECM-receptor interaction	K06249;K06249;K06249	GO:0031012//extracellular matrix;GO:0043005//neuron projection;GO:0044421//extracellular region part;GO:0044424//intracellular part	GO:0004672//protein kinase activity;GO:0043169//cation binding;GO:0070011//peptidase activity, acting on L-amino acid peptides;GO:0070325//lipoprotein particle receptor binding	GO:0003002//regionalization;GO:0007166//cell surface receptor signaling pathway;GO:0007612//learning;GO:0007613//memory;GO:0010469//regulation of receptor activity;GO:0010975//regulation of neuron projection development;GO:0014066//regulation of phosphatidylinositol 3-kinase signaling;GO:0021510//spinal cord development;GO:0021795//cerebral cortex cell migration;GO:0022610//biological adhesion;GO…
State 5,2,3,4 -vs- State 5,1	ncbi_109390307	2	0	0	CAMK1	PREDICTED: STE20/SPS1-related proline-alanine-rich protein kinase isoform X2 [Hipposideros armiger]	-	-	-	-	GO:0005886//plasma membrane	GO:0004672//protein kinase activity;GO:0032550//purine ribonucleoside binding	GO:0006468//protein phosphorylation;GO:0006971//hypotonic response;GO:0007165//signal transduction;GO:0031347//regulation of defense response;GO:0032413//negative regulation of ion transmembrane transporter activity;GO:0035826//rubidium ion transport;GO:0043267//negative regulation of potassium ion transport
State 5,2,3,4 -vs- State 5,1	ncbi_109392283	2	0	0	CP29B	PREDICTED: RNA-binding motif, single-stranded-interacting protein 3 isoform X1 [Hipposideros armiger]	-	-	-	-	GO:0044424//intracellular part	GO:0003729//mRNA binding	GO:0006417//regulation of translation
State 5,2,3,4 -vs- State 5,1	ncbi_109393960	1	0	0	CDPK8	PREDICTED: calcium-binding protein 8 isoform X1 [Hipposideros armiger]	Metabolism;Metabolism	Global and overview maps;Amino acid metabolism	ko01100//Metabolic pathways;ko00310//Lysine degradation	K11433;K11433	GO:0000139//Golgi membrane	GO:0043169//cation binding	-
State 5,2,3,4 -vs- State 5,1	GDR1_Gene008412	2	0	0	-	LOW QUALITY PROTEIN: uncharacterized protein LOC102528630 [Vicugna pacos]	-	-	-	-	-	-	-
State 5,2,3,4 -vs- State 5,1	ncbi_109394760	1	0	0	SLIT1	PREDICTED: neurexin-1 isoform X1 [Hipposideros armiger]	Environmental Information Processing	Signaling molecules and interaction	ko04514//Cell adhesion molecules (CAMs)	K07377	GO:0097060//synaptic membrane	GO:0005102//receptor binding	GO:0001505//regulation of neurotransmitter levels;GO:0001941//postsynaptic membrane organization;GO:0007611//learning or memory;GO:0007625//grooming behavior;GO:0022607//cellular component assembly;GO:0031223//auditory behavior;GO:0032102//negative regulation of response to external stimulus;GO:0043113//receptor clustering;GO:0044089//positive regulation of cellular component biogenesis;GO:004583…
State 5,2,3,4 -vs- State 5,1	ncbi_109396424	1	0	0	SLO	PREDICTED: potassium voltage-gated channel subfamily D member 2 [Hipposideros armiger]	Organismal Systems	Nervous system	ko04726//Serotonergic synapse	K04892	-	-	-
State 5,2,3,4 -vs- State 5,1	GDR1_Gene009850	2	0	0	-	-	-	-	-	-	-	-	-
State 5,2,3,4 -vs- State 5,1	ncbi_109372780	2	0	0	SN	PREDICTED: carcinoembryonic antigen-related cell adhesion molecule 16 isoform X1 [Hipposideros armiger]	-	-	-	-	GO:0032421//stereocilium bundle	-	-
State 5,2,3,4 -vs- State 5,1	ncbi_109373376	1	0	0	LUM	PREDICTED: leucine-rich repeat-containing protein 4C [Hipposideros armiger]	Environmental Information Processing;Organismal Systems	Signaling molecules and interaction;Development	ko04514//Cell adhesion molecules (CAMs);ko04360//Axon guidance	K07523;K07523	GO:0031224//intrinsic component of membrane;GO:0044421//extracellular region part;GO:0097060//synaptic membrane	GO:0005488//binding	GO:0010769//regulation of cell morphogenesis involved in differentiation
State 5,2,3,4 -vs- State 5,1	ncbi_109373982	1	0	0	ATL3	PREDICTED: neurotrimin isoform X1 [Hipposideros armiger]	-	-	-	-	-	-	-
State 5,2,3,4 -vs- State 5,1	ncbi_109374140	1	0	0	ATL1	PREDICTED: adhesion G protein-coupled receptor B3 isoform X1 [Panthera pardus]	-	-	-	-	GO:0031224//intrinsic component of membrane	GO:0004888//transmembrane signaling receptor activity	GO:0007166//cell surface receptor signaling pathway;GO:0045765//regulation of angiogenesis
State 5,2,3,4 -vs- State 5,1	ncbi_109375217	1	0	0	NRCAM	PREDICTED: follistatin-related protein 5 [Hipposideros armiger]	-	-	-	-	-	GO:0015666//restriction endodeoxyribonuclease activity;GO:0034061//DNA polymerase activity;GO:0043169//cation binding	GO:0001171//reverse transcription;GO:0006308//DNA catabolic process;GO:0032196//transposition
State 5,2,3,4 -vs- State 5,1	ncbi_109388288	1	0	0	RAB1B	PREDICTED: GTP-binding protein Rit2 isoform X1 [Hipposideros armiger]	-	-	-	-	GO:0016020//membrane;GO:0043231//intracellular membrane-bounded organelle	GO:0005515//protein binding;GO:0017111//nucleoside-triphosphatase activity;GO:0032550//purine ribonucleoside binding	GO:0007169//transmembrane receptor protein tyrosine kinase signaling pathway;GO:0007267//cell-cell signaling;GO:0035556//intracellular signal transduction
State 5,2,3,4 -vs- State 5,1	ncbi_109389210	2	0	0	CHSTC	PREDICTED: carbohydrate sulfotransferase 9 isoform X1 [Hipposideros armiger]	-	-	-	-	GO:0031090//organelle membrane;GO:0031224//intrinsic component of membrane;GO:0043231//intracellular membrane-bounded organelle	GO:0008146//sulfotransferase activity	GO:0006024//glycosaminoglycan biosynthetic process;GO:0006029//proteoglycan metabolic process;GO:0006790//sulfur compound metabolic process;GO:0051704//multi-organism process
State 5,2,3,4 -vs- State 5,1	ncbi_109389325	1	0	0	F19A5	PREDICTED: protein FAM19A2 [Hipposideros armiger]	-	-	-	-	-	-	-
State 5,2,3,4 -vs- State 5,1	ncbi_109394155	1	0	0	RIM	PREDICTED: regulating synaptic membrane exocytosis protein 1-like isoform X1 [Hipposideros armiger]	Organismal Systems;Organismal Systems	Nervous system;Nervous system	ko04723//Retrograde endocannabinoid signaling;ko04721//Synaptic vesicle cycle	K15291;K15291	GO:0044444//cytoplasmic part;GO:0097060//synaptic membrane	GO:0003723//RNA binding;GO:0017016//Ras GTPase binding;GO:0019900//kinase binding;GO:0019904//protein domain specific binding;GO:0043169//cation binding;GO:0060589//nucleoside-triphosphatase regulator activity	GO:0006835//dicarboxylic acid transport;GO:0010467//gene expression;GO:0010807//regulation of synaptic vesicle priming;GO:0015031//protein transport;GO:0019222//regulation of metabolic process;GO:0045838//positive regulation of membrane potential;GO:0048168//regulation of neuronal synaptic plasticity;GO:0050953//sensory perception of light stimulus;GO:0060080//inhibitory postsynaptic potential;GO…
State 5,2,3,4 -vs- State 5,1	ncbi_109395085	2	0	0	SYJ2B	PREDICTED: beta-1-syntrophin [Hipposideros armiger]	-	-	-	-	GO:0005924//cell-substrate adherens junction;GO:0016020//membrane;GO:0032991//macromolecular complex;GO:0043232//intracellular non-membrane-bounded organelle	GO:0019904//protein domain specific binding	-
State 5,2,3,4 -vs- State 5,1	ncbi_109373358	2	0	0	MACF1	PREDICTED: growth arrest-specific protein 2, partial [Hipposideros armiger]	-	-	-	-	GO:0015629//actin cytoskeleton;GO:0044444//cytoplasmic part	-	GO:0012501//programmed cell death;GO:0022402//cell cycle process;GO:0022411//cellular component disassembly;GO:0022604//regulation of cell morphogenesis
State 5,2,3,4 -vs- State 5,1	ncbi_109373936	2	0	0	M3K13	PREDICTED: inactive tyrosine-protein kinase transmembrane receptor ROR1 isoform X1 [Hipposideros armiger]	-	-	-	-	GO:0016021//integral component of membrane;GO:0043234//protein complex;GO:0044424//intracellular part	GO:0004713//protein tyrosine kinase activity;GO:0005515//protein binding;GO:0032550//purine ribonucleoside binding	GO:0006468//protein phosphorylation;GO:0007167//enzyme linked receptor protein signaling pathway
State 5,2,3,4 -vs- State 5,1	ncbi_109381629	2	0	0	-	-	-	-	-	-	-	-	-
State 5,2,3,4 -vs- State 5,1	ncbi_109393508	1	1.35000353815007e-309	6.50942e-307	ARHG2	PREDICTED: T-lymphoma invasion and metastasis-inducing protein 1 [Hipposideros armiger]	Cellular Processes	Cell motility	ko04810//Regulation of actin cytoskeleton	K05731	GO:0005911//cell-cell junction;GO:0019897//extrinsic component of plasma membrane	GO:0005089//Rho guanyl-nucleotide exchange factor activity;GO:0005102//receptor binding;GO:0008289//lipid binding	GO:0007169//transmembrane receptor protein tyrosine kinase signaling pathway;GO:0010770//positive regulation of cell morphogenesis involved in differentiation;GO:0031589//cell-substrate adhesion;GO:0043087//regulation of GTPase activity;GO:0048870//cell motility
State 5,2,3,4 -vs- State 5,1	ncbi_109387098	2	1.55744e-307	7.34636e-305	MAF	PREDICTED: carbonic anhydrase 12 isoform X1 [Hipposideros armiger]	Metabolism	Energy metabolism	ko00910//Nitrogen metabolism	K01672	GO:0031224//intrinsic component of membrane	GO:0046914//transition metal ion binding	GO:0044237//cellular metabolic process
State 5,2,3,4 -vs- State 5,1	ncbi_109374137	1	3.52232e-304	1.62611e-301	GLT11	PREDICTED: polypeptide N-acetylgalactosaminyltransferase 13 isoform X1 [Hipposideros armiger]	Metabolism	Glycan biosynthesis and metabolism	ko00512//Mucin type O-glycan biosynthesis	K00710	GO:0031224//intrinsic component of membrane;GO:0043231//intracellular membrane-bounded organelle	GO:0008376//acetylgalactosaminyltransferase activity;GO:0043169//cation binding	GO:0006486//protein glycosylation
State 5,2,3,4 -vs- State 5,1	ncbi_109386824	1	6.3832e-301	2.88547e-298	TM211	PREDICTED: lipoma HMGIC fusion partner [Hipposideros armiger]	-	-	-	-	-	-	-
State 5,2,3,4 -vs- State 5,1	ncbi_109377019	2	1.54482e-298	6.84069e-296	-	-	-	-	-	-	-	-	-
State 5,2,3,4 -vs- State 5,1	ncbi_109386986	2	3.18906e-298	1.38392e-295	HDA7	PREDICTED: histone deacetylase 9 isoform X18 [Hipposideros armiger]	Human Diseases;Human Diseases	Cancers;Substance dependence	ko05203//Viral carcinogenesis;ko05034//Alcoholism	K11409;K11409	GO:0034708//methyltransferase complex;GO:0044451//nucleoplasm part	GO:0003712//transcription cofactor activity;GO:0008134//transcription factor binding;GO:0017136//NAD-dependent histone deacetylase activity;GO:0019901//protein kinase binding;GO:0043169//cation binding	GO:0006357//regulation of transcription from RNA polymerase II promoter;GO:0006952//defense response;GO:0007166//cell surface receptor signaling pathway;GO:0010830//regulation of myotube differentiation;GO:0016575//histone deacetylation;GO:0030098//lymphocyte differentiation;GO:0032868//response to insulin;GO:0043536//positive regulation of blood vessel endothelial cell migration
State 5,2,3,4 -vs- State 5,1	ncbi_109385210	1	4.21164e-298	1.79185e-295	ENC	PREDICTED: cAMP-regulated phosphoprotein 21 isoform X1 [Hipposideros armiger]	-	-	-	-	-	-	GO:0009408//response to heat
State 5,2,3,4 -vs- State 5,1	ncbi_109381658	2	3.32433e-296	1.38714e-293	SRBS2	PREDICTED: SLIT-ROBO Rho GTPase-activating protein 1 [Hipposideros armiger]	Organismal Systems	Development	ko04360//Axon guidance	K07526	-	-	-
State 5,2,3,4 -vs- State 5,1	ncbi_109393336	4	6.05194e-293	2.47764e-290	F155A	PREDICTED: transmembrane protein FAM155A isoform X1 [Hipposideros armiger]	-	-	-	-	-	-	-
State 5,2,3,4 -vs- State 5,1	ncbi_109376342	1	6.53196e-287	2.62464e-284	-	-	-	-	-	-	-	-	-
State 5,2,3,4 -vs- State 5,1	ncbi_109389538	1	8.02982e-283	3.16784e-280	Y941	PREDICTED: transmembrane and TPR repeat-containing protein 2 isoform X1 [Hipposideros armiger]	-	-	-	-	GO:0031090//organelle membrane	-	GO:0055065//metal ion homeostasis
State 5,2,3,4 -vs- State 5,1	GDR1_Gene003817	3	3.35646e-281	1.30051e-278	-	hCG2018832, partial [Homo sapiens]	-	-	-	-	-	-	-
State 5,2,3,4 -vs- State 5,1	ncbi_109371970	1	2.86399e-266	1.09023e-263	AMGO3	PREDICTED: leucine-rich repeat transmembrane neuronal protein 3 [Hipposideros armiger]	-	-	-	-	GO:0008328//ionotropic glutamate receptor complex;GO:0031224//intrinsic component of membrane;GO:0097060//synaptic membrane	GO:0043168//anion binding	GO:0034250//positive regulation of cellular amide metabolic process;GO:0044089//positive regulation of cellular component biogenesis;GO:0072578//neurotransmitter-gated ion channel clustering;GO:0097688//glutamate receptor clustering
State 5,2,3,4 -vs- State 5,1	ncbi_109372157	1	2.01779e-264	7.54862e-262	FGF8	PREDICTED: fibroblast growth factor 14 isoform X1 [Hipposideros armiger]	Human Diseases;Environmental Information Processing;Environmental Information Processing;Environmental Information Processing;Cellular Processes;Environmental Information Processing;Human Diseases	Cancers;Signal transduction;Signal transduction;Signal transduction;Cell motility;Signal transduction;Cancers	ko05200//Pathways in cancer;ko04151//PI3K-Akt signaling pathway;ko04010//MAPK signaling pathway;ko04014//Ras signaling pathway;ko04810//Regulation of actin cytoskeleton;ko04015//Rap1 signaling pathway;ko05218//Melanoma	K04358;K04358;K04358;K04358;K04358;K04358;K04358	GO:0043231//intracellular membrane-bounded organelle;GO:0044444//cytoplasmic part	GO:0005539//glycosaminoglycan binding;GO:0070851//growth factor receptor binding	GO:0002028//regulation of sodium ion transport;GO:0007169//transmembrane receptor protein tyrosine kinase signaling pathway;GO:0007626//locomotory behavior;GO:0042391//regulation of membrane potential;GO:0048731//system development;GO:0050877//neurological system process;GO:0051403//stress-activated MAPK cascade;GO:1901387//positive regulation of voltage-gated calcium channel activity;GO:1902803/…
State 5,2,3,4 -vs- State 5,1	ncbi_109372973	1	1.30628e-261	4.804e-259	CAPS	PREDICTED: calcium-dependent secretion activator 1, partial [Hipposideros armiger]	-	-	-	-	GO:0031982//vesicle	GO:0019900//kinase binding;GO:0043169//cation binding;GO:1902936//phosphatidylinositol bisphosphate binding	GO:0006996//organelle organization;GO:0008104//protein localization;GO:0017158//regulation of calcium ion-dependent exocytosis;GO:0043623//cellular protein complex assembly
State 5,2,3,4 -vs- State 5,1	ncbi_109394251	1	4.38611e-261	1.58616e-258	TPC2	PREDICTED: voltage-dependent P/Q-type calcium channel subunit alpha-1A isoform X1 [Hipposideros armiger]	Environmental Information Processing;Environmental Information Processing;Organismal Systems;Organismal Systems;Organismal Systems;Organismal Systems;Organismal Systems;Human Diseases;Organismal Systems;Organismal Systems;Organismal Systems;Organismal Systems;Human Diseases;Human Diseases	Signal transduction;Signal transduction;Nervous system;Nervous system;Nervous system;Nervous system;Nervous system;Substance dependence;Nervous system;Sensory system;Nervous system;Nervous system;Endocrine and metabolic diseases;Substance dependence	ko04010//MAPK signaling pathway;ko04020//Calcium signaling pathway;ko04728//Dopaminergic synapse;ko04726//Serotonergic synapse;ko04724//Glutamatergic synapse;ko04725//Cholinergic synapse;ko04723//Retrograde endocannabinoid signaling;ko05032//Morphine addiction;ko04727//GABAergic synapse;ko04742//Taste transduction;ko04721//Synaptic vesicle cycle;ko04730//Long-term depression;ko04930//Type II diab…	K04344;K04344;K04344;K04344;K04344;K04344;K04344;K04344;K04344;K04344;K04344;K04344;K04344;K04344	-	-	-
State 5,2,3,4 -vs- State 5,1	ncbi_109389672	1	5.55951e-257	1.97754e-254	DAPB	PREDICTED: dipeptidyl aminopeptidase-like protein 6 isoform X1 [Hipposideros armiger]	-	-	-	-	GO:0031988//membrane-bounded vesicle;GO:0034705//potassium channel complex;GO:0044297//cell body	GO:0004177//aminopeptidase activity;GO:0016247//channel regulator activity	GO:0001508//action potential;GO:0007009//plasma membrane organization;GO:0019538//protein metabolic process;GO:0043268//positive regulation of potassium ion transport;GO:0051130//positive regulation of cellular component organization
State 5,2,3,4 -vs- State 5,1	ncbi_109391718	2	2.07563e-256	7.26404e-254	-	-	-	-	-	-	-	-	-
State 5,2,3,4 -vs- State 5,1	ncbi_109380867	1	3.83473e-254	1.32073e-251	MICA1	PREDICTED: nesprin-1 [Hipposideros armiger]	-	-	-	-	GO:0005635//nuclear envelope;GO:0015630//microtubule cytoskeleton;GO:0031090//organelle membrane;GO:0031224//intrinsic component of membrane;GO:0031965//nuclear membrane;GO:0031981//nuclear lumen;GO:0044309//neuron spine;GO:0044449//contractile fiber part;GO:0097060//synaptic membrane	GO:0003723//RNA binding;GO:0003779//actin binding;GO:0008092//cytoskeletal protein binding;GO:0046983//protein dimerization activity	GO:0007010//cytoskeleton organization;GO:0010769//regulation of cell morphogenesis involved in differentiation;GO:0030154//cell differentiation;GO:0043578//nuclear matrix organization;GO:0045807//positive regulation of endocytosis;GO:0051641//cellular localization;GO:0051647//nucleus localization
State 5,2,3,4 -vs- State 5,1	ncbi_109383515	1	8.1154e-254	2.75137e-251	CTLHC	PREDICTED: choline transporter-like protein 5 isoform X1 [Hipposideros armiger]	Human Diseases	Cancers	ko05231//Choline metabolism in cancer	K15377	GO:0031224//intrinsic component of membrane	-	-
State 5,2,3,4 -vs- State 5,1	ncbi_109380898	1	1.54392e-253	5.15384e-251	GLR21	PREDICTED: metabotropic glutamate receptor 1 [Hipposideros armiger]	Environmental Information Processing;Environmental Information Processing;Environmental Information Processing;Environmental Information Processing;Organismal Systems;Organismal Systems;Organismal Systems;Cellular Processes;Organismal Systems;Organismal Systems;Organismal Systems	Signaling molecules and interaction;Signal transduction;Signal transduction;Signal transduction;Nervous system;Nervous system;Endocrine system;Cellular community - eukaryotes;Sensory system;Nervous system;Nervous system	ko04080//Neuroactive ligand-receptor interaction;ko04020//Calcium signaling pathway;ko04072//Phospholipase D signaling pathway;ko04068//FoxO signaling pathway;ko04724//Glutamatergic synapse;ko04723//Retrograde endocannabinoid signaling;ko04915//Estrogen signaling pathway;ko04540//Gap junction;ko04742//Taste transduction;ko04720//Long-term potentiation;ko04730//Long-term depression	K04603;K04603;K04603;K04603;K04603;K04603;K04603;K04603;K04603;K04603;K04603	-	-	-
State 5,2,3,4 -vs- State 5,1	ncbi_109395800	2	3.74263e-253	1.23042e-250	RY44	PREDICTED: inositol 1,4,5-trisphosphate receptor type 1 [Hipposideros armiger]	Human Diseases;Human Diseases;Human Diseases;Environmental Information Processing;Environmental Information Processing;Organismal Systems;Organismal Systems;Organismal Systems;Organismal Systems;Organismal Systems;Organismal Systems;Organismal Systems;Organismal Systems;Cellular Processes;Organismal Systems;Environmental Information Processing;Organismal Systems;Organismal Systems;Organismal Syst…	Neurodegenerative diseases;Neurodegenerative diseases;Cancers;Signal transduction;Signal transduction;Endocrine system;Nervous system;Circulatory system;Nervous system;Nervous system;Nervous system;Immune system;Nervous system;Cell growth and death;Endocrine system;Signal transduction;Sensory system;Endocrine system;Environmental adaptation;Endocrine system;Digestive system;Cellular community - e…	ko05016//Huntington disease;ko05010//Alzheimer disease;ko05205//Proteoglycans in cancer;ko04020//Calcium signaling pathway;ko04022//cGMP - PKG signaling pathway;ko04921//Oxytocin signaling pathway;ko04728//Dopaminergic synapse;ko04270//Vascular smooth muscle contraction;ko04726//Serotonergic synapse;ko04724//Glutamatergic synapse;ko04725//Cholinergic synapse;ko04611//Platelet activation;ko04723//…	K04958;K04958;K04958;K04958;K04958;K04958;K04958;K04958;K04958;K04958;K04958;K04958;K04958;K04958;K04958;K04958;K04958;K04958;K04958;K04958;K04958;K04958;K04958;K04958;K04958;K04958;K04958;K04958;K04958	GO:0005783//endoplasmic reticulum;GO:0008287//protein serine/threonine phosphatase complex;GO:0019866//organelle inner membrane;GO:0030667//secretory granule membrane;GO:0031224//intrinsic component of membrane;GO:0043232//intracellular non-membrane-bounded organelle;GO:0044456//synapse part	GO:0005217//intracellular ligand-gated ion channel activity;GO:0005246//calcium channel regulator activity;GO:0005261//cation channel activity;GO:0005543//phospholipid binding	GO:0006816//calcium ion transport;GO:0034976//response to endoplasmic reticulum stress;GO:0050848//regulation of calcium-mediated signaling;GO:0050881//musculoskeletal movement;GO:0051283//negative regulation of sequestering of calcium ion
State 5,2,3,4 -vs- State 5,1	ncbi_109379506	1	9.64504e-253	3.12355e-250	-	PREDICTED: uncharacterized protein LOC109379506 [Hipposideros armiger]	-	-	-	-	-	-	-
State 5,2,3,4 -vs- State 5,1	ncbi_109375391	1	2.72632e-250	8.69936e-248	-	PREDICTED: RNA binding protein fox-1 homolog 1 isoform X1 [Colobus angolensis palliatus]	-	-	-	-	GO:0031984//organelle subcompartment;GO:0043231//intracellular membrane-bounded organelle	GO:0003676//nucleic acid binding;GO:0005515//protein binding	GO:0006396//RNA processing;GO:0010468//regulation of gene expression;GO:0050657//nucleic acid transport;GO:0050905//neuromuscular process
State 5,2,3,4 -vs- State 5,1	ncbi_109396577	1	5.08652e-250	1.59953e-247	GLR24	PREDICTED: glutamate receptor 4 isoform X2 [Hipposideros armiger]	Environmental Information Processing;Environmental Information Processing;Organismal Systems;Organismal Systems;Organismal Systems;Organismal Systems;Human Diseases;Human Diseases	Signaling molecules and interaction;Signal transduction;Nervous system;Nervous system;Nervous system;Environmental adaptation;Substance dependence;Substance dependence	ko04080//Neuroactive ligand-receptor interaction;ko04024//cAMP signaling pathway;ko04728//Dopaminergic synapse;ko04724//Glutamatergic synapse;ko04723//Retrograde endocannabinoid signaling;ko04713//Circadian entrainment;ko05031//Amphetamine addiction;ko05033//Nicotine addiction	K05200;K05200;K05200;K05200;K05200;K05200;K05200;K05200	-	-	-
State 5,2,3,4 -vs- State 5,1	ncbi_109391223	2	1.99134e-249	6.1726e-247	CLD16	PREDICTED: claudin-14 [Hipposideros armiger]	Environmental Information Processing;Cellular Processes;Human Diseases;Organismal Systems	Signaling molecules and interaction;Cellular community - eukaryotes;Infectious diseases;Immune system	ko04514//Cell adhesion molecules (CAMs);ko04530//Tight junction;ko05160//Hepatitis C;ko04670//Leukocyte transendothelial migration	K06087;K06087;K06087;K06087	GO:0031224//intrinsic component of membrane;GO:0043231//intracellular membrane-bounded organelle;GO:0043296//apical junction complex	-	-
State 5,2,3,4 -vs- State 5,1	ncbi_109373994	1	6.15674e-248	1.88153e-245	MANL	PREDICTED: carbonic anhydrase-related protein 10-like [Hipposideros armiger]	-	-	-	-	-	-	GO:0007417//central nervous system development
State 5,2,3,4 -vs- State 5,1	ncbi_109383290	2	6.64552e-248	2.0027e-245	EYA	PREDICTED: eyes absent homolog 1-like, partial [Hipposideros armiger]	Human Diseases	Cancers	ko05202//Transcriptional misregulation in cancers	K15616	GO:0043231//intracellular membrane-bounded organelle	GO:0003676//nucleic acid binding;GO:0004721//phosphoprotein phosphatase activity	GO:0001708//cell fate specification;GO:0001822//kidney development;GO:0003266//regulation of secondary heart field cardioblast proliferation;GO:0006282//regulation of DNA repair;GO:0006357//regulation of transcription from RNA polymerase II promoter;GO:0006470//protein dephosphorylation;GO:0008104//protein localization;GO:0008284//positive regulation of cell proliferation;GO:0008593//regulation o…
State 5,2,3,4 -vs- State 5,1	ncbi_109379685	2	2.95681e-247	8.78862e-245	BAGLU	PREDICTED: inactive heparanase-2 isoform X1 [Hipposideros armiger]	Human Diseases;Metabolism	Cancers;Glycan biosynthesis and metabolism	ko05205//Proteoglycans in cancer;ko00531//Glycosaminoglycan degradation	K07965;K07965	GO:0016020//membrane;GO:0031012//extracellular matrix;GO:0044464//cell part	GO:0004553//hydrolase activity, hydrolyzing O-glycosyl compounds;GO:0043168//anion binding	GO:0006026//aminoglycan catabolic process;GO:0044238//primary metabolic process;GO:0044710//single-organism metabolic process;GO:0051704//multi-organism process
State 5,2,3,4 -vs- State 5,1	ncbi_109392341	1	9.71559e-246	2.84877e-243	RIMS3	PREDICTED: protein piccolo isoform X1 [Hipposideros armiger]	Organismal Systems	Endocrine system	ko04911//Insulin secretion	K16882	GO:0016023//cytoplasmic, membrane-bounded vesicle;GO:0030863//cortical cytoskeleton;GO:0031984//organelle subcompartment;GO:0042995//cell projection;GO:0044297//cell body;GO:0044456//synapse part	GO:0005515//protein binding;GO:0005543//phospholipid binding;GO:0046872//metal ion binding	GO:0006887//exocytosis;GO:0006903//vesicle targeting;GO:0006996//organelle organization;GO:0009306//protein secretion;GO:0019935//cyclic-nucleotide-mediated signaling;GO:0051650//establishment of vesicle localization;GO:0060627//regulation of vesicle-mediated transport
State 5,2,3,4 -vs- State 5,1	ncbi_109378999	1	2.73077e-242	7.90029e-240	KAPCG	PREDICTED: serine/threonine-protein kinase PAK 5 [Hipposideros armiger]	Environmental Information Processing;Cellular Processes;Cellular Processes;Organismal Systems;Organismal Systems;Environmental Information Processing;Human Diseases	Signal transduction;Cell motility;Cellular community - eukaryotes;Development;Immune system;Signal transduction;Cancers	ko04014//Ras signaling pathway;ko04810//Regulation of actin cytoskeleton;ko04510//Focal adhesion;ko04360//Axon guidance;ko04660//T cell receptor signaling pathway;ko04012//ErbB signaling pathway;ko05211//Renal cell carcinoma	K05736;K05736;K05736;K05736;K05736;K05736;K05736	GO:0043231//intracellular membrane-bounded organelle	GO:0004672//protein kinase activity;GO:0032550//purine ribonucleoside binding	GO:0006464//cellular protein modification process;GO:0006796//phosphate-containing compound metabolic process;GO:0006996//organelle organization;GO:0007611//learning or memory;GO:0040007//growth;GO:0097191//extrinsic apoptotic signaling pathway
State 5,2,3,4 -vs- State 5,1	ncbi_109387513	1	3.15646e-242	9.01169e-240	AT1A1	PREDICTED: phospholipid-transporting ATPase IB isoform X1 [Hipposideros armiger]	-	-	-	-	-	-	-
State 5,2,3,4 -vs- State 5,1	ncbi_109388756	2	1.46955e-240	4.14107e-238	PLST	PREDICTED: utrophin [Hipposideros armiger]	-	-	-	-	GO:0031253//cell projection membrane;GO:0031988//membrane-bounded vesicle;GO:0043231//intracellular membrane-bounded organelle;GO:0043234//protein complex;GO:0045202//synapse	GO:0005102//receptor binding;GO:0008092//cytoskeletal protein binding;GO:0019900//kinase binding;GO:0046914//transition metal ion binding	GO:0001952//regulation of cell-matrix adhesion
State 5,2,3,4 -vs- State 5,1	ncbi_109375442	2	7.32798e-237	2.03849e-234	PLDX1	PREDICTED: plexin domain-containing protein 2, partial [Hipposideros armiger]	-	-	-	-	GO:0031224//intrinsic component of membrane;GO:0031988//membrane-bounded vesicle	-	GO:0044707//single-multicellular organism process
State 5,2,3,4 -vs- State 5,1	ncbi_109373922	1	4.03405e-235	1.10799e-232	PDE4	PREDICTED: cAMP and cAMP-inhibited cGMP 3',5'-cyclic phosphodiesterase 10A isoform X1 [Hipposideros armiger]	Metabolism;Human Diseases	Nucleotide metabolism;Substance dependence	ko00230//Purine metabolism;ko05032//Morphine addiction	K18438;K18438	-	GO:0004114//3',5'-cyclic-nucleotide phosphodiesterase activity;GO:0030551//cyclic nucleotide binding;GO:0043169//cation binding	GO:0010737//protein kinase A signaling;GO:1902531//regulation of intracellular signal transduction
State 5,2,3,4 -vs- State 5,1	ncbi_109387227	1	1.26405e-234	3.42842e-232	STXB6	PREDICTED: syntaxin-binding protein 5-like [Hipposideros armiger]	-	-	-	-	GO:0031224//intrinsic component of membrane	GO:0000149//SNARE binding	GO:0033500//carbohydrate homeostasis;GO:0050796//regulation of insulin secretion;GO:0060627//regulation of vesicle-mediated transport
State 5,2,3,4 -vs- State 5,1	ncbi_109389147	2	2.43156e-234	6.51358e-232	FBRS	PREDICTED: autism susceptibility gene 2 protein isoform X1 [Hipposideros armiger]	Metabolism;Metabolism	Global and overview maps;Amino acid metabolism	ko01100//Metabolic pathways;ko00310//Lysine degradation	K11433;K11433	GO:0043231//intracellular membrane-bounded organelle	GO:0005488//binding	GO:0006357//regulation of transcription from RNA polymerase II promoter;GO:0031062//positive regulation of histone methylation;GO:0043984//histone H4-K16 acetylation;GO:0060004//reflex;GO:0071625//vocalization behavior
State 5,2,3,4 -vs- State 5,1	ncbi_109394217	1	1.3113e-231	3.46982e-229	ACHE	PREDICTED: gamma-aminobutyric acid receptor subunit beta-2 isoform X1 [Hipposideros armiger]	Environmental Information Processing;Organismal Systems;Organismal Systems;Human Diseases;Organismal Systems;Human Diseases	Signaling molecules and interaction;Nervous system;Nervous system;Substance dependence;Nervous system;Substance dependence	ko04080//Neuroactive ligand-receptor interaction;ko04726//Serotonergic synapse;ko04723//Retrograde endocannabinoid signaling;ko05032//Morphine addiction;ko04727//GABAergic synapse;ko05033//Nicotine addiction	K05181;K05181;K05181;K05181;K05181;K05181	GO:0031988//membrane-bounded vesicle;GO:0034702//ion channel complex;GO:0044444//cytoplasmic part;GO:0097060//synaptic membrane;GO:1902710//GABA receptor complex	GO:0005230//extracellular ligand-gated ion channel activity;GO:0005253//anion channel activity;GO:0016917//GABA receptor activity	GO:0006821//chloride transport;GO:0007186//G-protein coupled receptor signaling pathway;GO:0007270//neuron-neuron synaptic transmission;GO:0034776//response to histamine;GO:0043066//negative regulation of apoptotic process;GO:0048666//neuron development;GO:0050954//sensory perception of mechanical stimulus
State 5,2,3,4 -vs- State 5,1	ncbi_109378993	1	4.33622e-230	1.13358e-227	SNP29	PREDICTED: synaptosomal-associated protein 25 isoform X1 [Acinonyx jubatus]	Organismal Systems;Organismal Systems	Endocrine system;Nervous system	ko04911//Insulin secretion;ko04721//Synaptic vesicle cycle	K18211;K18211	GO:0030426//growth cone;GO:0031201//SNARE complex;GO:0033267//axon part;GO:0043231//intracellular membrane-bounded organelle	GO:0000149//SNARE binding	GO:0007269//neurotransmitter secretion;GO:0007611//learning or memory;GO:0010647//positive regulation of cell communication;GO:0016192//vesicle-mediated transport;GO:0030072//peptide hormone secretion;GO:0031175//neuron projection development;GO:0044085//cellular component biogenesis;GO:0046883//regulation of hormone secretion;GO:0051128//regulation of cellular component organization;GO:0070201//…
State 5,2,3,4 -vs- State 5,1	ncbi_109391534	1	1.38174e-229	3.56916e-227	AKT1	PREDICTED: calcium/calmodulin-dependent protein kinase type IV [Hipposideros armiger]	Environmental Information Processing;Environmental Information Processing;Organismal Systems;Human Diseases;Organismal Systems;Organismal Systems;Organismal Systems;Organismal Systems;Organismal Systems;Organismal Systems;Human Diseases	Signal transduction;Signal transduction;Endocrine system;Substance dependence;Nervous system;Development;Nervous system;Aging;Endocrine system;Nervous system;Substance dependence	ko04024//cAMP signaling pathway;ko04020//Calcium signaling pathway;ko04921//Oxytocin signaling pathway;ko05034//Alcoholism;ko04722//Neurotrophin signaling pathway;ko04380//Osteoclast differentiation;ko04725//Cholinergic synapse;ko04211//Longevity regulating pathway - mammal;ko04925//Aldosterone synthesis and secretion;ko04720//Long-term potentiation;ko05031//Amphetamine addiction	K05869;K05869;K05869;K05869;K05869;K05869;K05869;K05869;K05869;K05869;K05869	GO:0031988//membrane-bounded vesicle;GO:0043231//intracellular membrane-bounded organelle;GO:0043232//intracellular non-membrane-bounded organelle	GO:0004672//protein kinase activity;GO:0032550//purine ribonucleoside binding	GO:0001773//myeloid dendritic cell activation;GO:0006355//regulation of transcription, DNA-templated;GO:0006464//cellular protein modification process;GO:0007268//synaptic transmission;GO:0007613//memory;GO:0046824//positive regulation of nucleocytoplasmic transport
State 5,2,3,4 -vs- State 5,1	ncbi_109379484	2	1.39262e-226	3.55494e-224	TR19L	PREDICTED: RELT-like protein 1 [Hipposideros armiger]	-	-	-	-	GO:0005856//cytoskeleton;GO:0031224//intrinsic component of membrane	-	-
State 5,2,3,4 -vs- State 5,1	ncbi_109392436	1	5.04228e-225	1.27218e-222	GLR29	PREDICTED: metabotropic glutamate receptor 4 isoform X1 [Hipposideros armiger]	Environmental Information Processing;Environmental Information Processing;Organismal Systems;Organismal Systems	Signaling molecules and interaction;Signal transduction;Nervous system;Sensory system	ko04080//Neuroactive ligand-receptor interaction;ko04072//Phospholipase D signaling pathway;ko04724//Glutamatergic synapse;ko04742//Taste transduction	K04607;K04607;K04607;K04607	-	-	-
State 5,2,3,4 -vs- State 5,1	ncbi_109372450	2	4.41389e-223	1.10083e-220	LST2	PREDICTED: FYVE, RhoGEF and PH domain-containing protein 4 isoform X1 [Hipposideros armiger]	Human Diseases	Infectious diseases	ko05132//Salmonella infection	K05723	GO:0005856//cytoskeleton;GO:0031252//cell leading edge;GO:0042995//cell projection;GO:0043231//intracellular membrane-bounded organelle;GO:0044444//cytoplasmic part	GO:0008092//cytoskeletal protein binding;GO:0043169//cation binding;GO:0051020//GTPase binding	GO:0007010//cytoskeleton organization;GO:0007169//transmembrane receptor protein tyrosine kinase signaling pathway;GO:0022604//regulation of cell morphogenesis;GO:0030031//cell projection assembly;GO:0042981//regulation of apoptotic process;GO:0043087//regulation of GTPase activity
State 5,2,3,4 -vs- State 5,1	ncbi_109391922	2	6.16533e-221	1.52017e-218	CIB1	PREDICTED: diacylglycerol kinase beta, partial [Hipposideros armiger]	Environmental Information Processing;Environmental Information Processing;Human Diseases;Metabolism;Metabolism	Signal transduction;Signal transduction;Cancers;Lipid metabolism;Lipid metabolism	ko04072//Phospholipase D signaling pathway;ko04070//Phosphatidylinositol signaling system;ko05231//Choline metabolism in cancer;ko00564//Glycerophospholipid metabolism;ko00561//Glycerolipid metabolism	K00901;K00901;K00901;K00901;K00901	GO:0016020//membrane	GO:0016301//kinase activity;GO:0032550//purine ribonucleoside binding;GO:0046872//metal ion binding	GO:0006796//phosphate-containing compound metabolic process;GO:0007186//G-protein coupled receptor signaling pathway
State 5,2,3,4 -vs- State 5,1	ncbi_109375428	1	6.86768e-219	1.67433e-216	GRLP	PREDICTED: probable G-protein coupled receptor 158 [Hipposideros armiger]	-	-	-	-	GO:0031224//intrinsic component of membrane	GO:0004888//transmembrane signaling receptor activity	GO:0007009//plasma membrane organization;GO:0007186//G-protein coupled receptor signaling pathway
State 5,2,3,4 -vs- State 5,1	ncbi_109394737	1	1.45381e-216	3.50499e-214	MARS	PREDICTED: disks large-associated protein 1 isoform X1 [Hipposideros armiger]	Organismal Systems	Nervous system	ko04724//Glutamatergic synapse	K15008	GO:0014069//postsynaptic density;GO:0097060//synaptic membrane	GO:0005488//binding	GO:0007267//cell-cell signaling
State 5,2,3,4 -vs- State 5,1	ncbi_109388387	2	1.00725e-215	2.40169e-213	TM117	PREDICTED: transmembrane protein 117 isoform X1 [Hipposideros armiger]	-	-	-	-	GO:0031224//intrinsic component of membrane	-	-
State 5,2,3,4 -vs- State 5,1	ncbi_109389828	3	2.83403e-215	6.68399e-213	NHR44	PREDICTED: thyroid hormone receptor beta isoform X1 [Hipposideros armiger]	Environmental Information Processing;Organismal Systems	Signaling molecules and interaction;Endocrine system	ko04080//Neuroactive ligand-receptor interaction;ko04919//Thyroid hormone signaling pathway	K08362;K08362	GO:0000785//chromatin;GO:0031988//membrane-bounded vesicle;GO:0043231//intracellular membrane-bounded organelle	GO:0003677//DNA binding;GO:0003682//chromatin binding;GO:0004879//RNA polymerase II transcription factor activity, ligand-activated sequence-specific DNA binding;GO:0005515//protein binding;GO:0038023//signaling receptor activity;GO:0042562//hormone binding;GO:0046914//transition metal ion binding	GO:0006357//regulation of transcription from RNA polymerase II promoter;GO:0009653//anatomical structure morphogenesis;GO:0009755//hormone-mediated signaling pathway;GO:0045924//regulation of female receptivity;GO:0050954//sensory perception of mechanical stimulus;GO:0060487//lung epithelial cell differentiation;GO:1903522//regulation of blood circulation
State 5,2,3,4 -vs- State 5,1	ncbi_109378071	1	5.36766e-214	1.25234e-211	RIMS1	PREDICTED: regulating synaptic membrane exocytosis protein 2-like, partial [Hipposideros armiger]	Organismal Systems	Endocrine system	ko04911//Insulin secretion	K15297	-	-	-
State 5,2,3,4 -vs- State 5,1	ncbi_109387321	1	5.08174e-213	1.17302e-210	EAT20	PREDICTED: teneurin-1-like [Hipposideros armiger]	-	-	-	-	GO:0031224//intrinsic component of membrane;GO:0044444//cytoplasmic part	GO:0046983//protein dimerization activity	GO:0001934//positive regulation of protein phosphorylation;GO:0006355//regulation of transcription, DNA-templated;GO:0030833//regulation of actin filament polymerization;GO:0031346//positive regulation of cell projection organization;GO:0043405//regulation of MAP kinase activity
State 5,2,3,4 -vs- State 5,1	ncbi_109379926	2	5.44817e-213	1.24436e-210	ZFHX4	PREDICTED: zinc fingers and homeoboxes protein 3 isoform X1 [Hipposideros armiger]	-	-	-	-	-	-	-
State 5,2,3,4 -vs- State 5,1	ncbi_109387696	1	8.4495e-213	1.90976e-210	AMPO	PREDICTED: thyrotropin-releasing hormone-degrading ectoenzyme isoform X1 [Hipposideros armiger]	-	-	-	-	GO:0031988//membrane-bounded vesicle	GO:0046914//transition metal ion binding;GO:0070011//peptidase activity, acting on L-amino acid peptides	GO:0019538//protein metabolic process
State 5,2,3,4 -vs- State 5,1	ncbi_109392971	2	2.39329e-212	5.35357e-210	SO6A1	PREDICTED: solute carrier organic anion transporter family member 1C1 isoform X1 [Hipposideros armiger]	Organismal Systems	Endocrine system	ko04919//Thyroid hormone signaling pathway	K08747	-	-	GO:0051234//establishment of localization
State 5,2,3,4 -vs- State 5,1	ncbi_109373905	1	1.53934e-211	3.40822e-209	KCNB2	PREDICTED: sodium channel protein type 2 subunit alpha-like [Hipposideros armiger]	Organismal Systems	Sensory system	ko04742//Taste transduction	K04834	GO:0031224//intrinsic component of membrane;GO:0033267//axon part;GO:0044291//cell-cell contact zone;GO:0044459//plasma membrane part	GO:0005272//sodium channel activity	GO:0006814//sodium ion transport;GO:0034220//ion transmembrane transport;GO:0048731//system development;GO:0070997//neuron death;GO:0071470//cellular response to osmotic stress
State 5,2,3,4 -vs- State 5,1	ncbi_109385746	2	1.67236e-211	3.66535e-209	XLG1	PREDICTED: guanine nucleotide-binding protein G(q) subunit alpha-like [Hipposideros armiger]	Human Diseases;Human Diseases;Human Diseases;Environmental Information Processing;Environmental Information Processing;Environmental Information Processing;Organismal Systems;Organismal Systems;Organismal Systems;Organismal Systems;Organismal Systems;Environmental Information Processing;Organismal Systems;Organismal Systems;Organismal Systems;Human Diseases;Organismal Systems;Organismal Systems;H…	Cancers;Neurodegenerative diseases;Neurodegenerative diseases;Signal transduction;Signal transduction;Signal transduction;Endocrine system;Circulatory system;Nervous system;Circulatory system;Nervous system;Signal transduction;Nervous system;Nervous system;Immune system;Infectious diseases;Nervous system;Endocrine system;Infectious diseases;Sensory system;Endocrine system;Endocrine system;Environ…	ko05200//Pathways in cancer;ko05016//Huntington disease;ko05010//Alzheimer disease;ko04015//Rap1 signaling pathway;ko04020//Calcium signaling pathway;ko04022//cGMP - PKG signaling pathway;ko04921//Oxytocin signaling pathway;ko04261//Adrenergic signaling in cardiomyocytes;ko04728//Dopaminergic synapse;ko04270//Vascular smooth muscle contraction;ko04726//Serotonergic synapse;ko04071//Sphingolipid s…	K04634;K04634;K04634;K04634;K04634;K04634;K04634;K04634;K04634;K04634;K04634;K04634;K04634;K04634;K04634;K04634;K04634;K04634;K04634;K04634;K04634;K04634;K04634;K04634;K04634;K04634;K04634;K04634;K04634;K04634;K04634;K04634;K04634;K04634;K04634;K04634	-	-	-
State 5,2,3,4 -vs- State 5,1	ncbi_109387924	2	1.73132e-208	3.75661e-206	BAGLU	PREDICTED: heparanase [Hipposideros armiger]	Human Diseases;Metabolism	Cancers;Glycan biosynthesis and metabolism	ko05205//Proteoglycans in cancer;ko00531//Glycosaminoglycan degradation	K07964;K07964	GO:0000323//lytic vacuole;GO:0098589//membrane region	GO:0004553//hydrolase activity, hydrolyzing O-glycosyl compounds;GO:0005515//protein binding	GO:0001819//positive regulation of cytokine production;GO:0008284//positive regulation of cell proliferation;GO:0030167//proteoglycan catabolic process;GO:0030193//regulation of blood coagulation;GO:0031589//cell-substrate adhesion;GO:0042635//positive regulation of hair cycle;GO:0051896//regulation of protein kinase B signaling;GO:0060055//angiogenesis involved in wound healing
State 5,2,3,4 -vs- State 5,1	ncbi_109384957	1	3.58457e-207	7.70079e-205	PDE2	PREDICTED: cAMP-specific 3',5'-cyclic phosphodiesterase 4B isoform X1 [Hipposideros armiger]	Environmental Information Processing;Metabolism;Human Diseases	Signal transduction;Nucleotide metabolism;Substance dependence	ko04024//cAMP signaling pathway;ko00230//Purine metabolism;ko05032//Morphine addiction	K13293;K13293;K13293	GO:0044464//cell part	GO:0004114//3',5'-cyclic-nucleotide phosphodiesterase activity;GO:0030551//cyclic nucleotide binding;GO:0043169//cation binding	GO:0001776//leukocyte homeostasis;GO:0001819//positive regulation of cytokine production;GO:0032496//response to lipopolysaccharide;GO:0042493//response to drug;GO:0050851//antigen receptor-mediated signaling pathway;GO:0071621//granulocyte chemotaxis
State 5,2,3,4 -vs- State 5,1	ncbi_109384962	2	7.53462e-207	1.60281e-204	PCTA	PREDICTED: VWFA and cache domain-containing protein 1 [Hipposideros armiger]	-	-	-	-	-	-	-
State 5,2,3,4 -vs- State 5,1	ncbi_109383593	2	2.13725e-204	4.50234e-202	CNKR	PREDICTED: connector enhancer of kinase suppressor of ras 3 isoform X1 [Hipposideros armiger]	-	-	-	-	GO:0043296//apical junction complex;GO:0044424//intracellular part	GO:0016772//transferase activity, transferring phosphorus-containing groups;GO:0042805//actinin binding	GO:0001933//negative regulation of protein phosphorylation;GO:0002028//regulation of sodium ion transport;GO:0008219//cell death;GO:0043409//negative regulation of MAPK cascade
State 5,2,3,4 -vs- State 5,1	ncbi_109394147	1	7.60172e-204	1.58598e-201	FOG1	PREDICTED: zinc finger protein ZFPM2 [Hipposideros armiger]	Human Diseases	Cancers	ko05206//MicroRNAs in cancer	K17442	GO:0043231//intracellular membrane-bounded organelle	GO:0003712//transcription cofactor activity;GO:0005515//protein binding;GO:0043169//cation binding;GO:0097159//organic cyclic compound binding	GO:0006357//regulation of transcription from RNA polymerase II promoter;GO:0008219//cell death;GO:0008584//male gonad development;GO:0008585//female gonad development;GO:0030323//respiratory tube development;GO:0043009//chordate embryonic development;GO:0045596//negative regulation of cell differentiation;GO:0055010//ventricular cardiac muscle tissue morphogenesis;GO:0060411//cardiac septum morph…
State 5,2,3,4 -vs- State 5,1	ncbi_109385459	1	1.77023e-203	3.65814e-201	T178B	PREDICTED: transmembrane protein 178A [Hipposideros armiger]	-	-	-	-	GO:0031224//intrinsic component of membrane	-	-
State 5,2,3,4 -vs- State 5,1	ncbi_109382009	2	1.82961e-203	3.74517e-201	F16B1	PREDICTED: protein FAM160A1 isoform X1 [Hipposideros armiger]	-	-	-	-	-	-	-
State 5,2,3,4 -vs- State 5,1	ncbi_109395721	1	6.37922e-202	1.29361e-199	DGKH	PREDICTED: connector enhancer of kinase suppressor of ras 2 isoform X1 [Hipposideros armiger]	-	-	-	-	GO:0016020//membrane;GO:0031988//membrane-bounded vesicle;GO:0043231//intracellular membrane-bounded organelle	GO:0016772//transferase activity, transferring phosphorus-containing groups	GO:0006796//phosphate-containing compound metabolic process;GO:0010646//regulation of cell communication
State 5,2,3,4 -vs- State 5,1	ncbi_109388485	1	9.99162e-201	2.00739e-198	SPTN2	PREDICTED: neuron navigator 3 [Hipposideros armiger]	-	-	-	-	GO:0012505//endomembrane system;GO:0043231//intracellular membrane-bounded organelle	-	-
State 5,2,3,4 -vs- State 5,1	ncbi_109388242	2	3.6777e-200	7.32099e-198	F107B	PREDICTED: protein FAM107A isoform X3 [Hipposideros armiger]	-	-	-	-	GO:0042995//cell projection;GO:0043231//intracellular membrane-bounded organelle	GO:0005488//binding	GO:0016049//cell growth
State 5,2,3,4 -vs- State 5,1	ncbi_109388365	2	3.8227e-200	7.54045e-198	SHKB	PREDICTED: epidermal growth factor receptor isoform X1 [Hipposideros armiger]	Human Diseases;Environmental Information Processing;Cellular Processes;Environmental Information Processing;Environmental Information Processing;Environmental Information Processing;Cellular Processes;Environmental Information Processing;Cellular Processes;Human Diseases;Environmental Information Processing;Organismal Systems;Environmental Information Processing;Human Diseases;Environmental Infor…	Cancers;Signal transduction;Transport and catabolism;Signal transduction;Signaling molecules and interaction;Signal transduction;Cell motility;Signal transduction;Cellular community - eukaryotes;Cancers;Signal transduction;Endocrine system;Signal transduction;Cancers;Signal transduction;Infectious diseases;Signal transduction;Endocrine system;Cancers;Endocrine system;Signal transduction;Cellular …	ko05200//Pathways in cancer;ko04151//PI3K-Akt signaling pathway;ko04144//Endocytosis;ko04010//MAPK signaling pathway;ko04060//Cytokine-cytokine receptor interaction;ko04014//Ras signaling pathway;ko04810//Regulation of actin cytoskeleton;ko04015//Rap1 signaling pathway;ko04510//Focal adhesion;ko05205//Proteoglycans in cancer;ko04020//Calcium signaling pathway;ko04921//Oxytocin signaling pathway;k…	K04361;K04361;K04361;K04361;K04361;K04361;K04361;K04361;K04361;K04361;K04361;K04361;K04361;K04361;K04361;K04361;K04361;K04361;K04361;K04361;K04361;K04361;K04361;K04361;K04361;K04361;K04361;K04361;K04361;K04361;K04361;K04361	GO:0005924//cell-substrate adherens junction;GO:0016023//cytoplasmic, membrane-bounded vesicle;GO:0031090//organelle membrane;GO:0031224//intrinsic component of membrane;GO:0043234//protein complex;GO:0098589//membrane region	GO:0003779//actin binding;GO:0004714//transmembrane receptor protein tyrosine kinase activity;GO:0019902//phosphatase binding;GO:0030234//enzyme regulator activity;GO:0032550//purine ribonucleoside binding;GO:0044389//ubiquitin-like protein ligase binding;GO:0046983//protein dimerization activity	GO:0002009//morphogenesis of an epithelium;GO:0003006//developmental process involved in reproduction;GO:0006275//regulation of DNA replication;GO:0006282//regulation of DNA repair;GO:0006357//regulation of transcription from RNA polymerase II promoter;GO:0007431//salivary gland development;GO:0008284//positive regulation of cell proliferation;GO:0009411//response to UV;GO:0009895//negative regul…
State 5,2,3,4 -vs- State 5,1	ncbi_109379875	2	9.81034e-200	1.9177e-197	TANK	PREDICTED: TRAF family member-associated NF-kappa-B activator isoform X1 [Hipposideros armiger]	Organismal Systems	Immune system	ko04622//RIG-I-like receptor signaling pathway	K12650	-	GO:0044389//ubiquitin-like protein ligase binding	GO:0035556//intracellular signal transduction
State 5,2,3,4 -vs- State 5,1	ncbi_109393131	1	7.98543e-199	1.54704e-196	COPA	PREDICTED: cytoplasmic dynein 1 intermediate chain 1 [Hipposideros armiger]	Cellular Processes;Human Diseases;Organismal Systems	Transport and catabolism;Infectious diseases;Excretory system	ko04145//Phagosome;ko05132//Salmonella infection;ko04962//Vasopressin-regulated water reabsorption	K10415;K10415;K10415	GO:0005819//spindle;GO:0030286//dynein complex;GO:0035770//ribonucleoprotein granule	GO:0008092//cytoskeletal protein binding	GO:0007017//microtubule-based process
State 5,2,3,4 -vs- State 5,1	ncbi_109378375	2	8.70285e-199	1.6711e-196	YCP9	PREDICTED: estradiol 17-beta-dehydrogenase 2 [Hipposideros armiger]	Metabolism;Organismal Systems	Lipid metabolism;Endocrine system	ko00140//Steroid hormone biosynthesis;ko04913//Ovarian Steroidogenesis	K13368;K13368	-	GO:0033764//steroid dehydrogenase activity, acting on the CH-OH group of donors, NAD or NADP as acceptor	GO:0008152//metabolic process;GO:0044699//single-organism process
State 5,2,3,4 -vs- State 5,1	ncbi_109384898	5	1.63526e-196	3.11245e-194	SRY	PREDICTED: transcription factor 7-like 2 isoform X1 [Hipposideros armiger]	Human Diseases;Environmental Information Processing;Environmental Information Processing;Organismal Systems;Human Diseases;Cellular Processes;Human Diseases;Human Diseases;Human Diseases;Human Diseases;Human Diseases;Human Diseases	Cancers;Signal transduction;Signal transduction;Endocrine system;Cancers;Cellular community - eukaryotes;Cardiovascular diseases;Cancers;Cancers;Cancers;Cancers;Cancers	ko05200//Pathways in cancer;ko04390//Hippo signaling pathway;ko04310//Wnt signaling pathway;ko04916//Melanogenesis;ko05215//Prostate cancer;ko04520//Adherens junction;ko05412//Arrhythmogenic right ventricular cardiomyopathy (ARVC);ko05210//Colorectal cancer;ko05221//Acute myeloid leukemia;ko05213//Endometrial cancer;ko05217//Basal cell carcinoma;ko05216//Thyroid cancer	K04491;K04491;K04491;K04491;K04491;K04491;K04491;K04491;K04491;K04491;K04491;K04491	-	-	-
State 5,2,3,4 -vs- State 5,1	ncbi_109392189	2	4.75067e-192	8.96347e-190	LNX2	PREDICTED: LOW QUALITY PROTEIN: PDZ domain-containing RING finger protein 4 [Hipposideros armiger]	-	-	-	-	-	GO:0046914//transition metal ion binding	GO:0032446//protein modification by small protein conjugation
State 5,2,3,4 -vs- State 5,1	ncbi_109391861	2	7.89919e-192	1.47756e-189	CC14A	protein tyrosine phosphatase type IVA 2 [Mus musculus]	-	-	-	-	GO:0005768//endosome;GO:0016020//membrane;GO:0031988//membrane-bounded vesicle	GO:0004721//phosphoprotein phosphatase activity	GO:0006470//protein dephosphorylation
State 5,2,3,4 -vs- State 5,1	ncbi_109392224	1	3.24391e-191	6.01592e-189	NLHH	PREDICTED: neuroligin-1 isoform X1 [Hipposideros armiger]	Environmental Information Processing	Signaling molecules and interaction	ko04514//Cell adhesion molecules (CAMs)	K07378	-	-	-
State 5,2,3,4 -vs- State 5,1	ncbi_109389100	5	5.93385e-191	1.09112e-188	SVIL	PREDICTED: supervillin-like, partial [Hipposideros armiger]	-	-	-	-	GO:0005874//microtubule;GO:0005924//cell-substrate adherens junction;GO:0015629//actin cytoskeleton;GO:0016020//membrane;GO:0030016//myofibril;GO:0032155//cell division site part;GO:0042995//cell projection;GO:0043231//intracellular membrane-bounded organelle	GO:0003779//actin binding	GO:0006996//organelle organization;GO:0014706//striated muscle tissue development;GO:0032465//regulation of cytokinesis
State 5,2,3,4 -vs- State 5,1	ncbi_109376465	1	3.61098e-188	6.58411e-186	MTUS2	PREDICTED: microtubule-associated tumor suppressor candidate 2-like isoform X1 [Hipposideros armiger]	-	-	-	-	GO:0005815//microtubule organizing center;GO:0005874//microtubule;GO:0043231//intracellular membrane-bounded organelle	GO:0015631//tubulin binding;GO:0046983//protein dimerization activity	-
State 5,2,3,4 -vs- State 5,1	ncbi_109392813	2	4.55288e-188	8.23237e-186	YFRD	PREDICTED: sodium/potassium-transporting ATPase subunit alpha-1 [Hipposideros armiger]	Environmental Information Processing;Environmental Information Processing;Organismal Systems;Organismal Systems;Organismal Systems;Organismal Systems;Organismal Systems;Organismal Systems;Organismal Systems;Organismal Systems;Organismal Systems;Organismal Systems;Organismal Systems;Organismal Systems;Organismal Systems;Organismal Systems;Organismal Systems	Signal transduction;Signal transduction;Circulatory system;Endocrine system;Digestive system;Circulatory system;Digestive system;Endocrine system;Digestive system;Digestive system;Endocrine system;Digestive system;Digestive system;Digestive system;Excretory system;Excretory system;Excretory system	ko04024//cAMP signaling pathway;ko04022//cGMP - PKG signaling pathway;ko04261//Adrenergic signaling in cardiomyocytes;ko04919//Thyroid hormone signaling pathway;ko04972//Pancreatic secretion;ko04260//Cardiac muscle contraction;ko04974//Protein digestion and absorption;ko04911//Insulin secretion;ko04970//Salivary secretion;ko04971//Gastric acid secretion;ko04918//Thyroid hormone synthesis;ko04976/…	K01539;K01539;K01539;K01539;K01539;K01539;K01539;K01539;K01539;K01539;K01539;K01539;K01539;K01539;K01539;K01539;K01539	GO:0031224//intrinsic component of membrane;GO:0032991//macromolecular complex;GO:0044459//plasma membrane part;GO:0048770//pigment granule	GO:0005496//steroid binding;GO:0008556//potassium-transporting ATPase activity;GO:0019899//enzyme binding;GO:0031420//alkali metal ion binding;GO:0032550//purine ribonucleoside binding;GO:0042578//phosphoric ester hydrolase activity	GO:0006796//phosphate-containing compound metabolic process;GO:0006875//cellular metal ion homeostasis;GO:0006941//striated muscle contraction;GO:0008016//regulation of heart contraction;GO:0010107//potassium ion import;GO:0031944//negative regulation of glucocorticoid metabolic process;GO:0032870//cellular response to hormone stimulus;GO:0071436//sodium ion export
State 5,2,3,4 -vs- State 5,1	ncbi_109390419	1	2.79726e-187	5.01612e-185	ASTN1	PREDICTED: astrotactin-2, partial [Hipposideros armiger]	Genetic Information Processing	Folding, sorting and degradation	ko04120//Ubiquitin mediated proteolysis	K10607	GO:0031224//intrinsic component of membrane;GO:0044464//cell part	-	GO:0034394//protein localization to cell surface
State 5,2,3,4 -vs- State 5,1	ncbi_109386962	1	9.28858e-187	1.652e-184	PROS	PREDICTED: tolloid-like protein 1 isoform X1 [Hipposideros armiger]	-	-	-	-	-	GO:0032403//protein complex binding;GO:0046914//transition metal ion binding;GO:0070011//peptidase activity, acting on L-amino acid peptides	GO:0019538//protein metabolic process
State 5,2,3,4 -vs- State 5,1	ncbi_109389249	1	2.17239e-186	3.83223e-184	PGFRB	PREDICTED: ephrin type-B receptor 1 [Hipposideros armiger]	Organismal Systems	Development	ko04360//Axon guidance	K05110	GO:0005769//early endosome;GO:0016021//integral component of membrane;GO:0031988//membrane-bounded vesicle;GO:0043005//neuron projection;GO:0098589//membrane region	GO:0005003//ephrin receptor activity;GO:0032550//purine ribonucleoside binding	GO:0006468//protein phosphorylation;GO:0007155//cell adhesion;GO:0007163//establishment or maintenance of cell polarity;GO:0007169//transmembrane receptor protein tyrosine kinase signaling pathway;GO:0007411//axon guidance;GO:0008283//cell proliferation;GO:0010941//regulation of cell death;GO:0021602//cranial nerve morphogenesis;GO:0021955//central nervous system neuron axonogenesis;GO:0032872//r…
State 5,2,3,4 -vs- State 5,1	ncbi_109372090	1	1.2697e-185	2.22177e-183	DEAF1	PREDICTED: protein CBFA2T1 isoform X1 [Hipposideros armiger]	Human Diseases;Human Diseases;Human Diseases	Cancers;Cancers;Cancers	ko05200//Pathways in cancer;ko05202//Transcriptional misregulation in cancers;ko05221//Acute myeloid leukemia	K10053;K10053;K10053	-	-	-
State 5,2,3,4 -vs- State 5,1	ncbi_109388273	2	1.82087e-185	3.16073e-183	TEC1	PREDICTED: transcriptional enhancer factor TEF-1 isoform X1 [Manis javanica]	Environmental Information Processing	Signal transduction	ko04390//Hippo signaling pathway	K09448	GO:0031981//nuclear lumen;GO:0043234//protein complex	GO:0000982//transcription factor activity, RNA polymerase II core promoter proximal region sequence-specific binding;GO:0003676//nucleic acid binding	GO:0006357//regulation of transcription from RNA polymerase II promoter;GO:0007498//mesoderm development;GO:0008283//cell proliferation;GO:0010720//positive regulation of cell development;GO:0014733//regulation of skeletal muscle adaptation;GO:0032526//response to retinoic acid;GO:0035556//intracellular signal transduction;GO:0045860//positive regulation of protein kinase activity;GO:0048568//emb…
State 5,2,3,4 -vs- State 5,1	ncbi_109390501	2	2.09844e-185	3.61365e-183	COAA1	PREDICTED: collagen alpha-3(IV) chain, partial [Hipposideros armiger]	Human Diseases;Environmental Information Processing;Cellular Processes;Human Diseases;Human Diseases;Human Diseases;Organismal Systems;Environmental Information Processing	Cancers;Signal transduction;Cellular community - eukaryotes;Endocrine and metabolic diseases;Infectious diseases;Cancers;Digestive system;Signaling molecules and interaction	ko05200//Pathways in cancer;ko04151//PI3K-Akt signaling pathway;ko04510//Focal adhesion;ko04933//AGE-RAGE signaling pathway in diabetic complications;ko05146//Amoebiasis;ko05222//Small cell lung cancer;ko04974//Protein digestion and absorption;ko04512//ECM-receptor interaction	K06237;K06237;K06237;K06237;K06237;K06237;K06237;K06237	-	-	-
State 5,2,3,4 -vs- State 5,1	ncbi_109393162	2	7.50132e-185	1.2816e-182	NKAIN	PREDICTED: sodium/potassium-transporting ATPase subunit beta-1-interacting protein 2 isoform X1 [Hipposideros armiger]	-	-	-	-	-	-	-
State 5,2,3,4 -vs- State 5,1	ncbi_109387663	1	2.80922e-184	4.76207e-182	MYPRA	neuronal membrane glycoprotein M6-a isoform X1 [Castor canadensis]	-	-	-	-	GO:0030426//growth cone;GO:0031224//intrinsic component of membrane;GO:0031988//membrane-bounded vesicle;GO:0044297//cell body;GO:0044309//neuron spine	GO:0005261//cation channel activity;GO:0005488//binding	GO:0006816//calcium ion transport;GO:0016477//cell migration;GO:0022607//cellular component assembly;GO:0030154//cell differentiation;GO:0031346//positive regulation of cell projection organization;GO:0048731//system development;GO:0048858//cell projection morphogenesis
State 5,2,3,4 -vs- State 5,1	GDR1_Gene002218	2	6.37291e-184	1.07193e-181	PLCE1	1-phosphatidylinositol 4,5-bisphosphate phosphodiesterase epsilon-1 isoform X1 [Rhinolophus ferrumequinum]	Environmental Information Processing;Environmental Information Processing;Environmental Information Processing;Human Diseases;Environmental Information Processing;Metabolism;Organismal Systems;Environmental Information Processing;Human Diseases;Metabolism;Human Diseases	Signal transduction;Signal transduction;Signal transduction;Cancers;Signal transduction;Global and overview maps;Endocrine system;Signal transduction;Endocrine and metabolic diseases;Carbohydrate metabolism;Infectious diseases	ko04014//Ras signaling pathway;ko04015//Rap1 signaling pathway;ko04024//cAMP signaling pathway;ko05205//Proteoglycans in cancer;ko04020//Calcium signaling pathway;ko01100//Metabolic pathways;ko04919//Thyroid hormone signaling pathway;ko04070//Phosphatidylinositol signaling system;ko04933//AGE-RAGE signaling pathway in diabetic complications;ko00562//Inositol phosphate metabolism;ko05131//Shigello…	K05860;K05860;K05860;K05860;K05860;K05860;K05860;K05860;K05860;K05860;K05860	GO:0031090//organelle membrane;GO:0043231//intracellular membrane-bounded organelle;GO:0044444//cytoplasmic part	GO:0004629//phospholipase C activity;GO:0004871//signal transducer activity;GO:0031267//small GTPase binding	GO:0006937//regulation of muscle contraction;GO:0006996//organelle organization;GO:0007186//G-protein coupled receptor signaling pathway;GO:0016049//cell growth;GO:0019932//second-messenger-mediated signaling;GO:0032147//activation of protein kinase activity;GO:0038127//ERBB signaling pathway;GO:0043087//regulation of GTPase activity;GO:0044767//single-organism developmental process;GO:0046339//d…
State 5,2,3,4 -vs- State 5,1	ncbi_109396180	2	7.05565e-184	1.17764e-181	DISC	PREDICTED: zinc finger protein basonuclin-2 [Hipposideros armiger]	-	-	-	-	GO:0016020//membrane;GO:0043231//intracellular membrane-bounded organelle	GO:0003676//nucleic acid binding;GO:0043169//cation binding	GO:0007423//sensory organ development;GO:0009888//tissue development
State 5,2,3,4 -vs- State 5,1	ncbi_109385743	1	2.32996e-183	3.8592e-181	BRNP2	PREDICTED: BMP/retinoic acid-inducible neural-specific protein 1 [Hipposideros armiger]	-	-	-	-	-	-	GO:0000278//mitotic cell cycle;GO:0016265//death;GO:0032526//response to retinoic acid;GO:0045597//positive regulation of cell differentiation;GO:0051726//regulation of cell cycle
State 5,2,3,4 -vs- State 5,1	ncbi_109374233	2	1.07556e-182	1.768e-180	CADH3	PREDICTED: protocadherin-7 isoform X1 [Hipposideros armiger]	-	-	-	-	GO:0031224//intrinsic component of membrane	-	GO:0098742//cell-cell adhesion via plasma-membrane adhesion molecules
State 5,2,3,4 -vs- State 5,1	ncbi_109379538	1	1.23663e-182	2.01748e-180	MSRA	PREDICTED: mitochondrial peptide methionine sulfoxide reductase isoform X1 [Hipposideros armiger]	-	-	-	-	GO:0031988//membrane-bounded vesicle;GO:0043231//intracellular membrane-bounded organelle	GO:0016671//oxidoreductase activity, acting on a sulfur group of donors, disulfide as acceptor	GO:0006950//response to stress;GO:0044267//cellular protein metabolic process;GO:0044710//single-organism metabolic process
State 5,2,3,4 -vs- State 5,1	ncbi_109393273	1	8.14146e-182	1.31831e-179	TU92	PREDICTED: tomoregulin-2 isoform X1 [Hipposideros armiger]	-	-	-	-	GO:0031224//intrinsic component of membrane	-	-
State 5,2,3,4 -vs- State 5,1	ncbi_109379127	1	8.02315e-180	1.28953e-177	NMAH	PREDICTED: nicotinamide/nicotinic acid mononucleotide adenylyltransferase 2 [Hipposideros armiger]	Metabolism	Metabolism of cofactors and vitamins	ko00760//Nicotinate and nicotinamide metabolism	K06210	GO:0005768//endosome;GO:0031984//organelle subcompartment	GO:0032550//purine ribonucleoside binding;GO:0070566//adenylyltransferase activity	GO:0006766//vitamin metabolic process;GO:0019359//nicotinamide nucleotide biosynthetic process
State 5,2,3,4 -vs- State 5,1	ncbi_109381897	2	2.17039e-179	3.46273e-177	IRA1	PREDICTED: ras GTPase-activating-like protein IQGAP2 [Hipposideros armiger]	Cellular Processes	Cell motility	ko04810//Regulation of actin cytoskeleton	K05767	GO:0015630//microtubule cytoskeleton;GO:0031252//cell leading edge;GO:0031988//membrane-bounded vesicle;GO:0042995//cell projection;GO:0043234//protein complex;GO:0044444//cytoplasmic part	GO:0003779//actin binding;GO:0004857//enzyme inhibitor activity;GO:0017048//Rho GTPase binding;GO:0032403//protein complex binding;GO:1901981//phosphatidylinositol phosphate binding	GO:0007186//G-protein coupled receptor signaling pathway;GO:0009892//negative regulation of metabolic process;GO:0035556//intracellular signal transduction;GO:0045010//actin nucleation
State 5,2,3,4 -vs- State 5,1	ncbi_109379370	1	5.37831e-178	8.51814e-176	INLA	PREDICTED: slit homolog 3 protein [Hipposideros armiger]	Organismal Systems	Development	ko04360//Axon guidance	K06850	GO:0043231//intracellular membrane-bounded organelle;GO:0044421//extracellular region part	GO:0005102//receptor binding;GO:0046872//metal ion binding	GO:0001558//regulation of cell growth;GO:0001960//negative regulation of cytokine-mediated signaling pathway;GO:0008283//cell proliferation;GO:0010468//regulation of gene expression;GO:0022412//cellular process involved in reproduction in multicellular organism;GO:0048675//axon extension;GO:0050919//negative chemotaxis;GO:0051384//response to glucocorticoid;GO:0097485//neuron projection guidance
State 5,2,3,4 -vs- State 5,1	ncbi_109375201	1	6.46883e-177	1.01711e-174	KGUA	PREDICTED: membrane-associated guanylate kinase, WW and PDZ domain-containing protein 2-like, partial [Hipposideros armiger]	Environmental Information Processing;Cellular Processes;Environmental Information Processing	Signal transduction;Cellular community - eukaryotes;Signal transduction	ko04015//Rap1 signaling pathway;ko04530//Tight junction;ko04668//TNF signaling pathway	K05629;K05629;K05629	GO:0005768//endosome;GO:0016020//membrane;GO:0032991//macromolecular complex;GO:0036056//filtration diaphragm;GO:0043005//neuron projection;GO:0043296//apical junction complex;GO:0044456//synapse part	GO:0016772//transferase activity, transferring phosphorus-containing groups;GO:0019899//enzyme binding;GO:0031690//adrenergic receptor binding;GO:0032947//protein complex scaffold;GO:0060089//molecular transducer activity;GO:0070697//activin receptor binding	GO:0002090//regulation of receptor internalization;GO:0007050//cell cycle arrest;GO:0008283//cell proliferation;GO:0010922//positive regulation of phosphatase activity;GO:0010975//regulation of neuron projection development;GO:0030334//regulation of cell migration;GO:0032925//regulation of activin receptor signaling pathway;GO:0038179//neurotrophin signaling pathway;GO:0046907//intracellular tran…
State 5,2,3,4 -vs- State 5,1	ncbi_109396395	2	4.68899e-176	7.31954e-174	NOD1	PREDICTED: F-actin-uncapping protein LRRC16A [Hipposideros armiger]	-	-	-	-	GO:0031252//cell leading edge;GO:0031988//membrane-bounded vesicle;GO:0043234//protein complex;GO:0044444//cytoplasmic part	GO:0005515//protein binding	GO:0006082//organic acid metabolic process;GO:0007599//hemostasis;GO:0010770//positive regulation of cell morphogenesis involved in differentiation;GO:0030031//cell projection assembly;GO:0030334//regulation of cell migration;GO:0031346//positive regulation of cell projection organization;GO:0032233//positive regulation of actin filament bundle assembly;GO:0051016//barbed-end actin filament cappi…
State 5,2,3,4 -vs- State 5,1	ncbi_109379436	2	3.32151e-174	5.14786e-172	EREG	PREDICTED: pro-epidermal growth factor [Hipposideros armiger]	Human Diseases;Environmental Information Processing;Cellular Processes;Environmental Information Processing;Environmental Information Processing;Environmental Information Processing;Cellular Processes;Environmental Information Processing;Cellular Processes;Environmental Information Processing;Environmental Information Processing;Human Diseases;Environmental Information Processing;Human Diseases;E…	Cancers;Signal transduction;Transport and catabolism;Signal transduction;Signaling molecules and interaction;Signal transduction;Cell motility;Signal transduction;Cellular community - eukaryotes;Signal transduction;Signal transduction;Infectious diseases;Signal transduction;Cancers;Signal transduction;Cellular community - eukaryotes;Cancers;Cancers;Cancers;Cancers;Cancers;Cancers;Cancers	ko05200//Pathways in cancer;ko04151//PI3K-Akt signaling pathway;ko04144//Endocytosis;ko04010//MAPK signaling pathway;ko04060//Cytokine-cytokine receptor interaction;ko04014//Ras signaling pathway;ko04810//Regulation of actin cytoskeleton;ko04015//Rap1 signaling pathway;ko04510//Focal adhesion;ko04072//Phospholipase D signaling pathway;ko04068//FoxO signaling pathway;ko05160//Hepatitis C;ko04066//…	K04357;K04357;K04357;K04357;K04357;K04357;K04357;K04357;K04357;K04357;K04357;K04357;K04357;K04357;K04357;K04357;K04357;K04357;K04357;K04357;K04357;K04357;K04357	GO:0016020//membrane;GO:0043227//membrane-bounded organelle;GO:0044421//extracellular region part;GO:0044464//cell part	GO:0005102//receptor binding	GO:0000165//MAPK cascade;GO:0001934//positive regulation of protein phosphorylation;GO:0006606//protein import into nucleus;GO:0007173//epidermal growth factor receptor signaling pathway;GO:0009653//anatomical structure morphogenesis;GO:0009966//regulation of signal transduction;GO:0010557//positive regulation of macromolecule biosynthetic process;GO:0042127//regulation of cell proliferation;GO:0…
State 5,2,3,4 -vs- State 5,1	ncbi_109390773	2	9.04855e-174	1.39245e-171	ASPN	PREDICTED: PH domain leucine-rich repeat-containing protein phosphatase 1 [Hipposideros armiger]	Environmental Information Processing	Signal transduction	ko04151//PI3K-Akt signaling pathway	K16340	-	-	GO:0009605//response to external stimulus
State 5,2,3,4 -vs- State 5,1	ncbi_109396410	2	1.23174e-173	1.88214e-171	PNS1	PREDICTED: choline transporter-like protein 3 isoform X1 [Hipposideros armiger]	Human Diseases	Cancers	ko05231//Choline metabolism in cancer	K15282	GO:0031224//intrinsic component of membrane	GO:0005488//binding	GO:0006650//glycerophospholipid metabolic process;GO:0046165//alcohol biosynthetic process
State 5,2,3,4 -vs- State 5,1	ncbi_109385002	1	2.60361e-172	3.95057e-170	SRRM4	PREDICTED: serine/arginine repetitive matrix protein 3 [Hipposideros armiger]	-	-	-	-	-	-	-
State 5,2,3,4 -vs- State 5,1	ncbi_109376285	2	4.68413e-172	7.05807e-170	NHP6	PREDICTED: thymocyte selection-associated high mobility group box protein TOX isoform X1 [Hipposideros armiger]	-	-	-	-	-	-	-
State 5,2,3,4 -vs- State 5,1	GDR1_Gene001242	2	1.35718e-171	2.0309e-169	CCDC13	PREDICTED: coiled-coil domain-containing protein 13 isoform X4 [Hipposideros armiger]	-	-	-	-	GO:0044430//cytoskeletal part	-	GO:0016043//cellular component organization
State 5,2,3,4 -vs- State 5,1	ncbi_109390552	2	1.4585e-171	2.16758e-169	MAML3	PREDICTED: mastermind-like protein 2 isoform X1 [Hipposideros armiger]	Environmental Information Processing	Signal transduction	ko04330//Notch signaling pathway	K06061	GO:0016604//nuclear body	-	GO:0006357//regulation of transcription from RNA polymerase II promoter;GO:0007166//cell surface receptor signaling pathway
State 5,2,3,4 -vs- State 5,1	loci004151	1	6.39999e-170	9.44673e-168	RGS7	LINE-1 reverse transcriptase -like protein [Trichinella sp. T6]	-	-	-	-	GO:0005783//endoplasmic reticulum;GO:0031090//organelle membrane;GO:0031674//I band;GO:0043005//neuron projection;GO:0044421//extracellular region part;GO:0044446//intracellular organelle part	GO:0008092//cytoskeletal protein binding;GO:0015179//L-amino acid transmembrane transporter activity;GO:0015666//restriction endodeoxyribonuclease activity;GO:0032934//sterol binding;GO:0033764//steroid dehydrogenase activity, acting on the CH-OH group of donors, NAD or NADP as acceptor;GO:0034061//DNA polymerase activity;GO:0046983//protein dimerization activity;GO:0071813//lipoprotein particle …	GO:0001171//reverse transcription;GO:0002526//acute inflammatory response;GO:0003012//muscle system process;GO:0006308//DNA catabolic process;GO:0006575//cellular modified amino acid metabolic process;GO:0006643//membrane lipid metabolic process;GO:0006796//phosphate-containing compound metabolic process;GO:0006956//complement activation;GO:0007420//brain development;GO:0007507//heart development…
State 5,2,3,4 -vs- State 5,1	ncbi_109388189	1	1.81493e-168	2.66083e-166	PDGFD	PREDICTED: CUB and sushi domain-containing protein 1 [Hipposideros armiger]	-	-	-	-	GO:0031224//intrinsic component of membrane	-	GO:0033500//carbohydrate homeostasis
State 5,2,3,4 -vs- State 5,1	ncbi_109393959	1	6.99719e-168	1.01896e-165	GLT13	Williams-Beuren syndrome chromosome region 17 [Homo sapiens]	Metabolism	Glycan biosynthesis and metabolism	ko00512//Mucin type O-glycan biosynthesis	K00710	GO:0031224//intrinsic component of membrane;GO:0043231//intracellular membrane-bounded organelle	GO:0016740//transferase activity;GO:0043169//cation binding	GO:0006464//cellular protein modification process
State 5,2,3,4 -vs- State 5,1	GDR1_Gene011026	1	1.65763e-167	2.39781e-165	ADAM22	disintegrin and metalloproteinase domain-containing protein 22 isoform X4 [Neomonachus schauinslandi]	-	-	-	-	GO:0031224//intrinsic component of membrane;GO:0043005//neuron projection	GO:0005102//receptor binding;GO:0046914//transition metal ion binding;GO:0070011//peptidase activity, acting on L-amino acid peptides	GO:0007155//cell adhesion;GO:0007166//cell surface receptor signaling pathway;GO:0007626//locomotory behavior;GO:0010001//glial cell differentiation;GO:0019538//protein metabolic process;GO:0032292//peripheral nervous system axon ensheathment
State 5,2,3,4 -vs- State 5,1	ncbi_109389141	2	1.94451e-167	2.79417e-165	PROP1	PREDICTED: zinc finger homeobox protein 3 [Hipposideros armiger]	Cellular Processes	Cellular community - eukaryotes	ko04550//Signaling pathways regulating pluripotency of stem cells	K09378	GO:0043231//intracellular membrane-bounded organelle;GO:0043234//protein complex	GO:0000975//regulatory region DNA binding;GO:0005515//protein binding;GO:0046914//transition metal ion binding	GO:0006357//regulation of transcription from RNA polymerase II promoter;GO:0045661//regulation of myoblast differentiation
State 5,2,3,4 -vs- State 5,1	ncbi_109386397	2	3.91477e-167	5.58834e-165	NLRC3	PREDICTED: tropomodulin-1 [Hipposideros armiger]	-	-	-	-	-	-	-
State 5,2,3,4 -vs- State 5,1	ncbi_109381272	1	1.20321e-166	1.70636e-164	RBP2A	PREDICTED: kazrin isoform X1 [Hipposideros armiger]	-	-	-	-	GO:0005911//cell-cell junction;GO:0043231//intracellular membrane-bounded organelle;GO:0043232//intracellular non-membrane-bounded organelle	GO:0005488//binding	GO:0044707//single-multicellular organism process
State 5,2,3,4 -vs- State 5,1	ncbi_109385578	1	1.50203e-166	2.1163e-164	PKHA7	PREDICTED: dynamin-3 isoform X1 [Hipposideros armiger]	Cellular Processes;Environmental Information Processing;Human Diseases;Organismal Systems;Organismal Systems	Transport and catabolism;Signal transduction;Infectious diseases;Nervous system;Excretory system	ko04144//Endocytosis;ko04072//Phospholipase D signaling pathway;ko05100//Bacterial invasion of epithelial cells;ko04721//Synaptic vesicle cycle;ko04961//Endocrine and other factor-regulated calcium reabsorption	K01528;K01528;K01528;K01528;K01528	GO:0015630//microtubule cytoskeleton;GO:0031988//membrane-bounded vesicle;GO:0043231//intracellular membrane-bounded organelle;GO:0044309//neuron spine;GO:0044444//cytoplasmic part;GO:0044456//synapse part	GO:0017111//nucleoside-triphosphatase activity;GO:0032550//purine ribonucleoside binding	GO:0016192//vesicle-mediated transport;GO:0030031//cell projection assembly
State 5,2,3,4 -vs- State 5,1	ncbi_109381814	5	5.33065e-165	7.46222e-163	ELAV2	PREDICTED: RNA-binding protein 47 isoform X1 [Hipposideros armiger]	-	-	-	-	-	GO:0003723//RNA binding	GO:0030097//hemopoiesis
State 5,2,3,4 -vs- State 5,1	ncbi_109393835	2	1.50169e-164	2.0887e-162	ENDOU	PREDICTED: ectonucleotide pyrophosphatase/phosphodiesterase family member 1 [Hipposideros armiger]	Metabolism;Metabolism;Metabolism;Metabolism	Nucleotide metabolism;Carbohydrate metabolism;Metabolism of cofactors and vitamins;Metabolism of cofactors and vitamins	ko00230//Purine metabolism;ko00500//Starch and sucrose metabolism;ko00760//Nicotinate and nicotinamide metabolism;ko00770//Pantothenate and CoA biosynthesis	K01513;K01513;K01513;K01513	GO:0016020//membrane;GO:0044464//cell part	GO:0005515//protein binding;GO:0016462//pyrophosphatase activity;GO:0043167//ion binding	GO:0006091//generation of precursor metabolites and energy;GO:0006753//nucleoside phosphate metabolic process;GO:0010605//negative regulation of macromolecule metabolic process;GO:0031324//negative regulation of cellular metabolic process;GO:0032868//response to insulin;GO:0044260//cellular macromolecule metabolic process;GO:0044707//single-multicellular organism process;GO:0044765//single-organi…
State 5,2,3,4 -vs- State 5,1	ncbi_109390521	1	2.38405e-164	3.29484e-162	AKAP3	PREDICTED: A-kinase anchor protein SPHKAP isoform X1 [Hipposideros armiger]	-	-	-	-	-	-	-
State 5,2,3,4 -vs- State 5,1	ncbi_109383269	1	3.46815e-164	4.76277e-162	PDZ1P	PREDICTED: LOW QUALITY PROTEIN: disks large homolog 2 [Hipposideros armiger]	Environmental Information Processing	Signal transduction	ko04390//Hippo signaling pathway	K12075	-	-	-
State 5,2,3,4 -vs- State 5,1	ncbi_109384861	1	2.9432e-163	4.01645e-161	CACB1	PREDICTED: voltage-dependent L-type calcium channel subunit beta-4 [Hipposideros armiger]	Environmental Information Processing;Organismal Systems;Organismal Systems;Organismal Systems;Human Diseases;Human Diseases;Human Diseases	Signal transduction;Endocrine system;Circulatory system;Circulatory system;Cardiovascular diseases;Cardiovascular diseases;Cardiovascular diseases	ko04010//MAPK signaling pathway;ko04921//Oxytocin signaling pathway;ko04261//Adrenergic signaling in cardiomyocytes;ko04260//Cardiac muscle contraction;ko05414//Dilated cardiomyopathy (DCM);ko05410//Hypertrophic cardiomyopathy (HCM);ko05412//Arrhythmogenic right ventricular cardiomyopathy (ARVC)	K04865;K04865;K04865;K04865;K04865;K04865;K04865	-	-	-
State 5,2,3,4 -vs- State 5,1	ncbi_109389250	2	1.03564e-161	1.40446e-159	STE11	PREDICTED: transcription factor SOX-5 isoform X1 [Hipposideros armiger]	-	-	-	-	-	-	-
State 5,2,3,4 -vs- State 5,1	ncbi_109391467	2	2.32553e-161	3.13412e-159	HOME1	PREDICTED: protein enabled homolog isoform X1 [Hipposideros armiger]	Cellular Processes	Cell motility	ko04810//Regulation of actin cytoskeleton	K05746	GO:0005924//cell-substrate adherens junction;GO:0016020//membrane;GO:0031252//cell leading edge;GO:0042995//cell projection;GO:0044424//intracellular part	GO:0019904//protein domain specific binding	GO:0007015//actin filament organization;GO:0060606//tube closure;GO:0097485//neuron projection guidance
State 5,2,3,4 -vs- State 5,1	ncbi_109389533	1	1.04994e-160	1.40627e-158	LIPA4	PREDICTED: liprin-alpha-2-like [Hipposideros armiger]	-	-	-	-	GO:0031988//membrane-bounded vesicle;GO:0044444//cytoplasmic part;GO:0044456//synapse part	GO:0005488//binding	GO:0001505//regulation of neurotransmitter levels;GO:0006835//dicarboxylic acid transport;GO:0007267//cell-cell signaling;GO:0031589//cell-substrate adhesion
State 5,2,3,4 -vs- State 5,1	ncbi_109385316	2	1.82171e-160	2.425e-158	ATPB2	PREDICTED: sodium/potassium-transporting ATPase subunit beta-1 [Hipposideros armiger]	Environmental Information Processing;Environmental Information Processing;Organismal Systems;Organismal Systems;Organismal Systems;Organismal Systems;Organismal Systems;Organismal Systems;Organismal Systems;Organismal Systems;Organismal Systems;Organismal Systems;Organismal Systems;Organismal Systems;Organismal Systems;Organismal Systems;Organismal Systems	Signal transduction;Signal transduction;Circulatory system;Endocrine system;Digestive system;Circulatory system;Digestive system;Endocrine system;Digestive system;Digestive system;Endocrine system;Digestive system;Digestive system;Digestive system;Excretory system;Excretory system;Excretory system	ko04024//cAMP signaling pathway;ko04022//cGMP - PKG signaling pathway;ko04261//Adrenergic signaling in cardiomyocytes;ko04919//Thyroid hormone signaling pathway;ko04972//Pancreatic secretion;ko04260//Cardiac muscle contraction;ko04974//Protein digestion and absorption;ko04911//Insulin secretion;ko04970//Salivary secretion;ko04971//Gastric acid secretion;ko04918//Thyroid hormone synthesis;ko04976/…	K01540;K01540;K01540;K01540;K01540;K01540;K01540;K01540;K01540;K01540;K01540;K01540;K01540;K01540;K01540;K01540;K01540	GO:0031224//intrinsic component of membrane;GO:0031988//membrane-bounded vesicle;GO:0044291//cell-cell contact zone;GO:0044459//plasma membrane part	GO:0008556//potassium-transporting ATPase activity;GO:0019899//enzyme binding;GO:0023023//MHC protein complex binding	GO:0006875//cellular metal ion homeostasis;GO:0006941//striated muscle contraction;GO:0007009//plasma membrane organization;GO:0019722//calcium-mediated signaling;GO:0022610//biological adhesion;GO:0031647//regulation of protein stability;GO:0043462//regulation of ATPase activity;GO:0071436//sodium ion export;GO:0090075//relaxation of muscle;GO:1901021//positive regulation of calcium ion transmem…
State 5,2,3,4 -vs- State 5,1	ncbi_109391529	1	2.86132e-160	3.78567e-158	NREP	PREDICTED: neuronal regeneration-related protein [Hipposideros armiger]	-	-	-	-	GO:0044424//intracellular part	-	-
State 5,2,3,4 -vs- State 5,1	ncbi_109374107	2	5.39359e-160	7.09273e-158	SRC8	PREDICTED: cytoplasmic protein NCK2 [Hipposideros armiger]	Organismal Systems;Environmental Information Processing	Immune system;Signal transduction	ko04660//T cell receptor signaling pathway;ko04012//ErbB signaling pathway	K07365;K07365	GO:0031090//organelle membrane	-	GO:0006357//regulation of transcription from RNA polymerase II promoter;GO:0030031//cell projection assembly;GO:0030833//regulation of actin filament polymerization;GO:0042129//regulation of T cell proliferation;GO:0048870//cell motility
State 5,2,3,4 -vs- State 5,1	ncbi_109372942	1	6.00095e-160	7.84389e-158	GLR13	PREDICTED: glutamate receptor 2 isoform X7 [Hipposideros armiger]	Environmental Information Processing;Environmental Information Processing;Organismal Systems;Organismal Systems;Organismal Systems;Organismal Systems;Organismal Systems;Human Diseases;Organismal Systems;Human Diseases;Human Diseases;Human Diseases	Signaling molecules and interaction;Signal transduction;Nervous system;Nervous system;Nervous system;Environmental adaptation;Nervous system;Substance dependence;Nervous system;Neurodegenerative diseases;Substance dependence;Substance dependence	ko04080//Neuroactive ligand-receptor interaction;ko04024//cAMP signaling pathway;ko04728//Dopaminergic synapse;ko04724//Glutamatergic synapse;ko04723//Retrograde endocannabinoid signaling;ko04713//Circadian entrainment;ko04720//Long-term potentiation;ko05031//Amphetamine addiction;ko04730//Long-term depression;ko05014//Amyotrophic lateral sclerosis (ALS);ko05030//Cocaine addiction;ko05033//Nicoti…	K05198;K05198;K05198;K05198;K05198;K05198;K05198;K05198;K05198;K05198;K05198;K05198	GO:0008328//ionotropic glutamate receptor complex;GO:0030659//cytoplasmic vesicle membrane;GO:0097060//synaptic membrane	GO:0004970//ionotropic glutamate receptor activity;GO:0005231//excitatory extracellular ligand-gated ion channel activity;GO:0005488//binding	GO:0006811//ion transport;GO:0007215//glutamate receptor signaling pathway;GO:0007267//cell-cell signaling
State 5,2,3,4 -vs- State 5,1	ncbi_109396476	2	8.30817e-160	1.07946e-157	CCDCX	PREDICTED: sickle tail protein homolog isoform X1 [Hipposideros armiger]	-	-	-	-	GO:0044424//intracellular part	GO:0005488//binding	GO:0001501//skeletal system development
State 5,2,3,4 -vs- State 5,1	ncbi_109389855	1	1.88503e-159	2.43461e-157	IRK10	PREDICTED: G protein-activated inward rectifier potassium channel 2 isoform X1 [Hipposideros armiger]	Organismal Systems;Organismal Systems;Organismal Systems;Organismal Systems;Organismal Systems;Organismal Systems;Organismal Systems;Human Diseases;Organismal Systems	Endocrine system;Nervous system;Nervous system;Nervous system;Nervous system;Endocrine system;Environmental adaptation;Substance dependence;Nervous system	ko04921//Oxytocin signaling pathway;ko04728//Dopaminergic synapse;ko04726//Serotonergic synapse;ko04725//Cholinergic synapse;ko04723//Retrograde endocannabinoid signaling;ko04915//Estrogen signaling pathway;ko04713//Circadian entrainment;ko05032//Morphine addiction;ko04727//GABAergic synapse	K05000;K05000;K05000;K05000;K05000;K05000;K05000;K05000;K05000	GO:0034705//potassium channel complex;GO:0043231//intracellular membrane-bounded organelle	GO:0005242//inward rectifier potassium channel activity;GO:0005488//binding	GO:0007267//cell-cell signaling;GO:0071805//potassium ion transmembrane transport
State 5,2,3,4 -vs- State 5,1	ncbi_109385336	1	1.70107e-158	2.18402e-156	SPON1	PREDICTED: netrin receptor UNC5C isoform X1 [Hipposideros armiger]	Organismal Systems	Development	ko04360//Axon guidance	K07521	GO:0016020//membrane	GO:0004888//transmembrane signaling receptor activity	GO:0007166//cell surface receptor signaling pathway;GO:0007411//axon guidance;GO:0007417//central nervous system development;GO:0016477//cell migration;GO:0042981//regulation of apoptotic process
State 5,2,3,4 -vs- State 5,1	ncbi_109395287	2	2.62712e-158	3.35313e-156	-	-	-	-	-	-	-	-	-
State 5,2,3,4 -vs- State 5,1	ncbi_109380497	1	1.07795e-156	1.3678e-154	LIPB	PREDICTED: liprin-alpha-4 isoform X1 [Hipposideros armiger]	-	-	-	-	GO:0044444//cytoplasmic part;GO:0044456//synapse part	GO:0005488//binding	GO:0001505//regulation of neurotransmitter levels;GO:0006835//dicarboxylic acid transport;GO:0007267//cell-cell signaling
State 5,2,3,4 -vs- State 5,1	ncbi_109394772	1	4.33895e-156	5.47364e-154	PTK7	PREDICTED: NT-3 growth factor receptor isoform X1 [Hipposideros armiger]	Organismal Systems;Human Diseases	Nervous system;Cancers	ko04722//Neurotrophin signaling pathway;ko05230//Central carbon metabolism in cancer	K05101;K05101	GO:0016021//integral component of membrane;GO:0043234//protein complex;GO:0044424//intracellular part	GO:0004713//protein tyrosine kinase activity;GO:0005515//protein binding;GO:0032550//purine ribonucleoside binding;GO:0038023//signaling receptor activity	GO:0002088//lens development in camera-type eye;GO:0007167//enzyme linked receptor protein signaling pathway;GO:0010467//gene expression;GO:0030334//regulation of cell migration;GO:0031532//actin cytoskeleton reorganization;GO:0032147//activation of protein kinase activity;GO:0042127//regulation of cell proliferation;GO:0045773//positive regulation of axon extension;GO:0048511//rhythmic process;G…
State 5,2,3,4 -vs- State 5,1	ncbi_109393674	1	4.73309e-156	5.93634e-154	C1QC	PREDICTED: cerebellin-3 [Hipposideros armiger]	-	-	-	-	GO:0005886//plasma membrane;GO:0043231//intracellular membrane-bounded organelle;GO:0044421//extracellular region part;GO:0045202//synapse;GO:0097060//synaptic membrane	GO:0046983//protein dimerization activity	GO:0007267//cell-cell signaling;GO:0015031//protein transport;GO:0021533//cell differentiation in hindbrain;GO:0044089//positive regulation of cellular component biogenesis;GO:0098742//cell-cell adhesion via plasma-membrane adhesion molecules
State 5,2,3,4 -vs- State 5,1	ncbi_109379479	1	4.97703e-156	6.20641e-154	CO4A3	PREDICTED: collagen alpha-1(XXV) chain isoform X1 [Hipposideros armiger]	-	-	-	-	GO:0016021//integral component of membrane;GO:0044421//extracellular region part;GO:0044432//endoplasmic reticulum part	GO:0005539//glycosaminoglycan binding;GO:0042277//peptide binding	GO:0022411//cellular component disassembly;GO:0032963//collagen metabolic process;GO:0043062//extracellular structure organization
State 5,2,3,4 -vs- State 5,1	ncbi_109374240	2	5.20274e-156	6.45081e-154	NHR77	PREDICTED: retinoic acid receptor beta isoform X1 [Hipposideros armiger]	Human Diseases;Human Diseases;Human Diseases	Cancers;Cancers;Cancers	ko05200//Pathways in cancer;ko05222//Small cell lung cancer;ko05223//Non-small cell lung cancer	K08528;K08528;K08528	GO:0031981//nuclear lumen	GO:0000976//transcription regulatory region sequence-specific DNA binding;GO:0004879//RNA polymerase II transcription factor activity, ligand-activated sequence-specific DNA binding;GO:0038023//signaling receptor activity;GO:0042974//retinoic acid receptor binding;GO:0046914//transition metal ion binding	GO:0002066//columnar/cuboidal epithelial cell development;GO:0006352//DNA-templated transcription, initiation;GO:0006357//regulation of transcription from RNA polymerase II promoter;GO:0009755//hormone-mediated signaling pathway;GO:0021544//subpallium development;GO:0030326//embryonic limb morphogenesis;GO:0030522//intracellular receptor signaling pathway;GO:0032330//regulation of chondrocyte dif…
State 5,2,3,4 -vs- State 5,1	ncbi_109388390	1	1.94913e-155	2.40297e-153	COMP	PREDICTED: protein kinase C-binding protein NELL2 [Hipposideros armiger]	-	-	-	-	-	GO:0046872//metal ion binding	GO:0019725//cellular homeostasis
State 5,2,3,4 -vs- State 5,1	ncbi_109394221	2	3.54116e-155	4.34102e-153	AT1A	PREDICTED: probable phospholipid-transporting ATPase VB [Hipposideros armiger]	-	-	-	-	-	-	-
State 5,2,3,4 -vs- State 5,1	ncbi_109395020	2	7.81448e-155	9.52576e-153	IGS10	PREDICTED: CD166 antigen isoform X1 [Hipposideros armiger]	Environmental Information Processing	Signaling molecules and interaction	ko04514//Cell adhesion molecules (CAMs)	K06547	GO:0031224//intrinsic component of membrane;GO:0031988//membrane-bounded vesicle;GO:0043005//neuron projection;GO:0044297//cell body;GO:0044459//plasma membrane part	-	GO:0007411//axon guidance
State 5,2,3,4 -vs- State 5,1	ncbi_109383532	1	1.46275e-154	1.77312e-152	COAA1	cerebellin-1 precursor [Rattus norvegicus]	-	-	-	-	GO:0097060//synaptic membrane	GO:0046983//protein dimerization activity	GO:0007267//cell-cell signaling;GO:0015031//protein transport;GO:0021533//cell differentiation in hindbrain;GO:0044089//positive regulation of cellular component biogenesis;GO:0098742//cell-cell adhesion via plasma-membrane adhesion molecules
State 5,2,3,4 -vs- State 5,1	ncbi_109391532	2	1.93996e-154	2.33851e-152	41	PREDICTED: band 4.1-like protein 4A isoform X1 [Hipposideros armiger]	-	-	-	-	GO:0043232//intracellular non-membrane-bounded organelle;GO:0044425//membrane part	GO:0005515//protein binding	-
State 5,2,3,4 -vs- State 5,1	ncbi_109371392	1	2.88038e-154	3.45296e-152	SPI1	PREDICTED: ETS translocation variant 1 isoform X1 [Hipposideros armiger]	Human Diseases	Cancers	ko05202//Transcriptional misregulation in cancers	K09431	GO:0043231//intracellular membrane-bounded organelle	GO:0000982//transcription factor activity, RNA polymerase II core promoter proximal region sequence-specific binding;GO:0003677//DNA binding	GO:0006357//regulation of transcription from RNA polymerase II promoter;GO:0009612//response to mechanical stimulus;GO:0048513//animal organ development;GO:0097485//neuron projection guidance
State 5,2,3,4 -vs- State 5,1	ncbi_109383894	2	6.53204e-154	7.78748e-152	MIPO1	PREDICTED: mirror-image polydactyly gene 1 protein isoform X1 [Hipposideros armiger]	-	-	-	-	-	-	-
State 5,2,3,4 -vs- State 5,1	ncbi_109380413	1	3.45812e-153	4.10024e-151	U2AF2	PREDICTED: CUGBP Elav-like family member 4 isoform X1 [Hipposideros armiger]	-	-	-	-	GO:0043231//intracellular membrane-bounded organelle	GO:0044822//poly(A) RNA binding	GO:0022618//ribonucleoprotein complex assembly;GO:0033119//negative regulation of RNA splicing;GO:0033120//positive regulation of RNA splicing;GO:0045837//negative regulation of membrane potential;GO:0048024//regulation of mRNA splicing, via spliceosome
State 5,2,3,4 -vs- State 5,1	ncbi_109391486	1	1.06507e-152	1.25597e-150	GRAPL	PREDICTED: endophilin-A1 isoform X1 [Hipposideros armiger]	Cellular Processes	Transport and catabolism	ko04144//Endocytosis	K11247	GO:0031988//membrane-bounded vesicle;GO:0044424//intracellular part	GO:0005515//protein binding	GO:0006897//endocytosis;GO:0031323//regulation of cellular metabolic process
State 5,2,3,4 -vs- State 5,1	ncbi_109391153	1	6.02101e-152	7.06183e-150	ACH7	PREDICTED: gamma-aminobutyric acid receptor subunit delta isoform X1 [Hipposideros armiger]	Environmental Information Processing;Organismal Systems;Human Diseases;Organismal Systems;Human Diseases	Signaling molecules and interaction;Nervous system;Substance dependence;Nervous system;Substance dependence	ko04080//Neuroactive ligand-receptor interaction;ko04723//Retrograde endocannabinoid signaling;ko05032//Morphine addiction;ko04727//GABAergic synapse;ko05033//Nicotine addiction	K05184;K05184;K05184;K05184;K05184	GO:0031224//intrinsic component of membrane	GO:0015276//ligand-gated ion channel activity	GO:0006811//ion transport;GO:0050794//regulation of cellular process
State 5,2,3,4 -vs- State 5,1	ncbi_109394713	2	9.45143e-152	1.10256e-149	FUTSC	PREDICTED: microtubule-associated protein 1B isoform X2 [Hipposideros armiger]	-	-	-	-	GO:0015630//microtubule cytoskeleton;GO:0016020//membrane;GO:0044444//cytoplasmic part;GO:0044456//synapse part	GO:0015631//tubulin binding	GO:0000226//microtubule cytoskeleton organization;GO:0030010//establishment of cell polarity;GO:0030307//positive regulation of cell growth;GO:0032386//regulation of intracellular transport;GO:0034643//establishment of mitochondrion localization, microtubule-mediated;GO:1990138//neuron projection extension
State 5,2,3,4 -vs- State 5,1	ncbi_109372856	1	1.09896e-150	1.27515e-148	TRPC3	PREDICTED: transient receptor potential cation channel subfamily M member 3 [Hipposideros armiger]	-	-	-	-	GO:0031224//intrinsic component of membrane	GO:0005261//cation channel activity	GO:0006812//cation transport;GO:0007600//sensory perception;GO:0009266//response to temperature stimulus;GO:0044763//single-organism cellular process
State 5,2,3,4 -vs- State 5,1	ncbi_109374578	1	2.14783e-150	2.47892e-148	LMBL1	PREDICTED: suppression of tumorigenicity 18 protein isoform X1 [Hipposideros armiger]	-	-	-	-	GO:0043231//intracellular membrane-bounded organelle	GO:0046914//transition metal ion binding	GO:0010468//regulation of gene expression
State 5,2,3,4 -vs- State 5,1	ncbi_109377923	1	3.49517e-150	4.01261e-148	PTN13	PREDICTED: regulating synaptic membrane exocytosis protein 2-like isoform X1 [Hipposideros armiger]	Organismal Systems	Endocrine system	ko04911//Insulin secretion	K15297	-	GO:0005515//protein binding;GO:0043169//cation binding	GO:0007269//neurotransmitter secretion;GO:0009306//protein secretion;GO:0019935//cyclic-nucleotide-mediated signaling;GO:0060627//regulation of vesicle-mediated transport
State 5,2,3,4 -vs- State 5,1	ncbi_109392480	1	4.94805e-150	5.65067e-148	SPRC	PREDICTED: testican-1 isoform X2 [Hipposideros armiger]	-	-	-	-	GO:0031012//extracellular matrix;GO:0044421//extracellular region part	GO:0004866//endopeptidase inhibitor activity;GO:0046872//metal ion binding	GO:0007162//negative regulation of cell adhesion;GO:0010466//negative regulation of peptidase activity;GO:0010975//regulation of neuron projection development
State 5,2,3,4 -vs- State 5,1	ncbi_109395059	2	6.06847e-150	6.89391e-148	TIE2	PREDICTED: receptor-type tyrosine-protein phosphatase delta isoform X1 [Hipposideros armiger]	-	-	-	-	GO:0016021//integral component of membrane;GO:0031988//membrane-bounded vesicle	GO:0004721//phosphoprotein phosphatase activity;GO:0004725//protein tyrosine phosphatase activity;GO:0005515//protein binding;GO:0042578//phosphoric ester hydrolase activity	GO:0002682//regulation of immune system process;GO:0006470//protein dephosphorylation;GO:0007167//enzyme linked receptor protein signaling pathway;GO:0010770//positive regulation of cell morphogenesis involved in differentiation;GO:0046425//regulation of JAK-STAT cascade;GO:0071709//membrane assembly;GO:0098742//cell-cell adhesion via plasma-membrane adhesion molecules
State 5,2,3,4 -vs- State 5,1	ncbi_109395276	1	6.43824e-150	7.27588e-148	RMXL1	PREDICTED: RNA binding protein fox-1 homolog 1 isoform X1 [Hipposideros armiger]	-	-	-	-	GO:0031984//organelle subcompartment;GO:0043231//intracellular membrane-bounded organelle	GO:0003676//nucleic acid binding;GO:0005515//protein binding	GO:0006396//RNA processing;GO:0010468//regulation of gene expression;GO:0050905//neuromuscular process
State 5,2,3,4 -vs- State 5,1	ncbi_109374890	1	6.8406e-150	7.69054e-148	CTSR2	PREDICTED: sodium channel protein type 1 subunit alpha isoform X1 [Hipposideros armiger]	Organismal Systems	Nervous system	ko04728//Dopaminergic synapse	K04833	GO:0005887//integral component of plasma membrane;GO:0031674//I band;GO:0033267//axon part;GO:0034703//cation channel complex;GO:0044291//cell-cell contact zone;GO:0044297//cell body	GO:0005272//sodium channel activity;GO:0031420//alkali metal ion binding	GO:0001508//action potential;GO:0006814//sodium ion transport;GO:0008344//adult locomotory behavior;GO:0034220//ion transmembrane transport;GO:0050905//neuromuscular process
State 5,2,3,4 -vs- State 5,1	ncbi_109381659	2	1.05619e-148	1.1813e-146	RASF3	Ras association (RalGDS/AF-6) domain family 3, isoform CRA_b [Homo sapiens]	-	-	-	-	GO:0015630//microtubule cytoskeleton;GO:0016020//membrane	GO:0005515//protein binding	GO:0050794//regulation of cellular process
State 5,2,3,4 -vs- State 5,1	ncbi_109375033	1	1.04559e-147	1.16345e-145	CADM1	PREDICTED: opioid-binding protein/cell adhesion molecule-like [Hipposideros armiger]	-	-	-	-	GO:0031988//membrane-bounded vesicle;GO:0044464//cell part	-	-
State 5,2,3,4 -vs- State 5,1	ncbi_109386836	2	1.68121e-147	1.86117e-145	TNMD	PREDICTED: leukocyte cell-derived chemotaxin 1 [Hipposideros armiger]	-	-	-	-	GO:0031012//extracellular matrix;GO:0031224//intrinsic component of membrane;GO:0044464//cell part	-	GO:0001936//regulation of endothelial cell proliferation;GO:0009100//glycoprotein metabolic process;GO:0009968//negative regulation of signal transduction;GO:0045765//regulation of angiogenesis;GO:0048513//animal organ development;GO:0048869//cellular developmental process
State 5,2,3,4 -vs- State 5,1	GDR1_Gene003815	2	1.76935e-147	1.9488e-145	-	PRO1859 [Homo sapiens]	-	-	-	-	-	-	-
State 5,2,3,4 -vs- State 5,1	ncbi_109393849	1	2.5085e-147	2.74896e-145	PCD18	PREDICTED: protocadherin-9-like [Hipposideros armiger]	-	-	-	-	GO:0005911//cell-cell junction;GO:0016021//integral component of membrane;GO:0043005//neuron projection	-	GO:0044767//single-organism developmental process;GO:0098742//cell-cell adhesion via plasma-membrane adhesion molecules
State 5,2,3,4 -vs- State 5,1	ncbi_109392938	1	4.99437e-147	5.44562e-145	TSN31	tetraspanin-5 [Bos taurus]	-	-	-	-	GO:0031224//intrinsic component of membrane	GO:0005515//protein binding	GO:0008593//regulation of Notch signaling pathway;GO:0010467//gene expression;GO:0022610//biological adhesion;GO:0090150//establishment of protein localization to membrane
State 5,2,3,4 -vs- State 5,1	ncbi_109389002	2	6.73174e-146	7.30327e-144	CJ090	PREDICTED: centrosomal protein C10orf90 homolog [Hipposideros armiger]	-	-	-	-	GO:0005815//microtubule organizing center	GO:0019899//enzyme binding	GO:0001558//regulation of cell growth;GO:0009416//response to light stimulus;GO:0031572//G2 DNA damage checkpoint;GO:0031647//regulation of protein stability
State 5,2,3,4 -vs- State 5,1	ncbi_109386619	5	1.63252e-145	1.76231e-143	FINC	PREDICTED: receptor-type tyrosine-protein phosphatase mu isoform X1 [Hipposideros armiger]	Environmental Information Processing;Cellular Processes	Signaling molecules and interaction;Cellular community - eukaryotes	ko04514//Cell adhesion molecules (CAMs);ko04520//Adherens junction	K05693;K05693	GO:0005911//cell-cell junction;GO:0016021//integral component of membrane;GO:0031252//cell leading edge;GO:0044444//cytoplasmic part	GO:0004725//protein tyrosine phosphatase activity;GO:0050839//cell adhesion molecule binding	GO:0001936//regulation of endothelial cell proliferation;GO:0003407//neural retina development;GO:0006470//protein dephosphorylation;GO:0007411//axon guidance;GO:0010594//regulation of endothelial cell migration;GO:0042312//regulation of vasodilation;GO:0045765//regulation of angiogenesis;GO:0098742//cell-cell adhesion via plasma-membrane adhesion molecules
State 5,2,3,4 -vs- State 5,1	ncbi_109384721	1	1.94057e-145	2.08448e-143	LMBL1	PREDICTED: myelin transcription factor 1-like protein isoform X1 [Hipposideros armiger]	-	-	-	-	GO:0043231//intracellular membrane-bounded organelle	GO:0001071//nucleic acid binding transcription factor activity;GO:0044212//transcription regulatory region DNA binding;GO:0046914//transition metal ion binding	GO:0006357//regulation of transcription from RNA polymerase II promoter;GO:0048731//system development;GO:0048869//cellular developmental process
State 5,2,3,4 -vs- State 5,1	ncbi_109376325	3	4.67229e-145	4.99405e-143	ZG20	PREDICTED: zinc finger and BTB domain-containing protein 16 [Hipposideros armiger]	Human Diseases;Human Diseases;Human Diseases	Cancers;Cancers;Cancers	ko05200//Pathways in cancer;ko05202//Transcriptional misregulation in cancers;ko05221//Acute myeloid leukemia	K10055;K10055;K10055	GO:0016604//nuclear body;GO:0043234//protein complex	GO:0003676//nucleic acid binding;GO:0043169//cation binding;GO:0046983//protein dimerization activity	GO:0001503//ossification;GO:0001822//kidney development;GO:0003002//regionalization;GO:0006355//regulation of transcription, DNA-templated;GO:0008283//cell proliferation;GO:0030326//embryonic limb morphogenesis;GO:0032330//regulation of chondrocyte differentiation;GO:0042981//regulation of apoptotic process;GO:0045596//negative regulation of cell differentiation;GO:0046638//positive regulation of…
State 5,2,3,4 -vs- State 5,1	ncbi_109396325	2	1.35589e-144	1.44216e-142	COLQ	PREDICTED: collagen alpha-4(IV) chain [Hipposideros armiger]	Human Diseases;Environmental Information Processing;Cellular Processes;Human Diseases;Human Diseases;Human Diseases;Organismal Systems;Environmental Information Processing	Cancers;Signal transduction;Cellular community - eukaryotes;Endocrine and metabolic diseases;Infectious diseases;Cancers;Digestive system;Signaling molecules and interaction	ko05200//Pathways in cancer;ko04151//PI3K-Akt signaling pathway;ko04510//Focal adhesion;ko04933//AGE-RAGE signaling pathway in diabetic complications;ko05146//Amoebiasis;ko05222//Small cell lung cancer;ko04974//Protein digestion and absorption;ko04512//ECM-receptor interaction	K06237;K06237;K06237;K06237;K06237;K06237;K06237;K06237	GO:0005581//collagen trimer;GO:0005604//basement membrane	-	GO:0030198//extracellular matrix organization
State 5,2,3,4 -vs- State 5,1	ncbi_109384857	1	3.40294e-144	3.6018e-142	KLP9	PREDICTED: kinesin heavy chain [Hipposideros armiger]	Cellular Processes;Organismal Systems	Transport and catabolism;Nervous system	ko04144//Endocytosis;ko04728//Dopaminergic synapse	K10396;K10396	-	-	-
State 5,2,3,4 -vs- State 5,1	ncbi_109372170	1	6.67513e-144	7.03092e-142	ZRN1B	PREDICTED: OTU domain-containing protein 7A [Hipposideros armiger]	-	-	-	-	-	GO:0036459//thiol-dependent ubiquitinyl hydrolase activity;GO:0046914//transition metal ion binding	GO:0016579//protein deubiquitination
State 5,2,3,4 -vs- State 5,1	ncbi_109371249	2	9.04669e-144	9.48286e-142	CUE	PREDICTED: teneurin-4 isoform X1 [Hipposideros armiger]	-	-	-	-	GO:0016021//integral component of membrane;GO:0042995//cell projection;GO:0043231//intracellular membrane-bounded organelle	GO:0046983//protein dimerization activity	GO:0001708//cell fate specification;GO:0006508//proteolysis;GO:0007369//gastrulation;GO:0014855//striated muscle cell proliferation;GO:0031641//regulation of myelination;GO:0032288//myelin assembly;GO:0045687//positive regulation of glial cell differentiation
State 5,2,3,4 -vs- State 5,1	ncbi_109372343	2	9.17561e-144	9.57175e-142	ASPR	PREDICTED: prosaposin isoform X1 [Hipposideros armiger]	Cellular Processes	Transport and catabolism	ko04142//Lysosome	K12382	GO:0000323//lytic vacuole;GO:0031988//membrane-bounded vesicle;GO:0044421//extracellular region part	-	GO:0003006//developmental process involved in reproduction;GO:0006643//membrane lipid metabolic process;GO:0007188//adenylate cyclase-modulating G-protein coupled receptor signaling pathway;GO:0010033//response to organic substance;GO:0040007//growth;GO:0042327//positive regulation of phosphorylation;GO:0060548//negative regulation of cell death
State 5,2,3,4 -vs- State 5,1	ncbi_109387184	1	9.75675e-143	1.01293e-140	GLR13	PREDICTED: glutamate receptor ionotropic, NMDA 2A [Hipposideros armiger]	Environmental Information Processing;Environmental Information Processing;Human Diseases;Environmental Information Processing;Environmental Information Processing;Environmental Information Processing;Human Diseases;Organismal Systems;Organismal Systems;Human Diseases;Organismal Systems;Organismal Systems;Human Diseases;Human Diseases;Human Diseases;Human Diseases	Signaling molecules and interaction;Signal transduction;Neurodegenerative diseases;Signal transduction;Signal transduction;Signal transduction;Substance dependence;Nervous system;Nervous system;Immune diseases;Environmental adaptation;Nervous system;Substance dependence;Neurodegenerative diseases;Substance dependence;Substance dependence	ko04080//Neuroactive ligand-receptor interaction;ko04014//Ras signaling pathway;ko05010//Alzheimer disease;ko04015//Rap1 signaling pathway;ko04024//cAMP signaling pathway;ko04020//Calcium signaling pathway;ko05034//Alcoholism;ko04728//Dopaminergic synapse;ko04724//Glutamatergic synapse;ko05322//Systemic lupus erythematosus;ko04713//Circadian entrainment;ko04720//Long-term potentiation;ko05031//Am…	K05209;K05209;K05209;K05209;K05209;K05209;K05209;K05209;K05209;K05209;K05209;K05209;K05209;K05209;K05209;K05209	-	-	-
State 5,2,3,4 -vs- State 5,1	ncbi_109371643	2	9.9658e-143	1.0297e-140	ABAP1	PREDICTED: catenin delta-1 isoform X1 [Hipposideros armiger]	Environmental Information Processing;Organismal Systems;Cellular Processes	Signal transduction;Immune system;Cellular community - eukaryotes	ko04015//Rap1 signaling pathway;ko04670//Leukocyte transendothelial migration;ko04520//Adherens junction	K05690;K05690;K05690	GO:0016020//membrane;GO:0030054//cell junction;GO:0031988//membrane-bounded vesicle;GO:0043231//intracellular membrane-bounded organelle;GO:0044444//cytoplasmic part	GO:0050839//cell adhesion molecule binding	GO:0030178//negative regulation of Wnt signaling pathway;GO:0098602//single organism cell adhesion
State 5,2,3,4 -vs- State 5,1	GDR1_Gene001489	2	3.34484e-142	3.43964e-140	-	olfactory receptor Olr154 (predicted) [Rhinolophus ferrumequinum]	Metabolism;Metabolism	Global and overview maps;Amino acid metabolism	ko01100//Metabolic pathways;ko00310//Lysine degradation	K11433;K11433	-	-	-
State 5,2,3,4 -vs- State 5,1	ncbi_109388940	2	1.63493e-141	1.67334e-139	CHSS3	PREDICTED: beta-1,4-N-acetylgalactosaminyltransferase 3 isoform X1 [Hipposideros armiger]	-	-	-	-	GO:0000139//Golgi membrane;GO:0031224//intrinsic component of membrane	GO:0008376//acetylgalactosaminyltransferase activity	-
State 5,2,3,4 -vs- State 5,1	GDR1_Gene005014	2	6.29087e-141	6.40842e-139	-	-	-	-	-	-	-	-	-
State 5,2,3,4 -vs- State 5,1	ncbi_109394857	2	5.49717e-140	5.57372e-138	CP2CQ	PREDICTED: 25-hydroxycholesterol 7-alpha-hydroxylase isoform X1 [Hipposideros armiger]	Metabolism;Metabolism	Lipid metabolism;Lipid metabolism	ko00140//Steroid hormone biosynthesis;ko00120//Primary bile acid biosynthesis	K07430;K07430	-	-	-
State 5,2,3,4 -vs- State 5,1	ncbi_109387865	5	6.30212e-140	6.36016e-138	GNDS	PREDICTED: rap guanine nucleotide exchange factor 5 isoform X1 [Hipposideros armiger]	Environmental Information Processing;Environmental Information Processing	Signal transduction;Signal transduction	ko04014//Ras signaling pathway;ko04015//Rap1 signaling pathway	K08019;K08019	GO:0043231//intracellular membrane-bounded organelle	GO:0005088//Ras guanyl-nucleotide exchange factor activity;GO:0005515//protein binding	GO:0043087//regulation of GTPase activity;GO:0048731//system development
State 5,2,3,4 -vs- State 5,1	ncbi_109375393	1	1.08403e-139	1.08894e-137	PGFRA	PREDICTED: neural cell adhesion molecule 2, partial [Hipposideros armiger]	Environmental Information Processing;Human Diseases	Signaling molecules and interaction;Neurodegenerative diseases	ko04514//Cell adhesion molecules (CAMs);ko05020//Prion diseases	K06491;K06491	GO:0043005//neuron projection	-	-
State 5,2,3,4 -vs- State 5,1	ncbi_109379510	1	1.32858e-139	1.32846e-137	XK	PREDICTED: XK-related protein 6 [Hipposideros armiger]	-	-	-	-	GO:0031224//intrinsic component of membrane	-	-
State 5,2,3,4 -vs- State 5,1	ncbi_109386625	1	1.79473e-139	1.78634e-137	SOGA1	PREDICTED: microtubule cross-linking factor 1 isoform X1 [Hipposideros armiger]	-	-	-	-	-	-	-
State 5,2,3,4 -vs- State 5,1	ncbi_109380616	1	2.70212e-137	2.6772e-135	ANR39	PREDICTED: ankyrin-3 [Hipposideros armiger]	Human Diseases	Cancers	ko05205//Proteoglycans in cancer	K10380	GO:0000323//lytic vacuole;GO:0005783//endoplasmic reticulum;GO:0005856//cytoskeleton;GO:0012505//endomembrane system;GO:0030016//myofibril;GO:0031674//I band;GO:0033267//axon part;GO:0043231//intracellular membrane-bounded organelle;GO:0043296//apical junction complex;GO:0044291//cell-cell contact zone;GO:0044459//plasma membrane part;GO:0045202//synapse;GO:0097060//synaptic membrane	GO:0005198//structural molecule activity;GO:0008092//cytoskeletal protein binding;GO:0050839//cell adhesion molecule binding	GO:0002028//regulation of sodium ion transport;GO:0006612//protein targeting to membrane;GO:0007009//plasma membrane organization;GO:0007010//cytoskeleton organization;GO:0007154//cell communication;GO:0010467//gene expression;GO:0010647//positive regulation of cell communication;GO:0022409//positive regulation of cell-cell adhesion;GO:0022607//cellular component assembly;GO:0032026//response to …
State 5,2,3,4 -vs- State 5,1	ncbi_109375345	2	2.00784e-136	1.98028e-134	THIB	PREDICTED: receptor-type tyrosine-protein phosphatase kappa-like [Hipposideros armiger]	-	-	-	-	GO:0016021//integral component of membrane;GO:0031513//nonmotile primary cilium;GO:0043005//neuron projection;GO:0044297//cell body;GO:0044459//plasma membrane part;GO:0070161//anchoring junction	GO:0004725//protein tyrosine phosphatase activity;GO:0019900//kinase binding	GO:0000302//response to reactive oxygen species;GO:0006355//regulation of transcription, DNA-templated;GO:0006470//protein dephosphorylation;GO:0007045//cell-substrate adherens junction assembly;GO:0007178//transmembrane receptor protein serine/threonine kinase signaling pathway;GO:0009411//response to UV;GO:0010837//regulation of keratinocyte proliferation;GO:0022610//biological adhesion;GO:0030…
State 5,2,3,4 -vs- State 5,1	ncbi_109395408	3	3.2051e-136	3.1468e-134	DALY	PREDICTED: glypican-6 [Hipposideros armiger]	-	-	-	-	GO:0031224//intrinsic component of membrane;GO:0043231//intracellular membrane-bounded organelle	GO:0043168//anion binding	GO:0048870//cell motility
State 5,2,3,4 -vs- State 5,1	ncbi_109374123	2	3.34717e-136	3.27149e-134	SEMA	PREDICTED: semaphorin-3A [Hipposideros armiger]	Organismal Systems	Development	ko04360//Axon guidance	K06840	-	GO:0005102//receptor binding;GO:0060089//molecular transducer activity	GO:0001764//neuron migration;GO:0008016//regulation of heart contraction;GO:0008038//neuron recognition;GO:0008045//motor neuron axon guidance;GO:0008584//male gonad development;GO:0010632//regulation of epithelial cell migration;GO:0021604//cranial nerve structural organization;GO:0021988//olfactory lobe development;GO:0030517//negative regulation of axon extension;GO:0036484//trunk neural crest…
State 5,2,3,4 -vs- State 5,1	ncbi_109394834	2	7.40478e-136	7.20488e-134	YAP1	PREDICTED: E3 ubiquitin-protein ligase NEDD4 isoform X3 [Hipposideros armiger]	Cellular Processes;Human Diseases;Genetic Information Processing	Transport and catabolism;Infectious diseases;Folding, sorting and degradation	ko04144//Endocytosis;ko05169//Epstein-Barr virus infection;ko04120//Ubiquitin mediated proteolysis	K10591;K10591;K10591	GO:0016020//membrane;GO:0031988//membrane-bounded vesicle;GO:0032991//macromolecular complex;GO:0043231//intracellular membrane-bounded organelle;GO:0044444//cytoplasmic part	GO:0008200//ion channel inhibitor activity;GO:0016597//amino acid binding;GO:0019787//ubiquitin-like protein transferase activity;GO:0019899//enzyme binding;GO:0031690//adrenergic receptor binding;GO:0032182//ubiquitin-like protein binding;GO:0045309//protein phosphorylated amino acid binding	GO:0000122//negative regulation of transcription from RNA polymerase II promoter;GO:0001568//blood vessel development;GO:0002028//regulation of sodium ion transport;GO:0006511//ubiquitin-dependent protein catabolic process;GO:0006623//protein targeting to vacuole;GO:0006898//receptor-mediated endocytosis;GO:0006955//immune response;GO:0009411//response to UV;GO:0009896//positive regulation of cat…
State 5,2,3,4 -vs- State 5,1	ncbi_109371453	2	3.96832e-135	3.84396e-133	NT5D2	PREDICTED: 5'-nucleotidase domain-containing protein 1 [Hipposideros armiger]	-	-	-	-	-	-	-
State 5,2,3,4 -vs- State 5,1	ncbi_109373322	1	5.15911e-135	4.97522e-133	YNG5	PREDICTED: anoctamin-3 isoform X1 [Hipposideros armiger]	-	-	-	-	GO:0031224//intrinsic component of membrane	GO:0005548//phospholipid transporter activity	GO:0061588//calcium activated phospholipid scrambling
State 5,2,3,4 -vs- State 5,1	ncbi_109385253	1	1.51037e-134	1.45009e-132	Y1128	PREDICTED: D-glucuronyl C5-epimerase [Hipposideros armiger]	Metabolism	Glycan biosynthesis and metabolism	ko00534//Glycosaminoglycan biosynthesis - heparan sulfate / heparin	K01793	GO:0031224//intrinsic component of membrane;GO:0043231//intracellular membrane-bounded organelle	GO:0016857//racemase and epimerase activity, acting on carbohydrates and derivatives	GO:0006024//glycosaminoglycan biosynthetic process;GO:0030166//proteoglycan biosynthetic process
State 5,2,3,4 -vs- State 5,1	ncbi_109374061	1	1.73004e-134	1.65367e-132	C2GR1	PREDICTED: GRAM domain-containing protein 1B isoform X1 [Hipposideros armiger]	-	-	-	-	GO:0031224//intrinsic component of membrane	-	-
State 5,2,3,4 -vs- State 5,1	ncbi_109390440	1	2.31101e-134	2.19931e-132	UNC80	PREDICTED: protein unc-80 homolog isoform X1 [Hipposideros armiger]	-	-	-	-	GO:0031224//intrinsic component of membrane	-	GO:0006811//ion transport;GO:0044763//single-organism cellular process
State 5,2,3,4 -vs- State 5,1	ncbi_109382092	2	1.3181e-133	1.24892e-131	T229A	PREDICTED: transmembrane protein 229B [Hipposideros armiger]	-	-	-	-	GO:0031224//intrinsic component of membrane	-	-
State 5,2,3,4 -vs- State 5,1	ncbi_109389923	1	1.33639e-133	1.26074e-131	HMCN1	PREDICTED: interleukin-1 receptor accessory protein-like 1 [Hipposideros armiger]	-	-	-	-	-	-	GO:0006887//exocytosis;GO:0050794//regulation of cellular process
State 5,2,3,4 -vs- State 5,1	ncbi_109371285	1	3.02876e-133	2.84494e-131	CAPS	PREDICTED: calcium-dependent secretion activator 2 [Hipposideros armiger]	-	-	-	-	GO:0031982//vesicle;GO:0043231//intracellular membrane-bounded organelle;GO:0097060//synaptic membrane	-	GO:0017157//regulation of exocytosis;GO:0043623//cellular protein complex assembly
State 5,2,3,4 -vs- State 5,1	ncbi_109384554	1	1.3153e-132	1.23015e-130	SYN1	PREDICTED: synapsin-2 [Hipposideros armiger]	-	-	-	-	GO:0016023//cytoplasmic, membrane-bounded vesicle;GO:0044433//cytoplasmic vesicle part	GO:0032550//purine ribonucleoside binding	GO:0001505//regulation of neurotransmitter levels;GO:0007267//cell-cell signaling
State 5,2,3,4 -vs- State 5,1	GDR1_Gene010320	2	3.49346e-132	3.25327e-130	MRPS6	28S ribosomal protein S6, mitochondrial [Monodon monoceros]	Genetic Information Processing	Translation	ko03010//Ribosome	K02990	-	-	-
State 5,2,3,4 -vs- State 5,1	ncbi_109386199	1	3.7122e-132	3.44219e-130	SRRM3	PREDICTED: serine/arginine repetitive matrix protein 4 [Hipposideros armiger]	-	-	-	-	GO:0043231//intracellular membrane-bounded organelle	GO:0044822//poly(A) RNA binding	GO:0006396//RNA processing;GO:0010468//regulation of gene expression;GO:0048731//system development;GO:0048869//cellular developmental process;GO:0050954//sensory perception of mechanical stimulus
State 5,2,3,4 -vs- State 5,1	ncbi_109379236	2	3.73366e-131	3.44736e-129	SPAS2	PREDICTED: SPATS2-like protein isoform X2 [Hipposideros armiger]	-	-	-	-	-	-	-
State 5,2,3,4 -vs- State 5,1	ncbi_109384481	2	6.19878e-131	5.6992e-129	BARD1	PREDICTED: KN motif and ankyrin repeat domain-containing protein 1 [Hipposideros armiger]	-	-	-	-	GO:0031253//cell projection membrane	-	GO:0009967//positive regulation of signal transduction;GO:0009968//negative regulation of signal transduction;GO:0010771//negative regulation of cell morphogenesis involved in differentiation;GO:0010975//regulation of neuron projection development;GO:0030010//establishment of cell polarity;GO:0030334//regulation of cell migration;GO:0030833//regulation of actin filament polymerization;GO:0031345/…
State 5,2,3,4 -vs- State 5,1	ncbi_109392820	2	7.93178e-131	7.26177e-129	TSN15	PREDICTED: tetraspanin-2 isoform X1 [Hipposideros armiger]	-	-	-	-	GO:0031224//intrinsic component of membrane;GO:0044464//cell part	-	GO:0006952//defense response;GO:0008366//axon ensheathment;GO:0021782//glial cell development;GO:0031175//neuron projection development
State 5,2,3,4 -vs- State 5,1	ncbi_109396441	1	8.34334e-131	7.60646e-129	PMEPA	PREDICTED: low-density lipoprotein receptor class A domain-containing protein 4 isoform X1 [Hipposideros armiger]	Metabolism;Metabolism	Global and overview maps;Amino acid metabolism	ko01100//Metabolic pathways;ko00310//Lysine degradation	K11433;K11433	GO:0005769//early endosome	GO:0046332//SMAD binding	GO:0001933//negative regulation of protein phosphorylation;GO:0010990//regulation of SMAD protein complex assembly;GO:0017015//regulation of transforming growth factor beta receptor signaling pathway;GO:0030334//regulation of cell migration
State 5,2,3,4 -vs- State 5,1	ncbi_109376047	1	5.99209e-130	5.44002e-128	SNTG2	PREDICTED: gamma-1-syntrophin-like [Hipposideros armiger]	-	-	-	-	GO:0031253//cell projection membrane;GO:0043232//intracellular non-membrane-bounded organelle	GO:0005515//protein binding	-
State 5,2,3,4 -vs- State 5,1	ncbi_109390784	2	5.69366e-129	5.14755e-127	BOK	PREDICTED: apoptosis regulator Bcl-2 isoform X1 [Hipposideros armiger]	Human Diseases;Environmental Information Processing;Cellular Processes;Human Diseases;Human Diseases;Genetic Information Processing;Organismal Systems;Environmental Information Processing;Human Diseases;Human Diseases;Human Diseases;Organismal Systems;Environmental Information Processing;Organismal Systems;Environmental Information Processing;Human Diseases;Cellular Processes;Human Diseases;Envir…	Cancers;Signal transduction;Cellular community - eukaryotes;Infectious diseases;Infectious diseases;Folding, sorting and degradation;Circulatory system;Signal transduction;Cancers;Infectious diseases;Infectious diseases;Nervous system;Signal transduction;Nervous system;Signal transduction;Endocrine and metabolic diseases;Cell growth and death;Cancers;Signal transduction;Cancers;Cancers;Neurodegen…	ko05200//Pathways in cancer;ko04151//PI3K-Akt signaling pathway;ko04510//Focal adhesion;ko05169//Epstein-Barr virus infection;ko05152//Tuberculosis;ko04141//Protein processing in endoplasmic reticulum;ko04261//Adrenergic signaling in cardiomyocytes;ko04630//Jak-STAT signaling pathway;ko05206//MicroRNAs in cancer;ko05161//Hepatitis B;ko05145//Toxoplasmosis;ko04722//Neurotrophin signaling pathway;k…	K02161;K02161;K02161;K02161;K02161;K02161;K02161;K02161;K02161;K02161;K02161;K02161;K02161;K02161;K02161;K02161;K02161;K02161;K02161;K02161;K02161;K02161	-	-	-
State 5,2,3,4 -vs- State 5,1	ncbi_109386291	2	1.43277e-128	1.28997e-126	CHSS2	PREDICTED: chondroitin sulfate N-acetylgalactosaminyltransferase 1 [Hipposideros armiger]	Metabolism	Glycan biosynthesis and metabolism	ko00532//Glycosaminoglycan biosynthesis - chondroitin sulfate / dermatan sulfate	K00746	GO:0000139//Golgi membrane	GO:0008376//acetylgalactosaminyltransferase activity	GO:0006024//glycosaminoglycan biosynthetic process;GO:0006040//amino sugar metabolic process;GO:0006790//sulfur compound metabolic process;GO:0009225//nucleotide-sugar metabolic process;GO:0033692//cellular polysaccharide biosynthetic process;GO:0036075//replacement ossification;GO:0043062//extracellular structure organization;GO:0048513//animal organ development
State 5,2,3,4 -vs- State 5,1	ncbi_109391173	2	3.64432e-128	3.26754e-126	CX023	PREDICTED: thyroid hormone receptor-associated protein 3 isoform X1 [Hipposideros armiger]	-	-	-	-	GO:0031981//nuclear lumen;GO:0031988//membrane-bounded vesicle;GO:0043234//protein complex	GO:0000976//transcription regulatory region sequence-specific DNA binding;GO:0001076//transcription factor activity, RNA polymerase II transcription factor binding;GO:0003713//transcription coactivator activity;GO:0003723//RNA binding;GO:0008134//transcription factor binding;GO:0032550//purine ribonucleoside binding;GO:0060089//molecular transducer activity	GO:0006352//DNA-templated transcription, initiation;GO:0006357//regulation of transcription from RNA polymerase II promoter;GO:0006402//mRNA catabolic process;GO:0030518//intracellular steroid hormone receptor signaling pathway;GO:0033120//positive regulation of RNA splicing;GO:0042752//regulation of circadian rhythm;GO:0043488//regulation of mRNA stability;GO:0048024//regulation of mRNA splicing…
State 5,2,3,4 -vs- State 5,1	ncbi_109389046	2	7.13386e-128	6.36998e-126	CIPK6	PREDICTED: serine/threonine-protein kinase D1 [Hipposideros armiger]	Environmental Information Processing;Organismal Systems	Signal transduction;Endocrine system	ko04015//Rap1 signaling pathway;ko04925//Aldosterone synthesis and secretion	K06070;K06070	GO:0016020//membrane;GO:0030054//cell junction;GO:0031984//organelle subcompartment;GO:0043231//intracellular membrane-bounded organelle;GO:0044444//cytoplasmic part	GO:0004674//protein serine/threonine kinase activity;GO:0005515//protein binding;GO:0032550//purine ribonucleoside binding;GO:0043169//cation binding	GO:0001934//positive regulation of protein phosphorylation;GO:0001936//regulation of endothelial cell proliferation;GO:0006357//regulation of transcription from RNA polymerase II promoter;GO:0006979//response to oxidative stress;GO:0008219//cell death;GO:0010595//positive regulation of endothelial cell migration;GO:0010975//regulation of neuron projection development;GO:0016192//vesicle-mediated …
State 5,2,3,4 -vs- State 5,1	ncbi_109375424	1	4.48161e-127	3.98533e-125	SFH7	clavesin-2 [Homo sapiens]	-	-	-	-	GO:0030135//coated vesicle;GO:0031984//organelle subcompartment	GO:1902936//phosphatidylinositol bisphosphate binding	GO:0007033//vacuole organization;GO:0051234//establishment of localization
State 5,2,3,4 -vs- State 5,1	ncbi_109393855	2	1.11306e-126	9.85765e-125	VAV2	PREDICTED: RAS guanyl-releasing protein 1 isoform X1 [Hipposideros armiger]	Human Diseases;Environmental Information Processing;Environmental Information Processing;Organismal Systems;Organismal Systems	Cancers;Signal transduction;Signal transduction;Immune system;Immune system	ko05200//Pathways in cancer;ko04010//MAPK signaling pathway;ko04014//Ras signaling pathway;ko04611//Platelet activation;ko04660//T cell receptor signaling pathway	K04350;K04350;K04350;K04350;K04350	GO:0005764//lysosome	GO:0046872//metal ion binding	GO:0002279//mast cell activation involved in immune response;GO:0006954//inflammatory response;GO:0014065//phosphatidylinositol 3-kinase signaling;GO:0043087//regulation of GTPase activity;GO:0051648//vesicle localization
State 5,2,3,4 -vs- State 5,1	ncbi_109394928	2	1.28198e-126	1.13075e-124	ARHG6	PREDICTED: E3 ubiquitin-protein ligase SH3RF1 isoform X1 [Hipposideros armiger]	-	-	-	-	GO:0044444//cytoplasmic part	GO:0046914//transition metal ion binding	GO:0032872//regulation of stress-activated MAPK cascade;GO:0043066//negative regulation of apoptotic process;GO:0097191//extrinsic apoptotic signaling pathway
State 5,2,3,4 -vs- State 5,1	ncbi_109371551	1	1.78907e-126	1.57163e-124	EXPH5	PREDICTED: exophilin-5 isoform X1 [Hipposideros armiger]	-	-	-	-	GO:0043231//intracellular membrane-bounded organelle	GO:0017016//Ras GTPase binding	GO:0017157//regulation of exocytosis;GO:0050708//regulation of protein secretion
State 5,2,3,4 -vs- State 5,1	ncbi_109381882	2	1.99115e-126	1.7421e-124	CRHBP	PREDICTED: corticotropin-releasing factor-binding protein [Hipposideros armiger]	-	-	-	-	GO:0005764//lysosome;GO:0005770//late endosome;GO:0015630//microtubule cytoskeleton;GO:0030141//secretory granule;GO:0033267//axon part;GO:0044421//extracellular region part	GO:0017046//peptide hormone binding	GO:0002118//aggressive behavior;GO:0006887//exocytosis;GO:0006952//defense response;GO:0007270//neuron-neuron synaptic transmission;GO:0008152//metabolic process;GO:0009968//negative regulation of signal transduction;GO:0010469//regulation of receptor activity;GO:0030534//adult behavior;GO:0032355//response to estradiol;GO:0034612//response to tumor necrosis factor;GO:0035864//response to potassi…
State 5,2,3,4 -vs- State 5,1	ncbi_109390599	2	3.35818e-126	2.92634e-124	VSP04	PREDICTED: transmembrane protease serine 9 isoform X6 [Hipposideros armiger]	-	-	-	-	GO:0016021//integral component of membrane	GO:0004175//endopeptidase activity	GO:0031638//zymogen activation
State 5,2,3,4 -vs- State 5,1	ncbi_109371341	2	7.35258e-125	6.38145e-123	IRK10	PREDICTED: inward rectifier potassium channel 16 [Hipposideros armiger]	Organismal Systems	Digestive system	ko04971//Gastric acid secretion	K05009	-	-	-
State 5,2,3,4 -vs- State 5,1	ncbi_109383837	1	1.63288e-124	1.41156e-122	SCG1	PREDICTED: secretogranin-1 [Hipposideros armiger]	-	-	-	-	GO:0012505//endomembrane system;GO:0016020//membrane;GO:0016023//cytoplasmic, membrane-bounded vesicle;GO:0030659//cytoplasmic vesicle membrane	GO:0005102//receptor binding	GO:0016192//vesicle-mediated transport
State 5,2,3,4 -vs- State 5,1	ncbi_109395851	2	1.70975e-124	1.47215e-122	NCF2	PREDICTED: sorbin and SH3 domain-containing protein 2 isoform X1 [Hipposideros armiger]	-	-	-	-	GO:0005856//cytoskeleton;GO:0016020//membrane;GO:0031674//I band;GO:0043005//neuron projection;GO:0043231//intracellular membrane-bounded organelle;GO:0044297//cell body;GO:0044456//synapse part	GO:0003723//RNA binding;GO:0005198//structural molecule activity;GO:0005515//protein binding;GO:0030674//protein binding, bridging;GO:0043169//cation binding	GO:0022610//biological adhesion;GO:0030036//actin cytoskeleton organization;GO:0048870//cell motility
State 5,2,3,4 -vs- State 5,1	ncbi_109388505	2	4.04811e-124	3.47177e-122	RBP56	PREDICTED: zinc finger Ran-binding domain-containing protein 2 isoform X1 [Hipposideros armiger]	-	-	-	-	GO:0031981//nuclear lumen	GO:0003723//RNA binding;GO:0046914//transition metal ion binding	GO:0006396//RNA processing;GO:0010468//regulation of gene expression
State 5,2,3,4 -vs- State 5,1	ncbi_109387016	2	2.22116e-123	1.89743e-121	PUTA	PREDICTED: retinal dehydrogenase 1 [Hipposideros armiger]	Metabolism	Metabolism of cofactors and vitamins	ko00830//Retinol metabolism	K07249	GO:0031988//membrane-bounded vesicle	GO:0016903//oxidoreductase activity, acting on the aldehyde or oxo group of donors	GO:0044710//single-organism metabolic process
State 5,2,3,4 -vs- State 5,1	ncbi_109371489	1	2.21427e-122	1.88412e-120	CTSR4	PREDICTED: voltage-dependent R-type calcium channel subunit alpha-1E [Hipposideros armiger]	Environmental Information Processing;Environmental Information Processing;Human Diseases	Signal transduction;Signal transduction;Endocrine and metabolic diseases	ko04010//MAPK signaling pathway;ko04020//Calcium signaling pathway;ko04930//Type II diabetes mellitus	K04852;K04852;K04852	-	-	-
State 5,2,3,4 -vs- State 5,1	ncbi_109375207	2	4.40999e-122	3.73781e-120	VIT5	PREDICTED: otogelin-like protein, partial [Hipposideros armiger]	-	-	-	-	-	GO:0004553//hydrolase activity, hydrolyzing O-glycosyl compounds	GO:0019566//arabinose metabolic process;GO:0050954//sensory perception of mechanical stimulus
State 5,2,3,4 -vs- State 5,1	ncbi_109389072	2	1.14124e-120	9.6353e-119	SLAIL	PREDICTED: SLAIN motif-containing protein 1 isoform X1 [Hipposideros armiger]	-	-	-	-	-	-	-
State 5,2,3,4 -vs- State 5,1	ncbi_109383481	2	3.22629e-120	2.71333e-118	SIA7B	PREDICTED: alpha-N-acetylgalactosaminide alpha-2,6-sialyltransferase 3 isoform X1 [Hipposideros armiger]	Metabolism	Glycan biosynthesis and metabolism	ko00604//Glycosphingolipid biosynthesis - ganglio series	K03373	GO:0031224//intrinsic component of membrane	GO:0016757//transferase activity, transferring glycosyl groups	GO:0006464//cellular protein modification process;GO:0006664//glycolipid metabolic process;GO:0006672//ceramide metabolic process
State 5,2,3,4 -vs- State 5,1	GDR1_Gene008091	1	7.98585e-120	6.69023e-118	Slc4a4	PREDICTED: electrogenic sodium bicarbonate cotransporter 1 isoform X8 [Hipposideros armiger]	Organismal Systems;Organismal Systems;Organismal Systems	Digestive system;Digestive system;Excretory system	ko04972//Pancreatic secretion;ko04976//Bile secretion;ko04964//Proximal tubule bicarbonate reclamation	K13575;K13575;K13575	GO:0031090//organelle membrane;GO:0031224//intrinsic component of membrane;GO:0043231//intracellular membrane-bounded organelle;GO:0043232//intracellular non-membrane-bounded organelle	GO:0003723//RNA binding	-
State 5,2,3,4 -vs- State 5,1	ncbi_109381793	2	9.27903e-120	7.74371e-118	NEB2	PREDICTED: E3 ubiquitin-protein ligase LNX isoform X1 [Hipposideros armiger]	-	-	-	-	GO:0044424//intracellular part	GO:0019904//protein domain specific binding;GO:0046914//transition metal ion binding	GO:0016567//protein ubiquitination;GO:0019941//modification-dependent protein catabolic process;GO:0051259//protein oligomerization
State 5,2,3,4 -vs- State 5,1	ncbi_109379395	2	1.17481e-119	9.76664e-118	DAZP1	PREDICTED: cytoplasmic polyadenylation element-binding protein 4 isoform X1 [Hipposideros armiger]	Cellular Processes;Organismal Systems;Organismal Systems	Cell growth and death;Endocrine system;Development	ko04114//Oocyte meiosis;ko04914//Progesterone-mediated oocyte maturation;ko04320//Dorso-ventral axis formation	K02602;K02602;K02602	GO:0043005//neuron projection;GO:0043231//intracellular membrane-bounded organelle;GO:0044456//synapse part	GO:0003723//RNA binding	GO:0006950//response to stress
State 5,2,3,4 -vs- State 5,1	ncbi_109380544	2	2.93408e-119	2.42991e-117	FH7	PREDICTED: tensin-1 [Hipposideros armiger]	-	-	-	-	-	-	-
State 5,2,3,4 -vs- State 5,1	ncbi_109387476	1	5.65608e-119	4.66637e-117	SPTB2	PREDICTED: neuron navigator 2 isoform X10 [Hipposideros armiger]	-	-	-	-	GO:0005578//proteinaceous extracellular matrix;GO:0031981//nuclear lumen;GO:0043231//intracellular membrane-bounded organelle	GO:0005539//glycosaminoglycan binding;GO:0017111//nucleoside-triphosphatase activity;GO:0032550//purine ribonucleoside binding	GO:0001976//neurological system process involved in regulation of systemic arterial blood pressure;GO:0007606//sensory perception of chemical stimulus;GO:0007610//behavior;GO:0021545//cranial nerve development;GO:0050954//sensory perception of mechanical stimulus
State 5,2,3,4 -vs- State 5,1	ncbi_109379238	1	6.93731e-119	5.70173e-117	WWC2	PREDICTED: E3 ubiquitin-protein ligase HECW2 isoform X1 [Hipposideros armiger]	-	-	-	-	-	GO:0003824//catalytic activity	GO:0032446//protein modification by small protein conjugation
State 5,2,3,4 -vs- State 5,1	ncbi_109394209	1	1.89254e-118	1.5496e-116	LGC4	PREDICTED: gamma-aminobutyric acid receptor subunit alpha-6 [Hipposideros armiger]	Environmental Information Processing;Organismal Systems;Human Diseases;Organismal Systems;Organismal Systems;Human Diseases	Signaling molecules and interaction;Nervous system;Substance dependence;Nervous system;Sensory system;Substance dependence	ko04080//Neuroactive ligand-receptor interaction;ko04723//Retrograde endocannabinoid signaling;ko05032//Morphine addiction;ko04727//GABAergic synapse;ko04742//Taste transduction;ko05033//Nicotine addiction	K05175;K05175;K05175;K05175;K05175;K05175	GO:0031224//intrinsic component of membrane	GO:0015276//ligand-gated ion channel activity	GO:0007186//G-protein coupled receptor signaling pathway;GO:0015698//inorganic anion transport
State 5,2,3,4 -vs- State 5,1	ncbi_109371372	1	4.81738e-118	3.92961e-116	KIRR3	PREDICTED: protein turtle homolog B isoform X1 [Hipposideros armiger]	-	-	-	-	GO:0043005//neuron projection;GO:0044297//cell body;GO:0045202//synapse	GO:0019899//enzyme binding	GO:0060080//inhibitory postsynaptic potential
State 5,2,3,4 -vs- State 5,1	ncbi_109389447	1	7.29563e-118	5.92886e-116	GLR13	PREDICTED: glutamate receptor ionotropic, kainate 1 isoform X1 [Hipposideros armiger]	Environmental Information Processing;Organismal Systems	Signaling molecules and interaction;Nervous system	ko04080//Neuroactive ligand-receptor interaction;ko04724//Glutamatergic synapse	K05201;K05201	-	-	-
State 5,2,3,4 -vs- State 5,1	ncbi_109376336	1	3.92299e-117	3.17616e-115	LIPB	PREDICTED: liprin-alpha-2 [Hipposideros armiger]	-	-	-	-	GO:0031988//membrane-bounded vesicle	GO:0005515//protein binding	-
State 5,2,3,4 -vs- State 5,1	ncbi_109386016	5	1.03551e-116	8.35256e-115	PYRD	PREDICTED: dihydropyrimidine dehydrogenase [NADP(+)] isoform X2 [Hipposideros armiger]	Metabolism;Metabolism;Metabolism;Metabolism	Nucleotide metabolism;Metabolism of other amino acids;Xenobiotics biodegradation and metabolism;Metabolism of cofactors and vitamins	ko00240//Pyrimidine metabolism;ko00410//beta-Alanine metabolism;ko00983//Drug metabolism - other enzymes;ko00770//Pantothenate and CoA biosynthesis	K00207;K00207;K00207;K00207	GO:0044444//cytoplasmic part	GO:0000166//nucleotide binding;GO:0016628//oxidoreductase activity, acting on the CH-CH group of donors, NAD or NADP as acceptor;GO:0016635//oxidoreductase activity, acting on the CH-CH group of donors, quinone or related compound as acceptor;GO:0043169//cation binding;GO:0046983//protein dimerization activity;GO:0051536//iron-sulfur cluster binding	GO:0006144//purine nucleobase metabolic process;GO:0006208//pyrimidine nucleobase catabolic process;GO:0008652//cellular amino acid biosynthetic process;GO:0009174//pyrimidine ribonucleoside monophosphate biosynthetic process;GO:0046104//thymidine metabolic process
State 5,2,3,4 -vs- State 5,1	ncbi_109381635	4	2.39088e-116	1.92138e-114	SOMA	PREDICTED: prolactin isoform X1 [Hipposideros armiger]	Environmental Information Processing;Environmental Information Processing;Environmental Information Processing;Environmental Information Processing;Organismal Systems	Signal transduction;Signaling molecules and interaction;Signaling molecules and interaction;Signal transduction;Endocrine system	ko04151//PI3K-Akt signaling pathway;ko04080//Neuroactive ligand-receptor interaction;ko04060//Cytokine-cytokine receptor interaction;ko04630//Jak-STAT signaling pathway;ko04917//Prolactin signaling pathway	K05439;K05439;K05439;K05439;K05439	-	GO:0005102//receptor binding	GO:0007589//body fluid secretion;GO:0040008//regulation of growth;GO:0046425//regulation of JAK-STAT cascade
State 5,2,3,4 -vs- State 5,1	ncbi_109384808	1	4.27225e-116	3.42064e-114	UNC5C	PREDICTED: A disintegrin and metalloproteinase with thrombospondin motifs 18 isoform X1 [Hipposideros armiger]	-	-	-	-	GO:0031012//extracellular matrix	GO:0004175//endopeptidase activity;GO:0046914//transition metal ion binding	GO:0007166//cell surface receptor signaling pathway;GO:0007423//sensory organ development;GO:0010544//negative regulation of platelet activation;GO:0019538//protein metabolic process
State 5,2,3,4 -vs- State 5,1	ncbi_109380436	2	1.01299e-115	8.05906e-114	DENN	PREDICTED: DENN domain-containing protein 1B [Hipposideros armiger]	-	-	-	-	-	-	GO:0043087//regulation of GTPase activity
State 5,2,3,4 -vs- State 5,1	ncbi_109384065	1	1.01397e-115	8.05906e-114	TALA	PREDICTED: FERM domain-containing protein 5 isoform X1 [Hipposideros armiger]	-	-	-	-	GO:0044424//intracellular part;GO:0044425//membrane part	GO:0005515//protein binding	-
State 5,2,3,4 -vs- State 5,1	ncbi_109385338	1	4.26359e-115	3.37633e-113	GLR24	PREDICTED: glutamate receptor ionotropic, delta-2 [Hipposideros armiger]	Environmental Information Processing;Organismal Systems	Signaling molecules and interaction;Nervous system	ko04080//Neuroactive ligand-receptor interaction;ko04730//Long-term depression	K05207;K05207	GO:0005887//integral component of plasma membrane;GO:0044309//neuron spine;GO:0097060//synaptic membrane	GO:0005231//excitatory extracellular ligand-gated ion channel activity;GO:0019904//protein domain specific binding	GO:0006811//ion transport;GO:0007215//glutamate receptor signaling pathway;GO:0007270//neuron-neuron synaptic transmission;GO:0008104//protein localization;GO:0021533//cell differentiation in hindbrain;GO:0031344//regulation of cell projection organization;GO:0032102//negative regulation of response to external stimulus;GO:0042981//regulation of apoptotic process;GO:0051899//membrane depolarizati…
State 5,2,3,4 -vs- State 5,1	ncbi_109389724	1	4.59549e-115	3.62592e-113	MYOTI	PREDICTED: neural cell adhesion molecule L1-like protein [Hipposideros armiger]	-	-	-	-	-	-	GO:0044707//single-multicellular organism process;GO:0044763//single-organism cellular process
State 5,2,3,4 -vs- State 5,1	ncbi_109387245	3	5.44956e-115	4.28422e-113	PCTL	PREDICTED: rho GTPase-activating protein 7 isoform X1 [Hipposideros armiger]	-	-	-	-	GO:0005924//cell-substrate adherens junction;GO:0015629//actin cytoskeleton;GO:0030863//cortical cytoskeleton;GO:0031253//cell projection membrane;GO:0032432//actin filament bundle;GO:0043231//intracellular membrane-bounded organelle;GO:0044459//plasma membrane part;GO:0098589//membrane region	GO:0008047//enzyme activator activity;GO:0008092//cytoskeletal protein binding;GO:0019899//enzyme binding;GO:0019904//protein domain specific binding	GO:0001953//negative regulation of cell-matrix adhesion;GO:0007045//cell-substrate adherens junction assembly;GO:0008283//cell proliferation;GO:0009887//organ morphogenesis;GO:0010863//positive regulation of phospholipase C activity;GO:0022604//regulation of cell morphogenesis;GO:0030334//regulation of cell migration;GO:0031401//positive regulation of protein modification process;GO:0032232//nega…
State 5,2,3,4 -vs- State 5,1	ncbi_109382908	1	6.276e-115	4.91613e-113	RCANL	PREDICTED: calcipressin-2 isoform X1 [Hipposideros armiger]	Organismal Systems	Endocrine system	ko04919//Thyroid hormone signaling pathway	K17903	-	-	GO:0006950//response to stress;GO:0007613//memory;GO:0019722//calcium-mediated signaling;GO:0040011//locomotion
State 5,2,3,4 -vs- State 5,1	ncbi_109382729	1	1.88773e-114	1.47338e-112	UNC79	PREDICTED: protein unc-79 homolog [Hipposideros armiger]	-	-	-	-	GO:0031224//intrinsic component of membrane	-	GO:0006811//ion transport;GO:0030534//adult behavior;GO:0040007//growth;GO:0044763//single-organism cellular process
State 5,2,3,4 -vs- State 5,1	ncbi_109379281	1	2.47001e-114	1.92094e-112	CO6	PREDICTED: LOW QUALITY PROTEIN: sushi, von Willebrand factor type A, EGF and pentraxin domain-containing protein 1 [Hipposideros armiger]	-	-	-	-	-	-	-
State 5,2,3,4 -vs- State 5,1	ncbi_109371671	2	3.70147e-114	2.86837e-112	MYOM3	PREDICTED: fibronectin type III domain-containing protein 3B isoform X1 [Hipposideros armiger]	-	-	-	-	GO:0031224//intrinsic component of membrane	GO:0003723//RNA binding	GO:0000904//cell morphogenesis involved in differentiation;GO:0001649//osteoblast differentiation;GO:0008284//positive regulation of cell proliferation;GO:0045597//positive regulation of cell differentiation;GO:0048870//cell motility;GO:0060487//lung epithelial cell differentiation
State 5,2,3,4 -vs- State 5,1	ncbi_109388296	1	4.00579e-114	3.09316e-112	RIMS1	PREDICTED: synaptotagmin-4 [Hipposideros armiger]	-	-	-	-	GO:0016023//cytoplasmic, membrane-bounded vesicle;GO:0042995//cell projection	GO:0046872//metal ion binding	GO:0001505//regulation of neurotransmitter levels;GO:0016192//vesicle-mediated transport
State 5,2,3,4 -vs- State 5,1	ncbi_109375578	2	1.12602e-113	8.66394e-112	MB211	PREDICTED: protein MB21D2 isoform X1 [Hipposideros armiger]	-	-	-	-	-	-	-
State 5,2,3,4 -vs- State 5,1	ncbi_109379752	2	1.51985e-113	1.16529e-111	PSPC1	PREDICTED: RNA-binding protein Musashi homolog 2 isoform X2 [Myotis davidii]	Genetic Information Processing	Translation	ko03015//mRNA surveillance pathway	K14411	GO:0030529//intracellular ribonucleoprotein complex	GO:0008187//poly-pyrimidine tract binding	GO:0048468//cell development
State 5,2,3,4 -vs- State 5,1	ncbi_109394154	2	7.30789e-113	5.58333e-111	MSRE	PREDICTED: collagen alpha-1(IX) chain isoform X1 [Hipposideros armiger]	Environmental Information Processing;Cellular Processes;Organismal Systems;Environmental Information Processing	Signal transduction;Cellular community - eukaryotes;Digestive system;Signaling molecules and interaction	ko04151//PI3K-Akt signaling pathway;ko04510//Focal adhesion;ko04974//Protein digestion and absorption;ko04512//ECM-receptor interaction	K08131;K08131;K08131;K08131	GO:0005593//FACIT collagen trimer;GO:0031012//extracellular matrix	GO:0043169//cation binding	GO:0009888//tissue development;GO:0048513//animal organ development;GO:0060249//anatomical structure homeostasis
State 5,2,3,4 -vs- State 5,1	GDR1_Gene000762	1	9.29222e-113	7.07448e-111	EPB41	hypothetical protein E2I00_011261, partial [Balaenoptera physalus]	-	-	-	-	-	-	-
State 5,2,3,4 -vs- State 5,1	ncbi_109373811	1	1.23929e-112	9.40214e-111	PLCG1	PREDICTED: phosphatidylinositol 3-kinase regulatory subunit gamma isoform X2 [Hipposideros armiger]	Human Diseases;Environmental Information Processing;Human Diseases;Environmental Information Processing;Cellular Processes;Environmental Information Processing;Cellular Processes;Environmental Information Processing;Human Diseases;Human Diseases;Human Diseases;Organismal Systems;Environmental Information Processing;Human Diseases;Organismal Systems;Human Diseases;Organismal Systems;Environmental …	Cancers;Signal transduction;Infectious diseases;Signal transduction;Cell motility;Signal transduction;Cellular community - eukaryotes;Signal transduction;Cancers;Infectious diseases;Cancers;Immune system;Signal transduction;Infectious diseases;Endocrine system;Endocrine and metabolic diseases;Circulatory system;Signal transduction;Signal transduction;Endocrine system;Cellular community - eukaryot…	ko05200//Pathways in cancer;ko04151//PI3K-Akt signaling pathway;ko05166//HTLV-I infection;ko04014//Ras signaling pathway;ko04810//Regulation of actin cytoskeleton;ko04015//Rap1 signaling pathway;ko04510//Focal adhesion;ko04024//cAMP signaling pathway;ko05203//Viral carcinogenesis;ko05169//Epstein-Barr virus infection;ko05205//Proteoglycans in cancer;ko04062//Chemokine signaling pathway;ko04022//c…	K02649;K02649;K02649;K02649;K02649;K02649;K02649;K02649;K02649;K02649;K02649;K02649;K02649;K02649;K02649;K02649;K02649;K02649;K02649;K02649;K02649;K02649;K02649;K02649;K02649;K02649;K02649;K02649;K02649;K02649;K02649;K02649;K02649;K02649;K02649;K02649;K02649;K02649;K02649;K02649;K02649;K02649;K02649;K02649;K02649;K02649;K02649;K02649;K02649;K02649;K02649;K02649;K02649;K02649;K02649;K02649;K02649;…	GO:0019898//extrinsic component of membrane	GO:0016772//transferase activity, transferring phosphorus-containing groups;GO:0019207//kinase regulator activity	GO:0043550//regulation of lipid kinase activity;GO:0044763//single-organism cellular process
State 5,2,3,4 -vs- State 5,1	ncbi_109382189	1	1.76426e-112	1.33383e-110	OCRL	PREDICTED: rho GTPase-activating protein 44 isoform X1 [Hipposideros armiger]	-	-	-	-	GO:0005768//endosome;GO:0044309//neuron spine;GO:0044459//plasma membrane part	GO:0008047//enzyme activator activity;GO:0008289//lipid binding	GO:0016192//vesicle-mediated transport;GO:0043087//regulation of GTPase activity
State 5,2,3,4 -vs- State 5,1	ncbi_109394935	1	3.02183e-112	2.27665e-110	APC2	PREDICTED: catenin delta-2 isoform X1 [Hipposideros armiger]	-	-	-	-	GO:0043231//intracellular membrane-bounded organelle;GO:0070161//anchoring junction;GO:0097458//neuron part	GO:0005488//binding	GO:0007611//learning or memory;GO:0009653//anatomical structure morphogenesis;GO:0010468//regulation of gene expression;GO:0034645//cellular macromolecule biosynthetic process;GO:0050804//modulation of synaptic transmission;GO:0098602//single organism cell adhesion
State 5,2,3,4 -vs- State 5,1	ncbi_109388369	5	6.43286e-112	4.82977e-110	PLSP1	PREDICTED: mitochondrial inner membrane protease subunit 2 [Hipposideros armiger]	Genetic Information Processing	Folding, sorting and degradation	ko03060//Protein export	K09648	GO:0031224//intrinsic component of membrane;GO:0043231//intracellular membrane-bounded organelle;GO:0043234//protein complex	GO:0070011//peptidase activity, acting on L-amino acid peptides	GO:0034982//mitochondrial protein processing;GO:0048232//male gamete generation
State 5,2,3,4 -vs- State 5,1	ncbi_109381190	1	4.38885e-111	3.28377e-109	MCP	PREDICTED: sushi domain-containing protein 4 isoform X1 [Hipposideros armiger]	-	-	-	-	GO:0031224//intrinsic component of membrane	-	GO:0002224//toll-like receptor signaling pathway;GO:0002924//negative regulation of humoral immune response mediated by circulating immunoglobulin;GO:0030451//regulation of complement activation, alternative pathway
State 5,2,3,4 -vs- State 5,1	ncbi_109391566	2	6.28242e-111	4.68439e-109	KGUA	PREDICTED: membrane-associated guanylate kinase, WW and PDZ domain-containing protein 3 isoform X1 [Hipposideros armiger]	Environmental Information Processing;Cellular Processes	Signal transduction;Cellular community - eukaryotes	ko04015//Rap1 signaling pathway;ko04530//Tight junction	K06112;K06112	GO:0016020//membrane;GO:0043231//intracellular membrane-bounded organelle;GO:0043296//apical junction complex	GO:0001664//G-protein coupled receptor binding;GO:0016772//transferase activity, transferring phosphorus-containing groups;GO:0032550//purine ribonucleoside binding	GO:0009117//nucleotide metabolic process;GO:0012501//programmed cell death;GO:0032872//regulation of stress-activated MAPK cascade;GO:0043406//positive regulation of MAP kinase activity;GO:0044403//symbiosis, encompassing mutualism through parasitism
State 5,2,3,4 -vs- State 5,1	GDR1_Gene001721	3	6.67346e-111	4.95893e-109	EYA2	eyes absent homolog 2 isoform X1 [Rhinolophus ferrumequinum]	-	-	-	-	-	-	-
State 5,2,3,4 -vs- State 5,1	ncbi_109376154	2	1.31851e-110	9.76418e-109	P2RX7	PREDICTED: P2X purinoceptor 2 isoform X1 [Hipposideros armiger]	Environmental Information Processing;Environmental Information Processing;Organismal Systems	Signaling molecules and interaction;Signal transduction;Sensory system	ko04080//Neuroactive ligand-receptor interaction;ko04020//Calcium signaling pathway;ko04742//Taste transduction	K05216;K05216;K05216	GO:0016021//integral component of membrane;GO:0033267//axon part;GO:0043234//protein complex;GO:0044297//cell body;GO:0044309//neuron spine;GO:0097060//synaptic membrane	GO:0005231//excitatory extracellular ligand-gated ion channel activity;GO:0005515//protein binding;GO:0005543//phospholipid binding;GO:0016502//nucleotide receptor activity;GO:0032550//purine ribonucleoside binding;GO:0046914//transition metal ion binding	GO:0001508//action potential;GO:0002007//detection of hypoxic conditions in blood by chemoreceptor signaling;GO:0006950//response to stress;GO:0007268//synaptic transmission;GO:0007606//sensory perception of chemical stimulus;GO:0010522//regulation of calcium ion transport into cytosol;GO:0014821//phasic smooth muscle contraction;GO:0014848//urinary tract smooth muscle contraction;GO:0014904//myo…
State 5,2,3,4 -vs- State 5,1	ncbi_109371518	5	1.93979e-110	1.43162e-108	ANR44	PREDICTED: death-associated protein kinase 1 [Hipposideros armiger]	Human Diseases;Human Diseases	Cancers;Cancers	ko05200//Pathways in cancer;ko05219//Bladder cancer	K08803;K08803	GO:0005856//cytoskeleton	GO:0004674//protein serine/threonine kinase activity;GO:0005515//protein binding;GO:0032550//purine ribonucleoside binding	GO:0006417//regulation of translation;GO:0006468//protein phosphorylation;GO:0010469//regulation of receptor activity;GO:0034341//response to interferon-gamma;GO:1902041//regulation of extrinsic apoptotic signaling pathway via death domain receptors
State 5,2,3,4 -vs- State 5,1	ncbi_109373398	1	1.06573e-109	7.8387e-108	NEUM	PREDICTED: neuromodulin isoform X1 [Hipposideros armiger]	-	-	-	-	GO:0031253//cell projection membrane;GO:0043005//neuron projection;GO:0044456//synapse part	GO:0005515//protein binding	GO:0008038//neuron recognition;GO:0040007//growth;GO:0060491//regulation of cell projection assembly;GO:0097485//neuron projection guidance
State 5,2,3,4 -vs- State 5,1	ncbi_109385757	2	2.82677e-109	2.07214e-107	ARF3	PREDICTED: guanine nucleotide-binding protein subunit alpha-14 isoform X1 [Hipposideros armiger]	Environmental Information Processing;Human Diseases;Human Diseases	Signal transduction;Infectious diseases;Infectious diseases	ko04020//Calcium signaling pathway;ko05142//Chagas disease (American trypanosomiasis);ko05146//Amoebiasis	K04636;K04636;K04636	-	-	-
State 5,2,3,4 -vs- State 5,1	ncbi_109390705	2	8.44525e-108	6.16987e-106	OSTF1	PREDICTED: unconventional myosin-Ie [Hipposideros armiger]	Human Diseases	Infectious diseases	ko05130//Pathogenic Escherichia coli infection	K10356	GO:0015629//actin cytoskeleton;GO:0030139//endocytic vesicle;GO:0070161//anchoring junction	GO:0003779//actin binding;GO:0005543//phospholipid binding;GO:0016887//ATPase activity;GO:0032550//purine ribonucleoside binding	GO:0007169//transmembrane receptor protein tyrosine kinase signaling pathway;GO:0008152//metabolic process;GO:0009791//post-embryonic development;GO:0016192//vesicle-mediated transport;GO:0030198//extracellular matrix organization;GO:0043009//chordate embryonic development;GO:0048534//hematopoietic or lymphoid organ development;GO:0072310//glomerular epithelial cell development;GO:0097205//renal …
State 5,2,3,4 -vs- State 5,1	GDR1_Gene005079	1	9.36105e-108	6.81598e-106	-	-	-	-	-	-	-	-	-
State 5,2,3,4 -vs- State 5,1	ncbi_109373234	2	1.14029e-107	8.27489e-106	SON	PREDICTED: protein SON [Hipposideros armiger]	-	-	-	-	GO:0016604//nuclear body	GO:0003723//RNA binding;GO:0019904//protein domain specific binding	GO:0006396//RNA processing;GO:0010468//regulation of gene expression;GO:0022402//cell cycle process;GO:0034645//cellular macromolecule biosynthetic process;GO:0042981//regulation of apoptotic process
State 5,2,3,4 -vs- State 5,1	ncbi_109374818	2	2.4401e-107	1.76484e-105	HOMEZ	PREDICTED: zinc fingers and homeoboxes protein 2 [Hipposideros armiger]	-	-	-	-	-	-	-
State 5,2,3,4 -vs- State 5,1	ncbi_109381759	2	3.73199e-106	2.69026e-104	HMCN2	PREDICTED: collagen and calcium-binding EGF domain-containing protein 1 isoform X1 [Hipposideros armiger]	-	-	-	-	GO:0031012//extracellular matrix;GO:0044421//extracellular region part	GO:0019899//enzyme binding;GO:0032403//protein complex binding;GO:0046872//metal ion binding	GO:0001819//positive regulation of cytokine production;GO:0009967//positive regulation of signal transduction;GO:0010594//regulation of endothelial cell migration;GO:0045765//regulation of angiogenesis;GO:0070613//regulation of protein processing;GO:1901490//regulation of lymphangiogenesis
State 5,2,3,4 -vs- State 5,1	GDR1_Gene011938	1	4.63836e-106	3.33255e-104	CADM3	PREDICTED: cell adhesion molecule 3 isoform X1 [Hipposideros armiger]	Environmental Information Processing	Signaling molecules and interaction	ko04514//Cell adhesion molecules (CAMs)	K06780	-	-	-
State 5,2,3,4 -vs- State 5,1	ncbi_109372870	1	5.37466e-106	3.84882e-104	ROBO3	PREDICTED: cell adhesion molecule 2 isoform X1 [Hipposideros armiger]	-	-	-	-	GO:0031224//intrinsic component of membrane;GO:0043005//neuron projection;GO:0043025//neuronal cell body	-	GO:0007417//central nervous system development;GO:0022607//cellular component assembly;GO:0022610//biological adhesion;GO:0045216//cell-cell junction organization
State 5,2,3,4 -vs- State 5,1	ncbi_109387701	2	7.2208e-106	5.15385e-104	TSP17	PREDICTED: tetraspanin-8 [Hipposideros armiger]	-	-	-	-	GO:0031224//intrinsic component of membrane;GO:0031988//membrane-bounded vesicle	-	-
State 5,2,3,4 -vs- State 5,1	ncbi_109396857	1	1.13924e-105	8.10467e-104	KPCB	PREDICTED: diacylglycerol kinase gamma isoform X1 [Hipposideros armiger]	Environmental Information Processing;Environmental Information Processing;Human Diseases;Metabolism;Metabolism	Signal transduction;Signal transduction;Cancers;Lipid metabolism;Lipid metabolism	ko04072//Phospholipase D signaling pathway;ko04070//Phosphatidylinositol signaling system;ko05231//Choline metabolism in cancer;ko00564//Glycerophospholipid metabolism;ko00561//Glycerolipid metabolism	K00901;K00901;K00901;K00901;K00901	GO:0016020//membrane;GO:0043227//membrane-bounded organelle	GO:0016301//kinase activity;GO:0032550//purine ribonucleoside binding;GO:0046872//metal ion binding	GO:0006796//phosphate-containing compound metabolic process;GO:0007186//G-protein coupled receptor signaling pathway
State 5,2,3,4 -vs- State 5,1	ncbi_109375359	2	2.80041e-105	1.98573e-103	SUDX	PREDICTED: LOW QUALITY PROTEIN: WW domain-containing transcription regulator protein 1 [Hipposideros armiger]	Environmental Information Processing	Signal transduction	ko04390//Hippo signaling pathway	K16820	GO:0031981//nuclear lumen;GO:0043234//protein complex;GO:0044444//cytoplasmic part	GO:0003712//transcription cofactor activity;GO:0046983//protein dimerization activity	GO:0001503//ossification;GO:0001933//negative regulation of protein phosphorylation;GO:0006352//DNA-templated transcription, initiation;GO:0006357//regulation of transcription from RNA polymerase II promoter;GO:0007178//transmembrane receptor protein serine/threonine kinase signaling pathway;GO:0009887//organ morphogenesis;GO:0010717//regulation of epithelial to mesenchymal transition;GO:0030178/…
State 5,2,3,4 -vs- State 5,1	ncbi_109390309	1	4.15648e-105	2.9377e-103	LAG1	PREDICTED: ceramide synthase 6 isoform X1 [Hipposideros armiger]	Environmental Information Processing;Metabolism	Signal transduction;Lipid metabolism	ko04071//Sphingolipid signaling pathway;ko00600//Sphingolipid metabolism	K04710;K04710	-	-	-
State 5,2,3,4 -vs- State 5,1	ncbi_109374662	2	6.11811e-105	4.31009e-103	IFNA	PREDICTED: interferon epsilon [Hipposideros armiger]	Environmental Information Processing;Environmental Information Processing;Organismal Systems	Signaling molecules and interaction;Signal transduction;Immune system	ko04060//Cytokine-cytokine receptor interaction;ko04630//Jak-STAT signaling pathway;ko04622//RIG-I-like receptor signaling pathway	K05442;K05442;K05442	GO:0044421//extracellular region part	GO:0005102//receptor binding	GO:0002252//immune effector process;GO:0006950//response to stress;GO:0009617//response to bacterium
State 5,2,3,4 -vs- State 5,1	ncbi_109393067	1	8.04587e-105	5.64981e-103	ROBO1	PREDICTED: pro-neuregulin-2, membrane-bound isoform isoform X1 [Hipposideros armiger]	Environmental Information Processing	Signal transduction	ko04012//ErbB signaling pathway	K05456	-	-	-
State 5,2,3,4 -vs- State 5,1	ncbi_109377104	2	1.10843e-104	7.75827e-103	LIPA	PREDICTED: liprin-beta-2 [Hipposideros armiger]	-	-	-	-	GO:0044421//extracellular region part;GO:0044464//cell part	-	-
State 5,2,3,4 -vs- State 5,1	ncbi_109376256	1	1.13093e-104	7.8903e-103	CADH3	PREDICTED: protocadherin-9 [Hipposideros armiger]	-	-	-	-	GO:0005911//cell-cell junction;GO:0031224//intrinsic component of membrane;GO:0043005//neuron projection	-	GO:0098742//cell-cell adhesion via plasma-membrane adhesion molecules
State 5,2,3,4 -vs- State 5,1	ncbi_109395444	1	2.22138e-104	1.54486e-102	FAT4	PREDICTED: contactin-associated protein-like 2, partial [Hipposideros armiger]	Environmental Information Processing	Signaling molecules and interaction	ko04514//Cell adhesion molecules (CAMs)	K07380	GO:0032589//neuron projection membrane;GO:0033267//axon part;GO:0034705//potassium channel complex;GO:0043231//intracellular membrane-bounded organelle	GO:0005515//protein binding	GO:0007611//learning or memory;GO:0021544//subpallium development;GO:0030030//cell projection organization;GO:0034613//cellular protein localization;GO:0051703//intraspecies interaction between organisms
State 5,2,3,4 -vs- State 5,1	ncbi_109379023	1	2.55305e-104	1.76984e-102	ANR27	PREDICTED: synphilin-1 [Hipposideros armiger]	Human Diseases	Neurodegenerative diseases	ko05012//Parkinson disease	K04558	-	GO:0044389//ubiquitin-like protein ligase binding	GO:0006584//catecholamine metabolic process;GO:0044087//regulation of cellular component biogenesis;GO:0050804//modulation of synaptic transmission
State 5,2,3,4 -vs- State 5,1	ncbi_109371497	1	4.2494e-104	2.93642e-102	TOK1	PREDICTED: potassium channel subfamily K member 9 [Hipposideros armiger]	Organismal Systems	Endocrine system	ko04925//Aldosterone synthesis and secretion	K04919	-	-	-
State 5,2,3,4 -vs- State 5,1	ncbi_109382540	1	1.3591e-103	9.36183e-102	AVE	PREDICTED: sterile alpha motif domain-containing protein 12 isoform X1 [Hipposideros armiger]	-	-	-	-	-	-	-
State 5,2,3,4 -vs- State 5,1	ncbi_109376750	1	1.70377e-103	1.16989e-101	HFW2	leucine-rich repeat-containing protein 3B precursor [Homo sapiens]	-	-	-	-	GO:0031224//intrinsic component of membrane	-	-
State 5,2,3,4 -vs- State 5,1	ncbi_109385622	2	1.19912e-102	8.20771e-101	CDK1A	PREDICTED: mitogen-activated protein kinase kinase kinase 5 [Hipposideros armiger]	Environmental Information Processing;Genetic Information Processing;Human Diseases;Organismal Systems;Environmental Information Processing;Environmental Information Processing;Human Diseases	Signal transduction;Folding, sorting and degradation;Endocrine and metabolic diseases;Nervous system;Signal transduction;Signal transduction;Neurodegenerative diseases	ko04010//MAPK signaling pathway;ko04141//Protein processing in endoplasmic reticulum;ko04932//Non-alcoholic fatty liver disease (NAFLD);ko04722//Neurotrophin signaling pathway;ko04071//Sphingolipid signaling pathway;ko04668//TNF signaling pathway;ko05014//Amyotrophic lateral sclerosis (ALS)	K04426;K04426;K04426;K04426;K04426;K04426;K04426	GO:1990234//transferase complex	GO:0004702//receptor signaling protein serine/threonine kinase activity;GO:0016505//peptidase activator activity involved in apoptotic process;GO:0019900//kinase binding;GO:0019902//phosphatase binding;GO:0032550//purine ribonucleoside binding;GO:0046872//metal ion binding;GO:0046983//protein dimerization activity	GO:0032147//activation of protein kinase activity;GO:0034614//cellular response to reactive oxygen species;GO:0043280//positive regulation of cysteine-type endopeptidase activity involved in apoptotic process;GO:0051403//stress-activated MAPK cascade;GO:0097193//intrinsic apoptotic signaling pathway;GO:1901699//cellular response to nitrogen compound
State 5,2,3,4 -vs- State 5,1	ncbi_109393040	2	1.25909e-102	8.59112e-101	VINC	PREDICTED: catenin alpha-1 [Hipposideros armiger]	Human Diseases;Cellular Processes;Environmental Information Processing;Organismal Systems;Human Diseases;Cellular Processes;Human Diseases;Human Diseases	Cancers;Cellular community - eukaryotes;Signal transduction;Immune system;Infectious diseases;Cellular community - eukaryotes;Cardiovascular diseases;Cancers	ko05200//Pathways in cancer;ko04530//Tight junction;ko04390//Hippo signaling pathway;ko04670//Leukocyte transendothelial migration;ko05100//Bacterial invasion of epithelial cells;ko04520//Adherens junction;ko05412//Arrhythmogenic right ventricular cardiomyopathy (ARVC);ko05213//Endometrial cancer	K05691;K05691;K05691;K05691;K05691;K05691;K05691;K05691	GO:0005856//cytoskeleton;GO:0005913//cell-cell adherens junction;GO:0005924//cell-substrate adherens junction;GO:0016020//membrane;GO:0031252//cell leading edge;GO:0043234//protein complex;GO:0044291//cell-cell contact zone;GO:0044444//cytoplasmic part	GO:0003723//RNA binding;GO:0003779//actin binding;GO:0050839//cell adhesion molecule binding	GO:0007043//cell-cell junction assembly;GO:0007229//integrin-mediated signaling pathway;GO:0008104//protein localization;GO:0008283//cell proliferation;GO:0008589//regulation of smoothened signaling pathway;GO:0016337//single organismal cell-cell adhesion;GO:0030036//actin cytoskeleton organization;GO:0040013//negative regulation of locomotion;GO:0042981//regulation of apoptotic process;GO:005076…
State 5,2,3,4 -vs- State 5,1	ncbi_109386501	3	1.26429e-102	8.59953e-101	AT10D	PREDICTED: sodium/potassium-transporting ATPase subunit alpha-2 [Hipposideros armiger]	Environmental Information Processing;Environmental Information Processing;Organismal Systems;Organismal Systems;Organismal Systems;Organismal Systems;Organismal Systems;Organismal Systems;Organismal Systems;Organismal Systems;Organismal Systems;Organismal Systems;Organismal Systems;Organismal Systems;Organismal Systems;Organismal Systems;Organismal Systems	Signal transduction;Signal transduction;Circulatory system;Endocrine system;Digestive system;Circulatory system;Digestive system;Endocrine system;Digestive system;Digestive system;Endocrine system;Digestive system;Digestive system;Digestive system;Excretory system;Excretory system;Excretory system	ko04024//cAMP signaling pathway;ko04022//cGMP - PKG signaling pathway;ko04261//Adrenergic signaling in cardiomyocytes;ko04919//Thyroid hormone signaling pathway;ko04972//Pancreatic secretion;ko04260//Cardiac muscle contraction;ko04974//Protein digestion and absorption;ko04911//Insulin secretion;ko04970//Salivary secretion;ko04971//Gastric acid secretion;ko04918//Thyroid hormone synthesis;ko04976/…	K01539;K01539;K01539;K01539;K01539;K01539;K01539;K01539;K01539;K01539;K01539;K01539;K01539;K01539;K01539;K01539;K01539	GO:0031224//intrinsic component of membrane;GO:0043226//organelle;GO:0044424//intracellular part;GO:0044459//plasma membrane part	GO:0005496//steroid binding;GO:0005515//protein binding;GO:0008556//potassium-transporting ATPase activity;GO:0032550//purine ribonucleoside binding;GO:0043169//cation binding	GO:0001505//regulation of neurotransmitter levels;GO:0006942//regulation of striated muscle contraction;GO:0007626//locomotory behavior;GO:0007632//visual behavior;GO:0008016//regulation of heart contraction;GO:0032870//cellular response to hormone stimulus;GO:0050877//neurological system process;GO:0051480//regulation of cytosolic calcium ion concentration;GO:0071436//sodium ion export;GO:007180…
State 5,2,3,4 -vs- State 5,1	ncbi_109388113	1	2.26254e-102	1.53414e-100	KCMA1	PREDICTED: potassium voltage-gated channel subfamily C member 1 [Hipposideros armiger]	-	-	-	-	-	-	-
State 5,2,3,4 -vs- State 5,1	ncbi_109382554	2	1.61432e-101	1.0912e-99	ASK6	PREDICTED: S-phase kinase-associated protein 1 isoform X1 [Xenopus laevis]	Human Diseases;Genetic Information Processing;Genetic Information Processing;Environmental Information Processing;Cellular Processes;Cellular Processes;Environmental Information Processing	Infectious diseases;Folding, sorting and degradation;Folding, sorting and degradation;Signal transduction;Cell growth and death;Cell growth and death;Signal transduction	ko05168//Herpes simplex infection;ko04141//Protein processing in endoplasmic reticulum;ko04120//Ubiquitin mediated proteolysis;ko04310//Wnt signaling pathway;ko04110//Cell cycle;ko04114//Oocyte meiosis;ko04350//TGF-beta signaling pathway	K03094;K03094;K03094;K03094;K03094;K03094;K03094	GO:0031461//cullin-RING ubiquitin ligase complex;GO:0031981//nuclear lumen;GO:0031988//membrane-bounded vesicle;GO:0044444//cytoplasmic part	GO:0005488//binding;GO:0019787//ubiquitin-like protein transferase activity	GO:0002220//innate immune response activating cell surface receptor signaling pathway;GO:0010390//histone monoubiquitination;GO:0043161//proteasome-mediated ubiquitin-dependent protein catabolic process;GO:0044403//symbiosis, encompassing mutualism through parasitism;GO:0044772//mitotic cell cycle phase transition;GO:0048511//rhythmic process;GO:0051318//G1 phase;GO:0051320//S phase;GO:0051443//p…
State 5,2,3,4 -vs- State 5,1	ncbi_109376719	1	2.06766e-101	1.39329e-99	CAPS	PREDICTED: calcium-dependent secretion activator 2 isoform X17 [Rousettus aegyptiacus]	-	-	-	-	-	-	-
State 5,2,3,4 -vs- State 5,1	ncbi_109393138	3	2.85822e-101	1.92005e-99	PDK2	PREDICTED: pyruvate dehydrogenase kinase, isozyme 4 [Hipposideros armiger]	-	-	-	-	GO:0019866//organelle inner membrane;GO:0043231//intracellular membrane-bounded organelle	GO:0032550//purine ribonucleoside binding	GO:0006464//cellular protein modification process;GO:0006633//fatty acid biosynthetic process;GO:0007169//transmembrane receptor protein tyrosine kinase signaling pathway;GO:0010675//regulation of cellular carbohydrate metabolic process;GO:0032844//regulation of homeostatic process;GO:0033500//carbohydrate homeostasis;GO:0033554//cellular response to stress;GO:0043066//negative regulation of apop…
State 5,2,3,4 -vs- State 5,1	GDR1_Gene008549	2	8.31577e-101	5.569e-99	Nebl	PREDICTED: nebulette isoform X10 [Hipposideros armiger]	-	-	-	-	-	-	-
State 5,2,3,4 -vs- State 5,1	ncbi_109392313	2	1.12834e-100	7.53315e-99	MKX	PREDICTED: pre-B-cell leukemia transcription factor 1 [Tupaia chinensis]	Human Diseases	Cancers	ko05202//Transcriptional misregulation in cancers	K09355	GO:0031981//nuclear lumen;GO:0043234//protein complex	GO:0000977//RNA polymerase II regulatory region sequence-specific DNA binding;GO:0000982//transcription factor activity, RNA polymerase II core promoter proximal region sequence-specific binding;GO:0046983//protein dimerization activity	GO:0001501//skeletal system development;GO:0001503//ossification;GO:0003002//regionalization;GO:0003006//developmental process involved in reproduction;GO:0006357//regulation of transcription from RNA polymerase II promoter;GO:0008202//steroid metabolic process;GO:0009790//embryo development;GO:0010389//regulation of G2/M transition of mitotic cell cycle;GO:0019827//stem cell population maintenan…
State 5,2,3,4 -vs- State 5,1	ncbi_109388361	1	2.6641e-100	1.77318e-98	DOCK9	PREDICTED: LOW QUALITY PROTEIN: dedicator of cytokinesis protein 4 [Hipposideros armiger]	Environmental Information Processing	Signal transduction	ko04015//Rap1 signaling pathway	K17697	GO:0005902//microvillus;GO:0043232//intracellular non-membrane-bounded organelle;GO:0044444//cytoplasmic part	GO:0005102//receptor binding;GO:0017048//Rho GTPase binding;GO:0019904//protein domain specific binding	GO:0006935//chemotaxis;GO:0043087//regulation of GTPase activity
State 5,2,3,4 -vs- State 5,1	ncbi_109381548	2	4.06464e-100	2.69708e-98	Y1809	PREDICTED: signal-induced proliferation-associated 1-like protein 1 [Hipposideros armiger]	Environmental Information Processing	Signal transduction	ko04015//Rap1 signaling pathway	K17701	-	GO:0005102//receptor binding	GO:0007169//transmembrane receptor protein tyrosine kinase signaling pathway;GO:0010769//regulation of cell morphogenesis involved in differentiation;GO:0043087//regulation of GTPase activity
State 5,2,3,4 -vs- State 5,1	ncbi_109392032	1	1.038e-99	6.86659e-98	TES	PREDICTED: actin-binding LIM protein 1 [Hipposideros armiger]	Organismal Systems	Development	ko04360//Axon guidance	K07520	-	GO:0046914//transition metal ion binding	GO:0006996//organelle organization
State 5,2,3,4 -vs- State 5,1	ncbi_109375518	2	1.82394e-99	1.20291e-97	EPB1A	PREDICTED: dual specificity testis-specific protein kinase 2 isoform X1 [Hipposideros armiger]	-	-	-	-	-	GO:0004672//protein kinase activity;GO:0032550//purine ribonucleoside binding	GO:0006468//protein phosphorylation
State 5,2,3,4 -vs- State 5,1	ncbi_109387058	2	2.06299e-99	1.35645e-97	L1CAM	PREDICTED: leukemia inhibitory factor receptor [Hipposideros armiger]	Environmental Information Processing;Environmental Information Processing;Cellular Processes	Signaling molecules and interaction;Signal transduction;Cellular community - eukaryotes	ko04060//Cytokine-cytokine receptor interaction;ko04630//Jak-STAT signaling pathway;ko04550//Signaling pathways regulating pluripotency of stem cells	K05058;K05058;K05058	GO:0031224//intrinsic component of membrane;GO:0031988//membrane-bounded vesicle	GO:0004897//ciliary neurotrophic factor receptor activity;GO:0005126//cytokine receptor binding	GO:0007167//enzyme linked receptor protein signaling pathway;GO:0019221//cytokine-mediated signaling pathway;GO:0042127//regulation of cell proliferation
State 5,2,3,4 -vs- State 5,1	ncbi_109389812	2	2.73196e-99	1.79088e-97	K895L	KIAA0895 protein, isoform CRA_b [Homo sapiens]	-	-	-	-	-	-	-
State 5,2,3,4 -vs- State 5,1	loci002442	1	2.89258e-99	1.88583e-97	TMEM63C	PREDICTED: calcium permeable stress-gated cation channel 1 [Hipposideros armiger]	-	-	-	-	-	-	-
State 5,2,3,4 -vs- State 5,1	ncbi_109392343	1	2.8942e-99	1.88583e-97	ITIH3	PREDICTED: voltage-dependent calcium channel subunit alpha-2/delta-1 isoform X1 [Hipposideros armiger]	Environmental Information Processing;Organismal Systems;Organismal Systems;Organismal Systems;Human Diseases;Human Diseases;Human Diseases	Signal transduction;Endocrine system;Circulatory system;Circulatory system;Cardiovascular diseases;Cardiovascular diseases;Cardiovascular diseases	ko04010//MAPK signaling pathway;ko04921//Oxytocin signaling pathway;ko04261//Adrenergic signaling in cardiomyocytes;ko04260//Cardiac muscle contraction;ko05414//Dilated cardiomyopathy (DCM);ko05410//Hypertrophic cardiomyopathy (HCM);ko05412//Arrhythmogenic right ventricular cardiomyopathy (ARVC)	K04858;K04858;K04858;K04858;K04858;K04858;K04858	GO:0005783//endoplasmic reticulum;GO:0031988//membrane-bounded vesicle;GO:0034704//calcium channel complex;GO:0044459//plasma membrane part	GO:0005261//cation channel activity;GO:0043169//cation binding	GO:0006816//calcium ion transport;GO:0010959//regulation of metal ion transport;GO:0034220//ion transmembrane transport
State 5,2,3,4 -vs- State 5,1	GDR1_Gene003294	2	3.45678e-99	2.24566e-97	MTSS1	metastasis suppressor protein 1 isoform X7 [Phyllostomus discolor]	-	-	-	-	-	-	-
State 5,2,3,4 -vs- State 5,1	ncbi_109389032	2	5.74454e-99	3.72075e-97	KERA	PREDICTED: slit homolog 2 protein isoform X1 [Hipposideros armiger]	Organismal Systems	Development	ko04360//Axon guidance	K06839	GO:0031988//membrane-bounded vesicle;GO:0044421//extracellular region part;GO:0044424//intracellular part	GO:0001948//glycoprotein binding;GO:0004857//enzyme inhibitor activity;GO:0005102//receptor binding;GO:0005539//glycosaminoglycan binding;GO:0043236//laminin binding;GO:0046872//metal ion binding;GO:0046983//protein dimerization activity	GO:0001932//regulation of protein phosphorylation;GO:0001960//negative regulation of cytokine-mediated signaling pathway;GO:0008283//cell proliferation;GO:0009892//negative regulation of metabolic process;GO:0010468//regulation of gene expression;GO:0010591//regulation of lamellipodium assembly;GO:0010594//regulation of endothelial cell migration;GO:0014912//negative regulation of smooth muscle c…
State 5,2,3,4 -vs- State 5,1	ncbi_109393537	2	1.74671e-98	1.12798e-96	M3K10	PREDICTED: tyrosine-protein kinase Mer isoform X1 [Hipposideros armiger]	-	-	-	-	GO:0031224//intrinsic component of membrane;GO:0042995//cell projection;GO:0044421//extracellular region part;GO:0044424//intracellular part	GO:0004713//protein tyrosine kinase activity;GO:0032550//purine ribonucleoside binding	GO:0000904//cell morphogenesis involved in differentiation;GO:0002695//negative regulation of leukocyte activation;GO:0006468//protein phosphorylation;GO:0006909//phagocytosis;GO:0009888//tissue development;GO:0030098//lymphocyte differentiation;GO:0030540//female genitalia development;GO:0035556//intracellular signal transduction;GO:0045807//positive regulation of endocytosis;GO:0046903//secreti…
State 5,2,3,4 -vs- State 5,1	loci004316	1	3.01169e-98	1.9391e-96	PRUNE2	PRUNE2 isoform 1, partial [Pan troglodytes]	-	-	-	-	-	-	-
State 5,2,3,4 -vs- State 5,1	ncbi_109374125	2	5.78425e-98	3.71322e-96	FA10	PREDICTED: sushi, nidogen and EGF-like domain-containing protein 1 [Hipposideros armiger]	-	-	-	-	GO:0031988//membrane-bounded vesicle	-	GO:0031589//cell-substrate adhesion
State 5,2,3,4 -vs- State 5,1	ncbi_109376973	1	1.87561e-97	1.2005e-95	ASTN1	PREDICTED: astrotactin-2-like, partial [Hipposideros armiger]	-	-	-	-	-	-	-
State 5,2,3,4 -vs- State 5,1	ncbi_109383173	1	3.04451e-97	1.94294e-95	CP078	RIKEN cDNA 4933402J07 [Mus musculus]	-	-	-	-	-	-	-
State 5,2,3,4 -vs- State 5,1	ncbi_109371402	1	3.71701e-97	2.36515e-95	TPC2	PREDICTED: sodium channel protein type 8 subunit alpha [Hipposideros armiger]	-	-	-	-	GO:0005887//integral component of plasma membrane;GO:0031674//I band;GO:0031982//vesicle;GO:0033267//axon part;GO:0034703//cation channel complex;GO:0043231//intracellular membrane-bounded organelle;GO:0044297//cell body	GO:0005272//sodium channel activity;GO:0032550//purine ribonucleoside binding	GO:0006814//sodium ion transport;GO:0008344//adult locomotory behavior;GO:0008366//axon ensheathment;GO:0034220//ion transmembrane transport;GO:0042221//response to chemical;GO:0048513//animal organ development;GO:0050954//sensory perception of mechanical stimulus;GO:0065007//biological regulation
State 5,2,3,4 -vs- State 5,1	ncbi_109373971	1	4.14895e-97	2.63228e-95	SCTR	PREDICTED: adhesion G protein-coupled receptor B3-like [Hipposideros armiger]	-	-	-	-	GO:0031224//intrinsic component of membrane	GO:0004888//transmembrane signaling receptor activity;GO:0005488//binding	GO:0007166//cell surface receptor signaling pathway;GO:0044089//positive regulation of cellular component biogenesis;GO:0045765//regulation of angiogenesis
State 5,2,3,4 -vs- State 5,1	GDR1_Gene005653	1	5.15026e-97	3.25803e-95	Mical2	F-actin-monooxygenase MICAL2 isoform X9 [Rhinolophus ferrumequinum]	-	-	-	-	-	-	-
State 5,2,3,4 -vs- State 5,1	ncbi_109379242	1	1.02842e-96	6.4868e-95	SRGEF	PREDICTED: alsin isoform X1 [Hipposideros armiger]	Human Diseases	Neurodegenerative diseases	ko05014//Amyotrophic lateral sclerosis (ALS)	K04575	GO:0005768//endosome;GO:0005815//microtubule organizing center;GO:0031252//cell leading edge;GO:0032991//macromolecular complex;GO:0044309//neuron spine;GO:0044456//synapse part	GO:0005089//Rho guanyl-nucleotide exchange factor activity;GO:0017016//Ras GTPase binding;GO:0030295//protein kinase activator activity;GO:0046983//protein dimerization activity	GO:0006950//response to stress;GO:0006996//organelle organization;GO:0007270//neuron-neuron synaptic transmission;GO:0007610//behavior;GO:0032535//regulation of cellular component size;GO:0033036//macromolecule localization;GO:0043087//regulation of GTPase activity;GO:0043112//receptor metabolic process;GO:0045860//positive regulation of protein kinase activity;GO:0048858//cell projection morphog…
State 5,2,3,4 -vs- State 5,1	GDR1_Gene001247	2	5.59376e-96	3.51807e-94	TRAK1	trafficking kinesin-binding protein 1 isoform X1 [Marmota flaviventris]	-	-	-	-	GO:0005768//endosome	GO:0003824//catalytic activity;GO:0005102//receptor binding	GO:0006355//regulation of transcription, DNA-templated;GO:0006486//protein glycosylation;GO:0006886//intracellular protein transport;GO:0007041//lysosomal transport
State 5,2,3,4 -vs- State 5,1	GDR1_Gene005515	2	6.52507e-96	4.09194e-94	-	hCG2022840 [Homo sapiens]	-	-	-	-	-	-	-
State 5,2,3,4 -vs- State 5,1	ncbi_109386578	1	7.81855e-96	4.88896e-94	PLK4	PREDICTED: protein kinase C beta type isoform X1 [Hipposideros armiger]	Human Diseases;Environmental Information Processing;Environmental Information Processing;Environmental Information Processing;Cellular Processes;Human Diseases;Environmental Information Processing;Organismal Systems;Organismal Systems;Cellular Processes;Human Diseases;Environmental Information Processing;Human Diseases;Organismal Systems;Organismal Systems;Organismal Systems;Organismal Systems;En…	Cancers;Signal transduction;Signal transduction;Signal transduction;Cellular community - eukaryotes;Cancers;Signal transduction;Immune system;Endocrine system;Cellular community - eukaryotes;Cancers;Signal transduction;Infectious diseases;Nervous system;Circulatory system;Immune system;Nervous system;Signal transduction;Endocrine system;Immune system;Nervous system;Nervous system;Signal transduct…	ko05200//Pathways in cancer;ko04010//MAPK signaling pathway;ko04014//Ras signaling pathway;ko04015//Rap1 signaling pathway;ko04510//Focal adhesion;ko05205//Proteoglycans in cancer;ko04020//Calcium signaling pathway;ko04062//Chemokine signaling pathway;ko04921//Oxytocin signaling pathway;ko04530//Tight junction;ko05206//MicroRNAs in cancer;ko04310//Wnt signaling pathway;ko05161//Hepatitis B;ko0472…	K19662;K19662;K19662;K19662;K19662;K19662;K19662;K19662;K19662;K19662;K19662;K19662;K19662;K19662;K19662;K19662;K19662;K19662;K19662;K19662;K19662;K19662;K19662;K19662;K19662;K19662;K19662;K19662;K19662;K19662;K19662;K19662;K19662;K19662;K19662;K19662;K19662;K19662;K19662;K19662;K19662;K19662;K19662;K19662;K19662;K19662;K19662;K19662;K19662;K19662;K19662;K19662;K19662;K19662;K19662;K19662;K19662;…	GO:0005815//microtubule organizing center;GO:0005903//brush border;GO:0016020//membrane;GO:0031988//membrane-bounded vesicle;GO:0043231//intracellular membrane-bounded organelle;GO:0044444//cytoplasmic part	GO:0003713//transcription coactivator activity;GO:0016247//channel regulator activity;GO:0019901//protein kinase binding;GO:0032550//purine ribonucleoside binding;GO:0035184//histone threonine kinase activity;GO:0035258//steroid hormone receptor binding;GO:0046914//transition metal ion binding	GO:0006875//cellular metal ion homeostasis;GO:0006950//response to stress;GO:0009746//response to hexose;GO:0009967//positive regulation of signal transduction;GO:0009968//negative regulation of signal transduction;GO:0010827//regulation of glucose transport;GO:0012501//programmed cell death;GO:0014070//response to organic cyclic compound;GO:0035405//histone-threonine phosphorylation;GO:0040007//…
State 5,2,3,4 -vs- State 5,1	ncbi_109375123	2	2.55111e-95	1.59063e-93	YAP1	PREDICTED: transcriptional coactivator YAP1 isoform X1 [Hipposideros armiger]	Environmental Information Processing	Signal transduction	ko04390//Hippo signaling pathway	K16687	GO:0031981//nuclear lumen;GO:0043234//protein complex;GO:0044444//cytoplasmic part	GO:0000977//RNA polymerase II regulatory region sequence-specific DNA binding;GO:0003712//transcription cofactor activity;GO:0005515//protein binding	GO:0006352//DNA-templated transcription, initiation;GO:0006357//regulation of transcription from RNA polymerase II promoter;GO:0007498//mesoderm development;GO:0009913//epidermal cell differentiation;GO:0010332//response to gamma radiation;GO:0010720//positive regulation of cell development;GO:0019827//stem cell population maintenance;GO:0030177//positive regulation of Wnt signaling pathway;GO:00…
State 5,2,3,4 -vs- State 5,1	ncbi_109373962	1	4.19338e-95	2.60711e-93	IPLA	PREDICTED: ryanodine receptor 2-like [Hipposideros armiger]	Environmental Information Processing;Environmental Information Processing;Organismal Systems;Organismal Systems;Organismal Systems;Organismal Systems;Organismal Systems;Organismal Systems;Human Diseases;Human Diseases;Human Diseases	Signal transduction;Signal transduction;Endocrine system;Circulatory system;Environmental adaptation;Digestive system;Circulatory system;Endocrine system;Cardiovascular diseases;Cardiovascular diseases;Cardiovascular diseases	ko04024//cAMP signaling pathway;ko04020//Calcium signaling pathway;ko04921//Oxytocin signaling pathway;ko04261//Adrenergic signaling in cardiomyocytes;ko04713//Circadian entrainment;ko04972//Pancreatic secretion;ko04260//Cardiac muscle contraction;ko04911//Insulin secretion;ko05414//Dilated cardiomyopathy (DCM);ko05410//Hypertrophic cardiomyopathy (HCM);ko05412//Arrhythmogenic right ventricular c…	K04962;K04962;K04962;K04962;K04962;K04962;K04962;K04962;K04962;K04962;K04962	GO:0019897//extrinsic component of plasma membrane;GO:0031674//I band;GO:0031988//membrane-bounded vesicle;GO:0033017//sarcoplasmic reticulum membrane;GO:0034703//cation channel complex;GO:0042995//cell projection	GO:0019900//kinase binding;GO:0046872//metal ion binding;GO:0051018//protein kinase A binding;GO:0097159//organic cyclic compound binding	GO:0002026//regulation of the force of heart contraction;GO:0002027//regulation of heart rate;GO:0006828//manganese ion transport;GO:0006950//response to stress;GO:0007178//transmembrane receptor protein serine/threonine kinase signaling pathway;GO:0009593//detection of chemical stimulus;GO:0009612//response to mechanical stimulus;GO:0010038//response to metal ion;GO:0010644//cell communication b…
State 5,2,3,4 -vs- State 5,1	ncbi_109388083	1	6.36804e-95	3.94782e-93	CAP1	PREDICTED: clathrin coat assembly protein AP180 isoform X1 [Hipposideros armiger]	-	-	-	-	GO:0030135//coated vesicle;GO:0044425//membrane part	GO:0005515//protein binding;GO:0035091//phosphatidylinositol binding	GO:0006901//vesicle coating;GO:0007267//cell-cell signaling
State 5,2,3,4 -vs- State 5,1	ncbi_109390634	1	8.67418e-95	5.36217e-93	AAPK2	PREDICTED: inactive serine/threonine-protein kinase PLK5 isoform X1 [Hipposideros armiger]	-	-	-	-	GO:0044424//intracellular part	GO:0004672//protein kinase activity;GO:0032550//purine ribonucleoside binding	GO:0000077//DNA damage checkpoint;GO:0000082//G1/S transition of mitotic cell cycle;GO:0006464//cellular protein modification process;GO:0006796//phosphate-containing compound metabolic process;GO:0010975//regulation of neuron projection development;GO:0070848//response to growth factor;GO:0097285//cell-type specific apoptotic process
State 5,2,3,4 -vs- State 5,1	ncbi_109385257	1	1.42003e-94	8.75337e-93	EGFL8	PREDICTED: multiple epidermal growth factor-like domains protein 11 isoform X15 [Hipposideros armiger]	-	-	-	-	GO:0016020//membrane;GO:0031224//intrinsic component of membrane	-	GO:0003407//neural retina development;GO:0016337//single organismal cell-cell adhesion
State 5,2,3,4 -vs- State 5,1	ncbi_109382533	1	1.7543e-94	1.07832e-92	GT14	PREDICTED: exostosin-1 [Hipposideros armiger]	Metabolism	Glycan biosynthesis and metabolism	ko00534//Glycosaminoglycan biosynthesis - heparan sulfate / heparin	K02366	GO:0031227//intrinsic component of endoplasmic reticulum membrane	GO:0008375//acetylglucosaminyltransferase activity;GO:0015020//glucuronosyltransferase activity;GO:0043169//cation binding;GO:0046983//protein dimerization activity	GO:0006023//aminoglycan biosynthetic process;GO:0006464//cellular protein modification process;GO:0009888//tissue development;GO:0021988//olfactory lobe development;GO:0030166//proteoglycan biosynthetic process;GO:0033692//cellular polysaccharide biosynthetic process;GO:0048706//embryonic skeletal system development;GO:0097485//neuron projection guidance
State 5,2,3,4 -vs- State 5,1	ncbi_109382708	1	3.02288e-94	1.85284e-92	YBEQ	PREDICTED: protein sel-1 homolog 3 isoform X1 [Hipposideros armiger]	-	-	-	-	GO:0031224//intrinsic component of membrane;GO:0031981//nuclear lumen	-	-
State 5,2,3,4 -vs- State 5,1	GDR1_Gene006127	2	3.13456e-94	1.91588e-92	MTPN	cchain crystal structure of actin capping protein in [Lynx pardinus]	-	-	-	-	GO:0015629//actin cytoskeleton;GO:0031988//membrane-bounded vesicle;GO:0043005//neuron projection;GO:0043231//intracellular membrane-bounded organelle;GO:0044444//cytoplasmic part	GO:0003677//DNA binding;GO:0003824//catalytic activity	GO:0001558//regulation of cell growth;GO:0010604//positive regulation of macromolecule metabolic process;GO:0010611//regulation of cardiac muscle hypertrophy;GO:0051016//barbed-end actin filament capping;GO:0051091//positive regulation of sequence-specific DNA binding transcription factor activity
State 5,2,3,4 -vs- State 5,1	ncbi_109390875	1	3.89697e-94	2.37518e-92	MEGF8	PREDICTED: teneurin-1 [Hipposideros armiger]	-	-	-	-	GO:0031224//intrinsic component of membrane;GO:0044444//cytoplasmic part	GO:0046983//protein dimerization activity	GO:0001934//positive regulation of protein phosphorylation;GO:0006355//regulation of transcription, DNA-templated;GO:0030833//regulation of actin filament polymerization;GO:0031346//positive regulation of cell projection organization;GO:0043405//regulation of MAP kinase activity
State 5,2,3,4 -vs- State 5,1	ncbi_109386247	2	8.50302e-94	5.16803e-92	SIX2	PREDICTED: homeobox protein Meis2 isoform X1 [Equus caballus]	-	-	-	-	GO:0043231//intracellular membrane-bounded organelle	GO:0000977//RNA polymerase II regulatory region sequence-specific DNA binding;GO:0000982//transcription factor activity, RNA polymerase II core promoter proximal region sequence-specific binding;GO:0003712//transcription cofactor activity;GO:0005515//protein binding	GO:0006357//regulation of transcription from RNA polymerase II promoter;GO:0007423//sensory organ development;GO:0009605//response to external stimulus;GO:0010033//response to organic substance;GO:0045596//negative regulation of cell differentiation
State 5,2,3,4 -vs- State 5,1	ncbi_109374317	2	1.12956e-93	6.84611e-92	SRC	PREDICTED: growth factor receptor-bound protein 14 [Hipposideros armiger]	-	-	-	-	GO:0031090//organelle membrane;GO:0043231//intracellular membrane-bounded organelle;GO:0044444//cytoplasmic part	GO:0030674//protein binding, bridging	GO:0002376//immune system process;GO:0007599//hemostasis;GO:0009966//regulation of signal transduction
State 5,2,3,4 -vs- State 5,1	ncbi_109388115	3	1.69703e-93	1.02569e-91	TF7L2	PREDICTED: transcription factor SOX-6 isoform X1 [Hipposideros armiger]	-	-	-	-	-	GO:0000975//regulatory region DNA binding;GO:0001071//nucleic acid binding transcription factor activity;GO:0046983//protein dimerization activity	GO:0006357//regulation of transcription from RNA polymerase II promoter;GO:0010629//negative regulation of gene expression;GO:0021780//glial cell fate specification;GO:0032330//regulation of chondrocyte differentiation;GO:0032989//cellular component morphogenesis;GO:0035051//cardiocyte differentiation;GO:0043009//chordate embryonic development;GO:0051094//positive regulation of developmental proc…
State 5,2,3,4 -vs- State 5,1	ncbi_109390266	4	2.48927e-93	1.50034e-91	Y1242	PREDICTED: cytosolic carboxypeptidase 6 isoform X1 [Hipposideros armiger]	-	-	-	-	GO:0005815//microtubule organizing center;GO:0043231//intracellular membrane-bounded organelle;GO:0044444//cytoplasmic part	GO:0008092//cytoskeletal protein binding;GO:0008235//metalloexopeptidase activity;GO:0046914//transition metal ion binding	GO:0018410//C-terminal protein amino acid modification;GO:0035608//protein deglutamylation
State 5,2,3,4 -vs- State 5,1	ncbi_109386951	4	2.76421e-93	1.66144e-91	MIR1	PREDICTED: E3 ubiquitin-protein ligase MARCH1 isoform X1 [Hipposideros armiger]	-	-	-	-	GO:0000139//Golgi membrane;GO:0000323//lytic vacuole;GO:0005769//early endosome;GO:0005774//vacuolar membrane;GO:0010008//endosome membrane;GO:0012506//vesicle membrane;GO:0031224//intrinsic component of membrane	GO:0005102//receptor binding;GO:0019787//ubiquitin-like protein transferase activity;GO:0043169//cation binding	GO:0002504//antigen processing and presentation of peptide or polysaccharide antigen via MHC class II;GO:0016567//protein ubiquitination
State 5,2,3,4 -vs- State 5,1	ncbi_109392979	1	3.23453e-93	1.93875e-91	PDE5A	PREDICTED: cGMP-inhibited 3',5'-cyclic phosphodiesterase A isoform X1 [Hipposideros armiger]	Environmental Information Processing;Metabolism;Environmental Information Processing;Human Diseases;Organismal Systems	Signal transduction;Nucleotide metabolism;Signal transduction;Substance dependence;Endocrine system	ko04024//cAMP signaling pathway;ko00230//Purine metabolism;ko04022//cGMP - PKG signaling pathway;ko05032//Morphine addiction;ko04924//Renin secretion	K19021;K19021;K19021;K19021;K19021	-	GO:0004114//3',5'-cyclic-nucleotide phosphodiesterase activity;GO:0043169//cation binding	GO:0007126//meiotic nuclear division;GO:0010720//positive regulation of cell development;GO:0019935//cyclic-nucleotide-mediated signaling;GO:0043114//regulation of vascular permeability;GO:0046058//cAMP metabolic process;GO:0070305//response to cGMP;GO:0071363//cellular response to growth factor stimulus
State 5,2,3,4 -vs- State 5,1	ncbi_109375842	2	3.8618e-93	2.30836e-91	RGAP7	PREDICTED: stAR-related lipid transfer protein 13 isoform X1 [Hipposideros armiger]	-	-	-	-	-	GO:0005488//binding	GO:0050794//regulation of cellular process
State 5,2,3,4 -vs- State 5,1	GDR1_Gene010105	1	4.11471e-93	2.45277e-91	Pol	LORF2 protein, partial [Crocuta crocuta]	-	-	-	-	-	-	-
State 5,2,3,4 -vs- State 5,1	ncbi_109380028	2	6.03424e-93	3.58715e-91	TGFB1	PREDICTED: bone morphogenetic protein 7 [Hipposideros armiger]	Environmental Information Processing;Environmental Information Processing;Environmental Information Processing	Signaling molecules and interaction;Signal transduction;Signal transduction	ko04060//Cytokine-cytokine receptor interaction;ko04390//Hippo signaling pathway;ko04350//TGF-beta signaling pathway	K16621;K16621;K16621	-	-	-
State 5,2,3,4 -vs- State 5,1	ncbi_109375592	1	1.0838e-92	6.42523e-91	RV167	PREDICTED: amphiphysin isoform X1 [Hipposideros armiger]	Cellular Processes;Organismal Systems	Transport and catabolism;Immune system	ko04144//Endocytosis;ko04666//Fc gamma R-mediated phagocytosis	K12562;K12562	GO:0005856//cytoskeleton;GO:0016023//cytoplasmic, membrane-bounded vesicle;GO:0044433//cytoplasmic vesicle part;GO:0044459//plasma membrane part	GO:0008289//lipid binding	GO:0006897//endocytosis;GO:0007267//cell-cell signaling;GO:0007611//learning or memory
State 5,2,3,4 -vs- State 5,1	ncbi_109387707	1	1.91312e-92	1.13109e-90	S35F4	PREDICTED: solute carrier family 35 member F3-like isoform X1 [Bubalus bubalis]	-	-	-	-	GO:0031224//intrinsic component of membrane	-	-
State 5,2,3,4 -vs- State 5,1	ncbi_109388775	2	5.04489e-92	2.97457e-90	ASTL	PREDICTED: adhesion G-protein coupled receptor G6 isoform X1 [Hipposideros armiger]	-	-	-	-	GO:0031224//intrinsic component of membrane	GO:0038023//signaling receptor activity	GO:0007166//cell surface receptor signaling pathway
State 5,2,3,4 -vs- State 5,1	ncbi_109388532	2	1.18671e-91	6.97813e-90	JUN	PREDICTED: cyclic AMP-responsive element-binding protein 3-like protein 2 isoform X1 [Hipposideros armiger]	Environmental Information Processing;Human Diseases;Environmental Information Processing;Human Diseases;Environmental Information Processing;Organismal Systems;Human Diseases;Human Diseases;Organismal Systems;Environmental Information Processing;Organismal Systems;Human Diseases;Environmental Information Processing;Organismal Systems;Organismal Systems;Organismal Systems;Organismal Systems;Human …	Signal transduction;Neurodegenerative diseases;Signal transduction;Cancers;Signal transduction;Circulatory system;Substance dependence;Infectious diseases;Nervous system;Signal transduction;Nervous system;Endocrine and metabolic diseases;Signal transduction;Endocrine system;Endocrine system;Endocrine system;Aging;Cancers;Endocrine system;Endocrine system;Endocrine system;Substance dependence;Subs…	ko04151//PI3K-Akt signaling pathway;ko05016//Huntington disease;ko04024//cAMP signaling pathway;ko05203//Viral carcinogenesis;ko04022//cGMP - PKG signaling pathway;ko04261//Adrenergic signaling in cardiomyocytes;ko05034//Alcoholism;ko05161//Hepatitis B;ko04728//Dopaminergic synapse;ko04152//AMPK signaling pathway;ko04725//Cholinergic synapse;ko04931//Insulin resistance;ko04668//TNF signaling path…	K09048;K09048;K09048;K09048;K09048;K09048;K09048;K09048;K09048;K09048;K09048;K09048;K09048;K09048;K09048;K09048;K09048;K09048;K09048;K09048;K09048;K09048;K09048;K09048	GO:0031090//organelle membrane;GO:0031224//intrinsic component of membrane;GO:0043231//intracellular membrane-bounded organelle	GO:0000977//RNA polymerase II regulatory region sequence-specific DNA binding;GO:0000982//transcription factor activity, RNA polymerase II core promoter proximal region sequence-specific binding	GO:0006357//regulation of transcription from RNA polymerase II promoter;GO:0007165//signal transduction;GO:0016482//cytoplasmic transport;GO:0030154//cell differentiation;GO:0033554//cellular response to stress;GO:0035966//response to topologically incorrect protein;GO:0048513//animal organ development
State 5,2,3,4 -vs- State 5,1	ncbi_109396186	2	1.39864e-91	8.20207e-90	LGRA	PREDICTED: long-chain-fatty-acid--CoA ligase 3 [Hipposideros armiger]	Cellular Processes;Organismal Systems;Organismal Systems;Metabolism;Metabolism;Metabolism	Transport and catabolism;Endocrine system;Endocrine system;Global and overview maps;Lipid metabolism;Lipid metabolism	ko04146//Peroxisome;ko04920//Adipocytokine signaling pathway;ko03320//PPAR signaling pathway;ko01212//Fatty acid metabolism;ko00071//Fatty acid degradation;ko00061//Fatty acid biosynthesis	K01897;K01897;K01897;K01897;K01897;K01897	GO:0043231//intracellular membrane-bounded organelle;GO:0043232//intracellular non-membrane-bounded organelle;GO:0044444//cytoplasmic part	GO:0015645//fatty acid ligase activity;GO:0019900//kinase binding	GO:0006656//phosphatidylcholine biosynthetic process;GO:0015909//long-chain fatty acid transport;GO:0034377//plasma lipoprotein particle assembly;GO:0042996//regulation of Golgi to plasma membrane protein transport;GO:0051046//regulation of secretion
State 5,2,3,4 -vs- State 5,1	ncbi_109379356	2	9.54402e-91	5.58184e-89	MSRE	PREDICTED: collagen alpha-1(XXVII) chain isoform X1 [Hipposideros armiger]	Organismal Systems	Digestive system	ko04974//Protein digestion and absorption	K19721	-	-	-
State 5,2,3,4 -vs- State 5,1	ncbi_109371862	3	9.97116e-91	5.81598e-89	ENTK	PREDICTED: atrial natriuretic peptide-converting enzyme isoform X1 [Hipposideros armiger]	-	-	-	-	GO:0016021//integral component of membrane;GO:0044464//cell part	GO:0004175//endopeptidase activity;GO:0008236//serine-type peptidase activity;GO:0038024//cargo receptor activity	GO:0006897//endocytosis;GO:0008015//blood circulation;GO:0016485//protein processing;GO:0044062//regulation of excretion;GO:0044703//multi-organism reproductive process
State 5,2,3,4 -vs- State 5,1	ncbi_109384230	1	2.74706e-90	1.59801e-88	LAMA4	PREDICTED: neurexin-2-beta isoform X1 [Hipposideros armiger]	Environmental Information Processing	Signaling molecules and interaction	ko04514//Cell adhesion molecules (CAMs)	K07377	GO:0031224//intrinsic component of membrane	GO:0016247//channel regulator activity;GO:0043169//cation binding	GO:0001505//regulation of neurotransmitter levels;GO:0022607//cellular component assembly;GO:0031223//auditory behavior;GO:0044707//single-multicellular organism process;GO:0051703//intraspecies interaction between organisms
State 5,2,3,4 -vs- State 5,1	ncbi_109394139	5	6.68885e-90	3.8806e-88	TB182	KIAA1671 protein [Homo sapiens]	-	-	-	-	-	-	-
State 5,2,3,4 -vs- State 5,1	ncbi_109388615	1	8.24574e-90	4.7711e-88	MK67I	PREDICTED: CUGBP Elav-like family member 5 isoform X1 [Hipposideros armiger]	-	-	-	-	GO:0043231//intracellular membrane-bounded organelle	GO:0003676//nucleic acid binding	GO:0006396//RNA processing
State 5,2,3,4 -vs- State 5,1	GDR1_Gene001792	1	9.20778e-90	5.31357e-88	PHACTR3	Phosphatase and actin regulator 3, partial [Myotis davidii]	-	-	-	-	-	-	-
State 5,2,3,4 -vs- State 5,1	ncbi_109396911	2	1.15236e-89	6.63232e-88	YTYK2	PREDICTED: receptor tyrosine-protein kinase erbB-3 isoform X1 [Hipposideros armiger]	Cellular Processes;Human Diseases;Environmental Information Processing;Human Diseases;Environmental Information Processing	Transport and catabolism;Cancers;Signal transduction;Cancers;Signal transduction	ko04144//Endocytosis;ko05205//Proteoglycans in cancer;ko04020//Calcium signaling pathway;ko05206//MicroRNAs in cancer;ko04012//ErbB signaling pathway	K05084;K05084;K05084;K05084;K05084	GO:0031224//intrinsic component of membrane;GO:0043234//protein complex;GO:0044421//extracellular region part;GO:0044459//plasma membrane part	GO:0004713//protein tyrosine kinase activity;GO:0030295//protein kinase activator activity;GO:0032550//purine ribonucleoside binding;GO:0046983//protein dimerization activity	GO:0007155//cell adhesion;GO:0007167//enzyme linked receptor protein signaling pathway;GO:0008283//cell proliferation;GO:0009966//regulation of signal transduction;GO:0010001//glial cell differentiation;GO:0021675//nerve development;GO:0038034//signal transduction in absence of ligand;GO:0043066//negative regulation of apoptotic process;GO:0045860//positive regulation of protein kinase activity;G…
State 5,2,3,4 -vs- State 5,1	ncbi_109377479	1	1.69012e-89	9.70165e-88	ITPR	PREDICTED: ryanodine receptor 2 [Hipposideros armiger]	Environmental Information Processing;Environmental Information Processing;Organismal Systems;Organismal Systems;Organismal Systems;Organismal Systems;Organismal Systems;Organismal Systems;Human Diseases;Human Diseases;Human Diseases	Signal transduction;Signal transduction;Endocrine system;Circulatory system;Environmental adaptation;Digestive system;Circulatory system;Endocrine system;Cardiovascular diseases;Cardiovascular diseases;Cardiovascular diseases	ko04024//cAMP signaling pathway;ko04020//Calcium signaling pathway;ko04921//Oxytocin signaling pathway;ko04261//Adrenergic signaling in cardiomyocytes;ko04713//Circadian entrainment;ko04972//Pancreatic secretion;ko04260//Cardiac muscle contraction;ko04911//Insulin secretion;ko05414//Dilated cardiomyopathy (DCM);ko05410//Hypertrophic cardiomyopathy (HCM);ko05412//Arrhythmogenic right ventricular c…	K04962;K04962;K04962;K04962;K04962;K04962;K04962;K04962;K04962;K04962;K04962	GO:0005789//endoplasmic reticulum membrane;GO:0031674//I band;GO:0031988//membrane-bounded vesicle;GO:0034704//calcium channel complex	GO:0019900//kinase binding;GO:0046872//metal ion binding;GO:0051018//protein kinase A binding;GO:0097159//organic cyclic compound binding	GO:0002027//regulation of heart rate;GO:0007178//transmembrane receptor protein serine/threonine kinase signaling pathway;GO:0009593//detection of chemical stimulus;GO:0010880//regulation of release of sequestered calcium ion into cytosol by sarcoplasmic reticulum;GO:0014897//striated muscle hypertrophy;GO:0016055//Wnt signaling pathway;GO:0019722//calcium-mediated signaling;GO:0031000//response …
State 5,2,3,4 -vs- State 5,1	ncbi_109384782	1	1.95959e-89	1.12188e-87	YIM1	PREDICTED: synaptic vesicle membrane protein VAT-1 homolog-like [Hipposideros armiger]	-	-	-	-	-	GO:0003824//catalytic activity	GO:0044710//single-organism metabolic process
State 5,2,3,4 -vs- State 5,1	ncbi_109385712	1	2.62237e-89	1.49738e-87	DJC27	PREDICTED: ras-related protein Rab-3C isoform X1 [Hipposideros armiger]	-	-	-	-	-	-	-
State 5,2,3,4 -vs- State 5,1	ncbi_109381912	2	4.76228e-89	2.71212e-87	PDE6	PREDICTED: high affinity cAMP-specific and IBMX-insensitive 3',5'-cyclic phosphodiesterase 8B isoform X1 [Hipposideros armiger]	Metabolism;Human Diseases	Nucleotide metabolism;Substance dependence	ko00230//Purine metabolism;ko05032//Morphine addiction	K18437;K18437	-	GO:0004114//3',5'-cyclic-nucleotide phosphodiesterase activity;GO:0043169//cation binding;GO:0060089//molecular transducer activity	GO:0002209//behavioral defense response;GO:0007612//learning;GO:0007632//visual behavior;GO:0010894//negative regulation of steroid biosynthetic process;GO:0050794//regulation of cellular process;GO:0050905//neuromuscular process
State 5,2,3,4 -vs- State 5,1	ncbi_109396314	2	4.97454e-89	2.82559e-87	CDS1	PREDICTED: serine/threonine-protein kinase 38-like [Hipposideros armiger]	-	-	-	-	GO:0005856//cytoskeleton	GO:0004672//protein kinase activity;GO:0032550//purine ribonucleoside binding;GO:0046872//metal ion binding	GO:0006464//cellular protein modification process;GO:0006796//phosphate-containing compound metabolic process;GO:0007165//signal transduction;GO:0016043//cellular component organization
State 5,2,3,4 -vs- State 5,1	ncbi_109394808	1	9.13652e-89	5.17609e-87	RIC19	PREDICTED: islet cell autoantigen 1 [Hipposideros armiger]	Human Diseases	Endocrine and metabolic diseases	ko04940//Type I diabetes mellitus	K19863	GO:0005794//Golgi apparatus;GO:0030659//cytoplasmic vesicle membrane;GO:0043005//neuron projection	GO:0005515//protein binding	GO:0043393//regulation of protein binding;GO:0044765//single-organism transport;GO:0050804//modulation of synaptic transmission
State 5,2,3,4 -vs- State 5,1	ncbi_109382502	1	1.03196e-87	5.8311e-86	TS1R2	PREDICTED: glutamate receptor ionotropic, NMDA 1 [Hipposideros armiger]	Environmental Information Processing;Environmental Information Processing;Human Diseases;Human Diseases;Environmental Information Processing;Environmental Information Processing;Environmental Information Processing;Human Diseases;Organismal Systems;Organismal Systems;Organismal Systems;Human Diseases;Human Diseases;Human Diseases;Human Diseases	Signaling molecules and interaction;Signal transduction;Neurodegenerative diseases;Neurodegenerative diseases;Signal transduction;Signal transduction;Signal transduction;Substance dependence;Nervous system;Environmental adaptation;Nervous system;Substance dependence;Neurodegenerative diseases;Substance dependence;Substance dependence	ko04080//Neuroactive ligand-receptor interaction;ko04014//Ras signaling pathway;ko05016//Huntington disease;ko05010//Alzheimer disease;ko04015//Rap1 signaling pathway;ko04024//cAMP signaling pathway;ko04020//Calcium signaling pathway;ko05034//Alcoholism;ko04724//Glutamatergic synapse;ko04713//Circadian entrainment;ko04720//Long-term potentiation;ko05031//Amphetamine addiction;ko05014//Amyotrophic…	K05208;K05208;K05208;K05208;K05208;K05208;K05208;K05208;K05208;K05208;K05208;K05208;K05208;K05208;K05208	-	-	-
State 5,2,3,4 -vs- State 5,1	ncbi_109372549	1	1.04975e-87	5.91624e-86	CADH3	PREDICTED: cadherin-7 [Hipposideros armiger]	-	-	-	-	GO:0031224//intrinsic component of membrane	GO:0043169//cation binding	GO:0022607//cellular component assembly;GO:0045216//cell-cell junction organization;GO:0098602//single organism cell adhesion;GO:0098742//cell-cell adhesion via plasma-membrane adhesion molecules
State 5,2,3,4 -vs- State 5,1	ncbi_109374642	1	2.65735e-87	1.49376e-85	-	-	-	-	-	-	-	-	-
State 5,2,3,4 -vs- State 5,1	GDR1_Gene004790	1	3.49478e-87	1.95943e-85	GABBR2	gamma-aminobutyric acid type B receptor subunit 2 isoform X3 [Vicugna pacos]	Environmental Information Processing;Environmental Information Processing;Organismal Systems;Human Diseases;Organismal Systems;Organismal Systems;Organismal Systems	Signaling molecules and interaction;Signal transduction;Endocrine system;Substance dependence;Nervous system;Sensory system;Endocrine system	ko04080//Neuroactive ligand-receptor interaction;ko04024//cAMP signaling pathway;ko04915//Estrogen signaling pathway;ko05032//Morphine addiction;ko04727//GABAergic synapse;ko04742//Taste transduction;ko04929//GnRH secretion	K04615;K04615;K04615;K04615;K04615;K04615;K04615	-	-	-
State 5,2,3,4 -vs- State 5,1	ncbi_109387968	2	3.60834e-87	2.01788e-85	ZN556	PREDICTED: zinc finger and BTB domain-containing protein 20 isoform X1 [Hipposideros armiger]	-	-	-	-	GO:0043231//intracellular membrane-bounded organelle	GO:0000982//transcription factor activity, RNA polymerase II core promoter proximal region sequence-specific binding;GO:0003676//nucleic acid binding;GO:0043169//cation binding	GO:0006357//regulation of transcription from RNA polymerase II promoter
State 5,2,3,4 -vs- State 5,1	ncbi_109371892	1	4.56541e-87	2.54654e-85	NLHH	PREDICTED: neuroligin-4, X-linked isoform X1 [Hipposideros armiger]	Environmental Information Processing	Signaling molecules and interaction	ko04514//Cell adhesion molecules (CAMs)	K07378	-	-	-
State 5,2,3,4 -vs- State 5,1	ncbi_109374587	1	4.61155e-87	2.56568e-85	Y1320	PREDICTED: PI-PLC X domain-containing protein 3 [Hipposideros armiger]	-	-	-	-	-	GO:0042578//phosphoric ester hydrolase activity	GO:0006629//lipid metabolic process;GO:0050794//regulation of cellular process
State 5,2,3,4 -vs- State 5,1	ncbi_109387375	2	5.41778e-87	3.00652e-85	PMA1	PREDICTED: probable cation-transporting ATPase 13A3 isoform X1 [Hipposideros armiger]	-	-	-	-	GO:0031224//intrinsic component of membrane	GO:0017111//nucleoside-triphosphatase activity;GO:0032550//purine ribonucleoside binding;GO:0043169//cation binding	GO:0006811//ion transport
State 5,2,3,4 -vs- State 5,1	ncbi_109392769	2	5.43178e-87	3.0066e-85	2ABA	PREDICTED: serine/threonine-protein phosphatase 2A 55 kDa regulatory subunit B beta isoform-like [Hipposideros armiger]	Environmental Information Processing;Organismal Systems;Cellular Processes;Environmental Information Processing;Organismal Systems;Human Diseases;Environmental Information Processing;Environmental Information Processing;Human Diseases;Genetic Information Processing	Signal transduction;Circulatory system;Cellular community - eukaryotes;Signal transduction;Nervous system;Infectious diseases;Signal transduction;Signal transduction;Infectious diseases;Translation	ko04151//PI3K-Akt signaling pathway;ko04261//Adrenergic signaling in cardiomyocytes;ko04530//Tight junction;ko04390//Hippo signaling pathway;ko04728//Dopaminergic synapse;ko05160//Hepatitis C;ko04152//AMPK signaling pathway;ko04071//Sphingolipid signaling pathway;ko05142//Chagas disease (American trypanosomiasis);ko03015//mRNA surveillance pathway	K04354;K04354;K04354;K04354;K04354;K04354;K04354;K04354;K04354;K04354	GO:0031966//mitochondrial membrane;GO:0043232//intracellular non-membrane-bounded organelle	GO:0005515//protein binding;GO:0019888//protein phosphatase regulator activity	GO:0000266//mitochondrial fission;GO:0006605//protein targeting;GO:0043065//positive regulation of apoptotic process;GO:0043666//regulation of phosphoprotein phosphatase activity
State 5,2,3,4 -vs- State 5,1	ncbi_109385303	1	6.06607e-87	3.34915e-85	PXDN	PREDICTED: cell adhesion molecule 1 isoform X1 [Hipposideros armiger]	Environmental Information Processing	Signaling molecules and interaction	ko04514//Cell adhesion molecules (CAMs)	K06781	GO:0016023//cytoplasmic, membrane-bounded vesicle;GO:0030054//cell junction;GO:0031224//intrinsic component of membrane;GO:0043005//neuron projection	GO:0019904//protein domain specific binding;GO:0046983//protein dimerization activity	GO:0000902//cell morphogenesis;GO:0001501//skeletal system development;GO:0001819//positive regulation of cytokine production;GO:0022607//cellular component assembly;GO:0045954//positive regulation of natural killer cell mediated cytotoxicity;GO:0098742//cell-cell adhesion via plasma-membrane adhesion molecules
State 5,2,3,4 -vs- State 5,1	ncbi_109386775	1	1.21533e-86	6.69296e-85	TSP17	PREDICTED: tetraspanin-7 [Hipposideros armiger]	Human Diseases	Cancers	ko05202//Transcriptional misregulation in cancers	K06571	GO:0016021//integral component of membrane	-	GO:0044403//symbiosis, encompassing mutualism through parasitism
State 5,2,3,4 -vs- State 5,1	ncbi_109387558	2	1.54139e-86	8.46711e-85	MY15B	PREDICTED: unconventional myosin-VI [Hipposideros armiger]	-	-	-	-	-	-	-
State 5,2,3,4 -vs- State 5,1	ncbi_109389001	2	1.6298e-86	8.90764e-85	DOC11	PREDICTED: dedicator of cytokinesis protein 1 [Hipposideros armiger]	Cellular Processes;Cellular Processes;Human Diseases;Human Diseases	Cell motility;Cellular community - eukaryotes;Infectious diseases;Infectious diseases	ko04810//Regulation of actin cytoskeleton;ko04510//Focal adhesion;ko05100//Bacterial invasion of epithelial cells;ko05131//Shigellosis	K13708;K13708;K13708;K13708	GO:0031981//nuclear lumen;GO:0044444//cytoplasmic part	GO:0008047//enzyme activator activity;GO:0019904//protein domain specific binding	GO:0002431//Fc receptor mediated stimulatory signaling pathway;GO:0006897//endocytosis;GO:0006952//defense response;GO:0007169//transmembrane receptor protein tyrosine kinase signaling pathway;GO:0007599//hemostasis;GO:0010324//membrane invagination;GO:0012501//programmed cell death;GO:0030097//hemopoiesis;GO:0043087//regulation of GTPase activity;GO:0048870//cell motility;GO:0097485//neuron proj…
State 5,2,3,4 -vs- State 5,1	ncbi_109389744	2	1.62736e-86	8.90764e-85	DPY7	PREDICTED: collagen alpha-1(XXIII) chain isoform X1 [Hipposideros armiger]	-	-	-	-	-	-	-
State 5,2,3,4 -vs- State 5,1	ncbi_109379173	2	2.29171e-86	1.24939e-84	LSG4	PREDICTED: procollagen galactosyltransferase 2 [Hipposideros armiger]	Metabolism;Metabolism	Amino acid metabolism;Glycan biosynthesis and metabolism	ko00310//Lysine degradation;ko00514//Other types of O-glycan biosynthesis	K11703;K11703	GO:0044432//endoplasmic reticulum part	GO:0035250//UDP-galactosyltransferase activity	GO:0043062//extracellular structure organization
State 5,2,3,4 -vs- State 5,1	ncbi_109386090	1	2.50591e-86	1.36274e-84	PDPK1	PREDICTED: calcium/calmodulin-dependent protein kinase kinase 2 isoform X1 [Hipposideros armiger]	Organismal Systems;Human Diseases;Environmental Information Processing;Organismal Systems;Organismal Systems	Endocrine system;Substance dependence;Signal transduction;Aging;Endocrine system	ko04921//Oxytocin signaling pathway;ko05034//Alcoholism;ko04152//AMPK signaling pathway;ko04211//Longevity regulating pathway - mammal;ko04920//Adipocytokine signaling pathway	K07359;K07359;K07359;K07359;K07359	GO:0044424//intracellular part	GO:0004672//protein kinase activity;GO:0032550//purine ribonucleoside binding;GO:0046872//metal ion binding	GO:0006468//protein phosphorylation
State 5,2,3,4 -vs- State 5,1	ncbi_109380623	1	3.02215e-86	1.63937e-84	JMJ25	PREDICTED: probable JmjC domain-containing histone demethylation protein 2C isoform X1 [Hipposideros armiger]	Human Diseases	Cancers	ko05202//Transcriptional misregulation in cancers	K11449	GO:0031981//nuclear lumen	GO:0008134//transcription factor binding;GO:0016491//oxidoreductase activity;GO:0031543//peptidyl-proline dioxygenase activity;GO:0043169//cation binding;GO:0045543//gibberellin 2-beta-dioxygenase activity	GO:0006325//chromatin organization;GO:0007599//hemostasis;GO:0010468//regulation of gene expression;GO:0034645//cellular macromolecule biosynthetic process;GO:0044710//single-organism metabolic process
State 5,2,3,4 -vs- State 5,1	GDR1_Gene008239	1	5.8738e-86	3.1783e-84	-	-	-	-	-	-	-	-	-
State 5,2,3,4 -vs- State 5,1	ncbi_109372764	1	1.18295e-85	6.38497e-84	PIIS	PREDICTED: neuroendocrine convertase 2 [Hipposideros armiger]	-	-	-	-	GO:0016023//cytoplasmic, membrane-bounded vesicle;GO:0044421//extracellular region part	GO:0004175//endopeptidase activity	GO:0016486//peptide hormone processing;GO:0048731//system development
State 5,2,3,4 -vs- State 5,1	ncbi_109396813	2	2.07974e-85	1.11976e-83	CDC27	PREDICTED: transmembrane and TPR repeat-containing protein 1 [Hipposideros armiger]	-	-	-	-	GO:0031224//intrinsic component of membrane	-	-
State 5,2,3,4 -vs- State 5,1	ncbi_109393559	1	3.06963e-85	1.64863e-83	CACB3	PREDICTED: voltage-dependent L-type calcium channel subunit beta-2 isoform X1 [Hipposideros armiger]	Environmental Information Processing;Organismal Systems;Organismal Systems;Organismal Systems;Human Diseases;Human Diseases;Human Diseases	Signal transduction;Endocrine system;Circulatory system;Circulatory system;Cardiovascular diseases;Cardiovascular diseases;Cardiovascular diseases	ko04010//MAPK signaling pathway;ko04921//Oxytocin signaling pathway;ko04261//Adrenergic signaling in cardiomyocytes;ko04260//Cardiac muscle contraction;ko05414//Dilated cardiomyopathy (DCM);ko05410//Hypertrophic cardiomyopathy (HCM);ko05412//Arrhythmogenic right ventricular cardiomyopathy (ARVC)	K04863;K04863;K04863;K04863;K04863;K04863;K04863	GO:0034704//calcium channel complex	GO:0005245//voltage-gated calcium channel activity	GO:0006816//calcium ion transport;GO:0007267//cell-cell signaling;GO:0050953//sensory perception of light stimulus
State 5,2,3,4 -vs- State 5,1	ncbi_109388841	2	3.67847e-85	1.97075e-83	GREB1	PREDICTED: GREB1-like protein [Hipposideros armiger]	-	-	-	-	GO:0031224//intrinsic component of membrane	-	-
State 5,2,3,4 -vs- State 5,1	ncbi_109391366	2	4.80726e-85	2.56916e-83	FINC	PREDICTED: cell adhesion molecule-related/down-regulated by oncogenes [Hipposideros armiger]	-	-	-	-	-	-	GO:0000768//syncytium formation by plasma membrane fusion;GO:0001932//regulation of protein phosphorylation;GO:0003002//regionalization;GO:0006357//regulation of transcription from RNA polymerase II promoter;GO:0007166//cell surface receptor signaling pathway;GO:0008284//positive regulation of cell proliferation;GO:0010171//body morphogenesis;GO:0035914//skeletal muscle cell differentiation;GO:00…
State 5,2,3,4 -vs- State 5,1	ncbi_109386489	2	5.26401e-85	2.80635e-83	TF7L2	PREDICTED: transcription factor SOX-13 isoform X1 [Hipposideros armiger]	-	-	-	-	-	GO:0003677//DNA binding	GO:0010468//regulation of gene expression;GO:0045580//regulation of T cell differentiation
State 5,2,3,4 -vs- State 5,1	ncbi_109387213	2	6.22119e-85	3.30851e-83	KI26L	PREDICTED: kinesin-like protein KIF19 isoform X1 [Hipposideros armiger]	-	-	-	-	-	-	-
State 5,2,3,4 -vs- State 5,1	ncbi_109379931	2	1.19863e-84	6.35889e-83	IPKA	PREDICTED: cAMP-dependent protein kinase inhibitor gamma [Hipposideros armiger]	-	-	-	-	-	-	-
State 5,2,3,4 -vs- State 5,1	ncbi_109385629	1	1.49618e-84	7.9181e-83	MA7D1	PREDICTED: ensconsin isoform X1 [Hipposideros armiger]	-	-	-	-	GO:0015630//microtubule cytoskeleton;GO:0016020//membrane	-	GO:0000226//microtubule cytoskeleton organization;GO:0001101//response to acid chemical;GO:0002064//epithelial cell development;GO:0003006//developmental process involved in reproduction;GO:0006664//glycolipid metabolic process;GO:0006950//response to stress;GO:0032989//cellular component morphogenesis;GO:0040007//growth;GO:0042592//homeostatic process;GO:0048232//male gamete generation
State 5,2,3,4 -vs- State 5,1	GDR1_Gene004716	2	1.55724e-84	8.22118e-83	FMN1	hCG1801336 [Homo sapiens]	-	-	-	-	-	-	-
State 5,2,3,4 -vs- State 5,1	ncbi_109375474	1	3.40552e-84	1.79352e-82	ACH6	PREDICTED: gamma-aminobutyric acid receptor subunit gamma-2 [Hipposideros armiger]	Environmental Information Processing;Organismal Systems;Human Diseases;Organismal Systems;Human Diseases	Signaling molecules and interaction;Nervous system;Substance dependence;Nervous system;Substance dependence	ko04080//Neuroactive ligand-receptor interaction;ko04723//Retrograde endocannabinoid signaling;ko05032//Morphine addiction;ko04727//GABAergic synapse;ko05033//Nicotine addiction	K05186;K05186;K05186;K05186;K05186	GO:0032589//neuron projection membrane;GO:0034702//ion channel complex;GO:0044424//intracellular part;GO:0097060//synaptic membrane;GO:1902710//GABA receptor complex	GO:0005253//anion channel activity;GO:0005488//binding;GO:0015276//ligand-gated ion channel activity;GO:0016917//GABA receptor activity;GO:0030594//neurotransmitter receptor activity	GO:0006821//chloride transport;GO:0007186//G-protein coupled receptor signaling pathway;GO:0007270//neuron-neuron synaptic transmission;GO:0034776//response to histamine;GO:0044707//single-multicellular organism process
State 5,2,3,4 -vs- State 5,1	ncbi_109382953	2	4.92267e-84	2.58625e-82	CPO	PREDICTED: RNA-binding protein with multiple splicing [Hipposideros armiger]	-	-	-	-	GO:0043231//intracellular membrane-bounded organelle	GO:0003712//transcription cofactor activity;GO:0070717//poly-purine tract binding	GO:0001934//positive regulation of protein phosphorylation;GO:0042307//positive regulation of protein import into nucleus;GO:2001141//regulation of RNA biosynthetic process
State 5,2,3,4 -vs- State 5,1	ncbi_109380127	4	7.35763e-84	3.85618e-82	EPHA5	PREDICTED: protein sidekick-1 [Hipposideros armiger]	-	-	-	-	GO:0031224//intrinsic component of membrane;GO:0031988//membrane-bounded vesicle	-	-
State 5,2,3,4 -vs- State 5,1	ncbi_109392527	5	1.61324e-83	8.43473e-82	FRPD2	PREDICTED: FERM domain-containing protein 4B isoform X1 [Hipposideros armiger]	-	-	-	-	GO:0043232//intracellular non-membrane-bounded organelle;GO:0044421//extracellular region part	-	GO:0030010//establishment of cell polarity
State 5,2,3,4 -vs- State 5,1	ncbi_109376284	1	1.7186e-83	8.964e-82	PGBD3	PREDICTED: piggyBac transposable element-derived protein 5 [Hipposideros armiger]	-	-	-	-	-	-	-
State 5,2,3,4 -vs- State 5,1	ncbi_109395697	2	3.08507e-83	1.60527e-81	STOX1	PREDICTED: storkhead-box protein 2 isoform X1 [Hipposideros armiger]	-	-	-	-	-	-	GO:0044767//single-organism developmental process
State 5,2,3,4 -vs- State 5,1	ncbi_109390523	3	4.44625e-83	2.30801e-81	FA43B	PREDICTED: PTB-containing, cubilin and LRP1-interacting protein [Ceratotherium simum simum]	-	-	-	-	GO:0031981//nuclear lumen	GO:0005488//binding	GO:0000082//G1/S transition of mitotic cell cycle;GO:0006357//regulation of transcription from RNA polymerase II promoter;GO:0006754//ATP biosynthetic process;GO:0008284//positive regulation of cell proliferation;GO:0009968//negative regulation of signal transduction;GO:0010829//negative regulation of glucose transport;GO:0015980//energy derivation by oxidation of organic compounds;GO:0030154//ce…
State 5,2,3,4 -vs- State 5,1	ncbi_109374858	1	5.36765e-83	2.77965e-81	PLSI	PREDICTED: spectrin beta chain, non-erythrocytic 4 isoform X1 [Hipposideros armiger]	-	-	-	-	GO:0031988//membrane-bounded vesicle;GO:0033267//axon part;GO:0044297//cell body;GO:0044430//cytoskeletal part	GO:0005198//structural molecule activity;GO:0008092//cytoskeletal protein binding;GO:0008289//lipid binding;GO:0019899//enzyme binding	GO:0001932//regulation of protein phosphorylation;GO:0002027//regulation of heart rate;GO:0008104//protein localization;GO:0008344//adult locomotory behavior;GO:0021955//central nervous system neuron axonogenesis;GO:0040014//regulation of multicellular organism growth;GO:0044702//single organism reproductive process;GO:0045161//neuronal ion channel clustering;GO:0050954//sensory perception of mec…
State 5,2,3,4 -vs- State 5,1	ncbi_109386910	1	2.59229e-82	1.33923e-80	RGPA1	PREDICTED: rap1 GTPase-activating protein 2 isoform X1 [Hipposideros armiger]	-	-	-	-	GO:0005815//microtubule organizing center;GO:0031090//organelle membrane;GO:0042995//cell projection;GO:0043231//intracellular membrane-bounded organelle;GO:0043234//protein complex;GO:0044444//cytoplasmic part	GO:0005515//protein binding	GO:0000280//nuclear division;GO:0006629//lipid metabolic process;GO:0010975//regulation of neuron projection development;GO:0040001//establishment of mitotic spindle localization;GO:0043087//regulation of GTPase activity
State 5,2,3,4 -vs- State 5,1	ncbi_109384242	1	3.66043e-82	1.88656e-80	CN037	Chromosome 14 open reading frame 37 [Homo sapiens]	-	-	-	-	GO:0000776//kinetochore;GO:0005783//endoplasmic reticulum;GO:0005886//plasma membrane;GO:0015630//microtubule cytoskeleton;GO:0030141//secretory granule;GO:0031090//organelle membrane;GO:0031988//membrane-bounded vesicle;GO:0032155//cell division site part;GO:0032432//actin filament bundle;GO:0033267//axon part;GO:0043005//neuron projection;GO:0043231//intracellular membrane-bounded organelle;GO:…	GO:0000166//nucleotide binding;GO:0001846//opsonin binding;GO:0005515//protein binding;GO:0015179//L-amino acid transmembrane transporter activity;GO:0015666//restriction endodeoxyribonuclease activity;GO:0032550//purine ribonucleoside binding;GO:0032934//sterol binding;GO:0033764//steroid dehydrogenase activity, acting on the CH-OH group of donors, NAD or NADP as acceptor;GO:0034061//DNA polymer…	GO:0000280//nuclear division;GO:0001171//reverse transcription;GO:0002526//acute inflammatory response;GO:0006308//DNA catabolic process;GO:0006575//cellular modified amino acid metabolic process;GO:0006643//membrane lipid metabolic process;GO:0006644//phospholipid metabolic process;GO:0006694//steroid biosynthetic process;GO:0006706//steroid catabolic process;GO:0006956//complement activation;GO…
State 5,2,3,4 -vs- State 5,1	ncbi_109372316	2	4.39771e-82	2.26117e-80	RY44	PREDICTED: inositol 1,4,5-trisphosphate receptor type 2, partial [Hipposideros armiger]	Human Diseases;Human Diseases;Environmental Information Processing;Environmental Information Processing;Organismal Systems;Organismal Systems;Organismal Systems;Organismal Systems;Organismal Systems;Organismal Systems;Organismal Systems;Organismal Systems;Cellular Processes;Organismal Systems;Environmental Information Processing;Organismal Systems;Organismal Systems;Organismal Systems;Organismal …	Neurodegenerative diseases;Cancers;Signal transduction;Signal transduction;Endocrine system;Nervous system;Circulatory system;Nervous system;Nervous system;Nervous system;Immune system;Nervous system;Cell growth and death;Endocrine system;Signal transduction;Sensory system;Endocrine system;Endocrine system;Digestive system;Cellular community - eukaryotes;Endocrine system;Digestive system;Digestiv…	ko05010//Alzheimer disease;ko05205//Proteoglycans in cancer;ko04020//Calcium signaling pathway;ko04022//cGMP - PKG signaling pathway;ko04921//Oxytocin signaling pathway;ko04728//Dopaminergic synapse;ko04270//Vascular smooth muscle contraction;ko04726//Serotonergic synapse;ko04724//Glutamatergic synapse;ko04725//Cholinergic synapse;ko04611//Platelet activation;ko04723//Retrograde endocannabinoid s…	K04959;K04959;K04959;K04959;K04959;K04959;K04959;K04959;K04959;K04959;K04959;K04959;K04959;K04959;K04959;K04959;K04959;K04959;K04959;K04959;K04959;K04959;K04959;K04959;K04959;K04959;K04959	GO:0005789//endoplasmic reticulum membrane;GO:0031224//intrinsic component of membrane;GO:0043234//protein complex	GO:0005057//receptor signaling protein activity;GO:0005262//calcium channel activity;GO:0005543//phospholipid binding	GO:0006816//calcium ion transport;GO:0019932//second-messenger-mediated signaling;GO:0045471//response to ethanol;GO:0051591//response to cAMP
State 5,2,3,4 -vs- State 5,1	ncbi_109389710	2	5.68222e-82	2.91473e-80	-	-	-	-	-	-	-	-	-
State 5,2,3,4 -vs- State 5,1	ncbi_109394790	1	7.72408e-82	3.95276e-80	CEAM1	PREDICTED: neural cell adhesion molecule 1 isoform X12 [Hipposideros armiger]	Environmental Information Processing;Human Diseases	Signaling molecules and interaction;Neurodegenerative diseases	ko04514//Cell adhesion molecules (CAMs);ko05020//Prion diseases	K06491;K06491	GO:0030054//cell junction;GO:0031090//organelle membrane;GO:0031224//intrinsic component of membrane;GO:0031988//membrane-bounded vesicle;GO:0043005//neuron projection;GO:0044297//cell body;GO:0044424//intracellular part;GO:0044459//plasma membrane part	GO:0005539//glycosaminoglycan binding;GO:0019899//enzyme binding;GO:0019904//protein domain specific binding;GO:0070851//growth factor receptor binding	GO:0002237//response to molecule of bacterial origin;GO:0006950//response to stress;GO:0008219//cell death;GO:0008284//positive regulation of cell proliferation;GO:0010038//response to metal ion;GO:0014070//response to organic cyclic compound;GO:0016337//single organismal cell-cell adhesion;GO:0017157//regulation of exocytosis;GO:0019221//cytokine-mediated signaling pathway;GO:0031103//axon regen…
State 5,2,3,4 -vs- State 5,1	ncbi_109374326	1	8.52391e-82	4.35181e-80	PHR4A	PREDICTED: phosphatase and actin regulator 1 [Hipposideros armiger]	-	-	-	-	GO:0043231//intracellular membrane-bounded organelle;GO:0044444//cytoplasmic part	GO:0019888//protein phosphatase regulator activity;GO:0019903//protein phosphatase binding	GO:0006928//movement of cell or subcellular component;GO:0019222//regulation of metabolic process;GO:0051017//actin filament bundle assembly
State 5,2,3,4 -vs- State 5,1	ncbi_109390471	5	8.79272e-82	4.47851e-80	NHAK	PREDICTED: sodium/hydrogen exchanger 9 [Hipposideros armiger]	-	-	-	-	GO:0010008//endosome membrane;GO:0031224//intrinsic component of membrane	GO:0005451//monovalent cation:proton antiporter activity;GO:0005488//binding	GO:0006814//sodium ion transport;GO:0015992//proton transport;GO:0044763//single-organism cellular process;GO:0055067//monovalent inorganic cation homeostasis
State 5,2,3,4 -vs- State 5,1	ncbi_109375394	3	9.13576e-82	4.64234e-80	C1GLC	PREDICTED: chondroitin sulfate synthase 3 [Hipposideros armiger]	Metabolism	Glycan biosynthesis and metabolism	ko00532//Glycosaminoglycan biosynthesis - chondroitin sulfate / dermatan sulfate	K13499	GO:0000139//Golgi membrane	GO:0008194//UDP-glycosyltransferase activity	-
State 5,2,3,4 -vs- State 5,1	ncbi_109393097	2	1.50278e-81	7.61854e-80	VKT6	PREDICTED: amyloid beta A4 protein isoform X2 [Hipposideros armiger]	Human Diseases;Organismal Systems	Neurodegenerative diseases;Nervous system	ko05010//Alzheimer disease;ko04726//Serotonergic synapse	K04520;K04520	GO:0005635//nuclear envelope;GO:0030054//cell junction;GO:0030133//transport vesicle;GO:0030135//coated vesicle;GO:0030425//dendrite;GO:0031224//intrinsic component of membrane;GO:0043234//protein complex;GO:0044309//neuron spine;GO:0044421//extracellular region part;GO:0044430//cytoskeletal part;GO:0045202//synapse;GO:0098589//membrane region	GO:0003676//nucleic acid binding;GO:0004866//endopeptidase inhibitor activity;GO:0005102//receptor binding;GO:0005539//glycosaminoglycan binding;GO:0019904//protein domain specific binding;GO:0046872//metal ion binding	GO:0006357//regulation of transcription from RNA polymerase II promoter;GO:0006464//cellular protein modification process;GO:0006950//response to stress;GO:0007215//glutamate receptor signaling pathway;GO:0007416//synapse assembly;GO:0007618//mating;GO:0007626//locomotory behavior;GO:0007632//visual behavior;GO:0010389//regulation of G2/M transition of mitotic cell cycle;GO:0010466//negative regu…
State 5,2,3,4 -vs- State 5,1	ncbi_109372224	1	1.91796e-81	9.70068e-80	FRAS1	PREDICTED: sodium/calcium exchanger 2 isoform X1 [Hipposideros armiger]	Organismal Systems;Environmental Information Processing;Environmental Information Processing;Organismal Systems	Sensory system;Signal transduction;Signal transduction;Digestive system	ko04740//Olfactory transduction;ko04020//Calcium signaling pathway;ko04022//cGMP - PKG signaling pathway;ko04974//Protein digestion and absorption	K05849;K05849;K05849;K05849	GO:0031224//intrinsic component of membrane	-	GO:0006814//sodium ion transport;GO:0044763//single-organism cellular process;GO:0070838//divalent metal ion transport
State 5,2,3,4 -vs- State 5,1	ncbi_109379688	1	2.2145e-81	1.11745e-79	TSC2	PREDICTED: GTPase-activating Rap/Ran-GAP domain-like protein 3 isoform X1 [Hipposideros armiger]	-	-	-	-	-	-	GO:0043087//regulation of GTPase activity
State 5,2,3,4 -vs- State 5,1	ncbi_109392601	1	3.27908e-80	1.6508e-78	YEGS	PREDICTED: ceramide kinase-like protein isoform X1 [Hipposideros armiger]	-	-	-	-	GO:0043232//intracellular non-membrane-bounded organelle	GO:0016301//kinase activity	GO:0006796//phosphate-containing compound metabolic process;GO:0007186//G-protein coupled receptor signaling pathway;GO:0042981//regulation of apoptotic process
State 5,2,3,4 -vs- State 5,1	ncbi_109383806	2	3.63089e-80	1.82368e-78	DAL80	PREDICTED: trans-acting T-cell-specific transcription factor GATA-3 isoform X1 [Hipposideros armiger]	Human Diseases;Organismal Systems;Organismal Systems;Organismal Systems	Immune diseases;Endocrine system;Immune system;Immune system	ko05321//Inflammatiory bowel disease (IBD);ko04928//Parathyroid hormone synthesis, secretion and action;ko04658//Th1 and Th2 cell differentiation;ko04659//Th17 cell differentiation	K17895;K17895;K17895;K17895	GO:0000785//chromatin;GO:0043231//intracellular membrane-bounded organelle	GO:0000977//RNA polymerase II regulatory region sequence-specific DNA binding;GO:0000982//transcription factor activity, RNA polymerase II core promoter proximal region sequence-specific binding;GO:0003712//transcription cofactor activity;GO:0005126//cytokine receptor binding;GO:0019904//protein domain specific binding;GO:0046914//transition metal ion binding	GO:0001818//negative regulation of cytokine production;GO:0001838//embryonic epithelial tube formation;GO:0002320//lymphoid progenitor cell differentiation;GO:0002573//myeloid leukocyte differentiation;GO:0003179//heart valve morphogenesis;GO:0003208//cardiac ventricle morphogenesis;GO:0003382//epithelial cell morphogenesis;GO:0006357//regulation of transcription from RNA polymerase II promoter;G…
State 5,2,3,4 -vs- State 5,1	ncbi_109392157	1	5.60348e-80	2.80795e-78	ASPM	PREDICTED: calmodulin-binding transcription activator 1 isoform X1 [Hipposideros armiger]	-	-	-	-	GO:0043231//intracellular membrane-bounded organelle	-	-
State 5,2,3,4 -vs- State 5,1	ncbi_109379532	2	1.05295e-79	5.26428e-78	ALP11	PREDICTED: kinesin-like protein KIF13B isoform X1 [Hipposideros armiger]	-	-	-	-	-	-	-
State 5,2,3,4 -vs- State 5,1	ncbi_109380560	1	1.17187e-79	5.84536e-78	PPIP2	PREDICTED: formin-binding protein 1 isoform X1 [Hipposideros armiger]	Human Diseases	Infectious diseases	ko05131//Shigellosis	K20121	GO:0000323//lytic vacuole;GO:0031982//vesicle;GO:0043232//intracellular non-membrane-bounded organelle;GO:0044425//membrane part	GO:0005515//protein binding	GO:0016192//vesicle-mediated transport;GO:0048731//system development;GO:0048869//cellular developmental process
State 5,2,3,4 -vs- State 5,1	ncbi_109382802	2	1.53725e-79	7.65029e-78	TFCP2	PREDICTED: grainyhead-like protein 2 homolog isoform X1 [Hipposideros armiger]	-	-	-	-	-	-	-
State 5,2,3,4 -vs- State 5,1	GDR1_Gene010106	1	1.65602e-79	8.22252e-78	-	-	-	-	-	-	-	-	-
State 5,2,3,4 -vs- State 5,1	ncbi_109388911	1	1.775e-79	8.79313e-78	UNC3	PREDICTED: transcription factor COE1 isoform X1 [Manis javanica]	-	-	-	-	GO:0043231//intracellular membrane-bounded organelle	GO:0001071//nucleic acid binding transcription factor activity;GO:0005515//protein binding;GO:0043169//cation binding	GO:0006355//regulation of transcription, DNA-templated;GO:0044707//single-multicellular organism process
State 5,2,3,4 -vs- State 5,1	ncbi_109374173	2	2.21374e-79	1.09416e-77	TRY5	PREDICTED: polyserase-2 [Hipposideros armiger]	-	-	-	-	-	GO:0008233//peptidase activity	-
State 5,2,3,4 -vs- State 5,1	ncbi_109376818	1	5.76712e-79	2.84398e-77	XKR8	PREDICTED: XK-related protein 4-like [Hipposideros armiger]	-	-	-	-	GO:0031224//intrinsic component of membrane	-	-
State 5,2,3,4 -vs- State 5,1	ncbi_109383841	1	1.40265e-78	6.90128e-77	CDSA	PREDICTED: phosphatidate cytidylyltransferase 2 [Hipposideros armiger]	Environmental Information Processing;Metabolism	Signal transduction;Lipid metabolism	ko04070//Phosphatidylinositol signaling system;ko00564//Glycerophospholipid metabolism	K00981;K00981	GO:0019866//organelle inner membrane;GO:0031224//intrinsic component of membrane;GO:0043231//intracellular membrane-bounded organelle	GO:0070567//cytidylyltransferase activity	GO:0046341//CDP-diacylglycerol metabolic process;GO:0046471//phosphatidylglycerol metabolic process
State 5,2,3,4 -vs- State 5,1	ncbi_109392562	1	1.49933e-78	7.36027e-77	RAPA	PREDICTED: chromodomain-helicase-DNA-binding protein 7 isoform X1 [Hipposideros armiger]	-	-	-	-	GO:0043231//intracellular membrane-bounded organelle	GO:0003676//nucleic acid binding;GO:0016787//hydrolase activity;GO:0032550//purine ribonucleoside binding	GO:0001654//eye development;GO:0003013//circulatory system process;GO:0007507//heart development;GO:0007635//chemosensory behavior;GO:0008344//adult locomotory behavior;GO:0009888//tissue development;GO:0021545//cranial nerve development;GO:0021988//olfactory lobe development;GO:0030098//lymphocyte differentiation;GO:0030326//embryonic limb morphogenesis;GO:0035239//tube morphogenesis;GO:0040014/…
State 5,2,3,4 -vs- State 5,1	ncbi_109380250	4	1.81445e-78	8.88714e-77	PR2A1	PREDICTED: somatotropin [Hipposideros armiger]	Environmental Information Processing;Environmental Information Processing;Environmental Information Processing;Environmental Information Processing	Signal transduction;Signaling molecules and interaction;Signaling molecules and interaction;Signal transduction	ko04151//PI3K-Akt signaling pathway;ko04080//Neuroactive ligand-receptor interaction;ko04060//Cytokine-cytokine receptor interaction;ko04630//Jak-STAT signaling pathway	K05438;K05438;K05438;K05438	GO:0012505//endomembrane system;GO:0016020//membrane;GO:0031984//organelle subcompartment;GO:0043231//intracellular membrane-bounded organelle;GO:0044421//extracellular region part	GO:0005102//receptor binding;GO:0043169//cation binding	GO:0007169//transmembrane receptor protein tyrosine kinase signaling pathway;GO:0031667//response to nutrient levels;GO:0032868//response to insulin;GO:0040014//regulation of multicellular organism growth;GO:0042522//regulation of tyrosine phosphorylation of Stat5 protein
State 5,2,3,4 -vs- State 5,1	ncbi_109373422	2	4.07628e-78	1.99205e-76	YGV9	PREDICTED: inactive N-acetylated-alpha-linked acidic dipeptidase-like protein 2, partial [Hipposideros armiger]	-	-	-	-	-	-	-
State 5,2,3,4 -vs- State 5,1	ncbi_109395834	2	4.29566e-78	2.09454e-76	-	-	-	-	-	-	-	-	-
State 5,2,3,4 -vs- State 5,1	GDR1_Gene001922	2	9.06018e-78	4.4078e-76	Pitpnc1	Cytoplasmic phosphatidylinositol transfer protein 1 [Heterocephalus glaber]	-	-	-	-	-	-	-
State 5,2,3,4 -vs- State 5,1	ncbi_109390253	3	1.68477e-77	8.17809e-76	-	-	-	-	-	-	-	-	-
State 5,2,3,4 -vs- State 5,1	ncbi_109392187	1	1.72261e-77	8.3431e-76	FSTL5	PREDICTED: contactin-1 isoform X1 [Hipposideros armiger]	Environmental Information Processing	Signaling molecules and interaction	ko04514//Cell adhesion molecules (CAMs)	K06759	GO:0031224//intrinsic component of membrane;GO:0031988//membrane-bounded vesicle	GO:0005488//binding	GO:0002028//regulation of sodium ion transport;GO:0007166//cell surface receptor signaling pathway;GO:0010467//gene expression;GO:0010975//regulation of neuron projection development;GO:0022610//biological adhesion
State 5,2,3,4 -vs- State 5,1	ncbi_109395977	5	1.73015e-77	8.36099e-76	CHIP	PREDICTED: peptidyl-prolyl cis-trans isomerase FKBP5 isoform X1 [Hipposideros armiger]	Organismal Systems	Endocrine system	ko04915//Estrogen signaling pathway	K09571	GO:0031988//membrane-bounded vesicle;GO:0043231//intracellular membrane-bounded organelle	GO:0005515//protein binding;GO:0016859//cis-trans isomerase activity	GO:0006457//protein folding
State 5,2,3,4 -vs- State 5,1	ncbi_109379030	2	2.16736e-77	1.04505e-75	C2GR2	PREDICTED: GRAM domain-containing protein 3 [Hipposideros armiger]	-	-	-	-	-	-	-
State 5,2,3,4 -vs- State 5,1	ncbi_109389414	2	2.35348e-77	1.13228e-75	PADI6	PREDICTED: protein-arginine deiminase type-1 [Hipposideros armiger]	-	-	-	-	GO:0031988//membrane-bounded vesicle;GO:0044424//intracellular part	GO:0046872//metal ion binding	GO:0018195//peptidyl-arginine modification
State 5,2,3,4 -vs- State 5,1	ncbi_109396145	1	5.6949e-77	2.7338e-75	ACHE	PREDICTED: gamma-aminobutyric acid receptor subunit beta-3 isoform X1 [Hipposideros armiger]	Environmental Information Processing;Organismal Systems;Organismal Systems;Human Diseases;Organismal Systems;Human Diseases	Signaling molecules and interaction;Nervous system;Nervous system;Substance dependence;Nervous system;Substance dependence	ko04080//Neuroactive ligand-receptor interaction;ko04726//Serotonergic synapse;ko04723//Retrograde endocannabinoid signaling;ko05032//Morphine addiction;ko04727//GABAergic synapse;ko05033//Nicotine addiction	K05181;K05181;K05181;K05181;K05181;K05181	GO:0016021//integral component of membrane	GO:0015276//ligand-gated ion channel activity	GO:0006811//ion transport;GO:0034776//response to histamine;GO:0043066//negative regulation of apoptotic process;GO:0048666//neuron development;GO:0050954//sensory perception of mechanical stimulus
State 5,2,3,4 -vs- State 5,1	ncbi_109385540	1	8.99509e-77	4.30851e-75	NCKX2	PREDICTED: sodium/calcium exchanger 1 isoform X1 [Hipposideros armiger]	Organismal Systems;Environmental Information Processing;Environmental Information Processing;Organismal Systems	Sensory system;Signal transduction;Signal transduction;Digestive system	ko04740//Olfactory transduction;ko04020//Calcium signaling pathway;ko04022//cGMP - PKG signaling pathway;ko04974//Protein digestion and absorption	K05849;K05849;K05849;K05849	GO:0016021//integral component of membrane;GO:0044459//plasma membrane part	GO:0005515//protein binding;GO:0015081//sodium ion transmembrane transporter activity;GO:0015291//secondary active transmembrane transporter activity;GO:0043169//cation binding	GO:0000302//response to reactive oxygen species;GO:0006875//cellular metal ion homeostasis;GO:0006941//striated muscle contraction;GO:0008016//regulation of heart contraction;GO:0009790//embryo development;GO:0009887//organ morphogenesis;GO:0035725//sodium ion transmembrane transport;GO:0055002//striated muscle cell development;GO:0070838//divalent metal ion transport
State 5,2,3,4 -vs- State 5,1	GDR1_Gene010101	1	1.08145e-76	5.16858e-75	-	-	-	-	-	-	-	-	-
State 5,2,3,4 -vs- State 5,1	ncbi_109394590	1	1.6304e-76	7.77503e-75	MICU1	PREDICTED: calcium uptake protein 3, mitochondrial [Hipposideros armiger]	-	-	-	-	GO:0031224//intrinsic component of membrane;GO:0043231//intracellular membrane-bounded organelle	GO:0043169//cation binding	-
State 5,2,3,4 -vs- State 5,1	ncbi_109374689	1	1.72094e-76	8.18883e-75	TM163	PREDICTED: transmembrane protein 163 [Hipposideros armiger]	-	-	-	-	GO:0005769//early endosome;GO:0031301//integral component of organelle membrane;GO:0044433//cytoplasmic vesicle part	-	-
State 5,2,3,4 -vs- State 5,1	ncbi_109387285	1	2.02389e-76	9.60926e-75	HMCT	PREDICTED: plasma membrane calcium-transporting ATPase 2 isoform X8 [Hipposideros armiger]	Environmental Information Processing;Environmental Information Processing;Environmental Information Processing;Organismal Systems;Organismal Systems;Organismal Systems	Signal transduction;Signal transduction;Signal transduction;Circulatory system;Digestive system;Digestive system	ko04024//cAMP signaling pathway;ko04020//Calcium signaling pathway;ko04022//cGMP - PKG signaling pathway;ko04261//Adrenergic signaling in cardiomyocytes;ko04972//Pancreatic secretion;ko04970//Salivary secretion	K05850;K05850;K05850;K05850;K05850;K05850	GO:0005886//plasma membrane;GO:0031224//intrinsic component of membrane;GO:0031988//membrane-bounded vesicle;GO:0042995//cell projection;GO:0043231//intracellular membrane-bounded organelle;GO:0044297//cell body	GO:0019829//cation-transporting ATPase activity;GO:0019904//protein domain specific binding;GO:0032550//purine ribonucleoside binding;GO:0046872//metal ion binding	GO:0006816//calcium ion transport;GO:0006874//cellular calcium ion homeostasis;GO:0007589//body fluid secretion;GO:0007599//hemostasis;GO:0007610//behavior;GO:0009150//purine ribonucleotide metabolic process;GO:0018958//phenol-containing compound metabolic process;GO:0021533//cell differentiation in hindbrain;GO:0031214//biomineral tissue development;GO:0032535//regulation of cellular component s…
State 5,2,3,4 -vs- State 5,1	ncbi_109379939	2	3.64813e-76	1.72832e-74	HIF1A	PREDICTED: nuclear receptor coactivator 3 [Hipposideros armiger]	Organismal Systems	Endocrine system	ko04919//Thyroid hormone signaling pathway	K11256	GO:0043231//intracellular membrane-bounded organelle	GO:0003713//transcription coactivator activity;GO:0051427//hormone receptor binding;GO:0060089//molecular transducer activity;GO:0090595//acetyl-CoA:L-lysine N6-acetyltransferase	GO:0006357//regulation of transcription from RNA polymerase II promoter;GO:0016570//histone modification;GO:0030540//female genitalia development;GO:0040007//growth;GO:0045606//positive regulation of epidermal cell differentiation
State 5,2,3,4 -vs- State 5,1	ncbi_109380878	5	5.01056e-76	2.36861e-74	SAMN1	PREDICTED: SAM and SH3 domain-containing protein 1 isoform X1 [Hipposideros armiger]	-	-	-	-	GO:0032991//macromolecular complex	GO:0019901//protein kinase binding	GO:0002833//positive regulation of response to biotic stimulus;GO:0010594//regulation of endothelial cell migration;GO:0032874//positive regulation of stress-activated MAPK cascade;GO:0043406//positive regulation of MAP kinase activity;GO:0045765//regulation of angiogenesis;GO:1901222//regulation of NIK/NF-kappaB signaling;GO:1902914//regulation of protein polyubiquitination
State 5,2,3,4 -vs- State 5,1	ncbi_109373906	2	1.31483e-75	6.202e-74	COBL	PREDICTED: cordon-bleu protein-like 1 isoform X8 [Hipposideros armiger]	-	-	-	-	GO:0031988//membrane-bounded vesicle	-	-
State 5,2,3,4 -vs- State 5,1	ncbi_109373952	2	1.50791e-75	7.0973e-74	EDSP	PREDICTED: very large A-kinase anchor protein [Hipposideros armiger]	-	-	-	-	GO:0031988//membrane-bounded vesicle;GO:0043232//intracellular non-membrane-bounded organelle;GO:0044444//cytoplasmic part	GO:0005488//binding	GO:0007169//transmembrane receptor protein tyrosine kinase signaling pathway;GO:0031175//neuron projection development;GO:0042981//regulation of apoptotic process;GO:0043087//regulation of GTPase activity
State 5,2,3,4 -vs- State 5,1	ncbi_109385317	2	1.83887e-75	8.63634e-74	FXYD7	PREDICTED: FXYD domain-containing ion transport regulator 6 [Hipposideros armiger]	-	-	-	-	-	-	-
State 5,2,3,4 -vs- State 5,1	ncbi_109376210	2	1.89785e-75	8.89405e-74	RBM19	PREDICTED: epithelial splicing regulatory protein 1 isoform X5 [Hipposideros armiger]	-	-	-	-	GO:0043231//intracellular membrane-bounded organelle	GO:0044822//poly(A) RNA binding	GO:0010468//regulation of gene expression
State 5,2,3,4 -vs- State 5,1	ncbi_109374126	1	2.05001e-75	9.58644e-74	SNPH	PREDICTED: syntabulin isoform X1 [Hipposideros armiger]	-	-	-	-	GO:0015630//microtubule cytoskeleton;GO:0031090//organelle membrane;GO:0031224//intrinsic component of membrane;GO:0031982//vesicle;GO:0043231//intracellular membrane-bounded organelle;GO:0044444//cytoplasmic part	GO:0015631//tubulin binding;GO:0019905//syntaxin binding	GO:0050796//regulation of insulin secretion
State 5,2,3,4 -vs- State 5,1	ncbi_109395546	1	2.3428e-75	1.0932e-73	EDE1	PREDICTED: ralBP1-associated Eps domain-containing protein 2 isoform X1 [Hipposideros armiger]	-	-	-	-	GO:0044424//intracellular part	GO:0046872//metal ion binding	GO:0038127//ERBB signaling pathway;GO:0065003//macromolecular complex assembly
State 5,2,3,4 -vs- State 5,1	ncbi_109389165	1	2.89704e-75	1.34893e-73	PCD18	PREDICTED: cadherin-15 [Hipposideros armiger]	Environmental Information Processing	Signaling molecules and interaction	ko04514//Cell adhesion molecules (CAMs)	K06809	GO:0031224//intrinsic component of membrane;GO:0031988//membrane-bounded vesicle;GO:0044459//plasma membrane part;GO:0045202//synapse	-	GO:0098742//cell-cell adhesion via plasma-membrane adhesion molecules
State 5,2,3,4 -vs- State 5,1	ncbi_109377427	1	3.02686e-75	1.40636e-73	-	-	-	-	-	-	-	-	-
State 5,2,3,4 -vs- State 5,1	ncbi_109384619	5	3.08932e-75	1.43231e-73	-	-	-	-	-	-	-	-	-
State 5,2,3,4 -vs- State 5,1	ncbi_109386507	2	3.93174e-75	1.81899e-73	IRK10	PREDICTED: ATP-sensitive inward rectifier potassium channel 10 [Hipposideros armiger]	Organismal Systems	Digestive system	ko04971//Gastric acid secretion	K05003	GO:0031224//intrinsic component of membrane	GO:0005261//cation channel activity	GO:0008344//adult locomotory behavior;GO:0021782//glial cell development;GO:0030001//metal ion transport;GO:0032291//axon ensheathment in central nervous system;GO:0034220//ion transmembrane transport;GO:0042391//regulation of membrane potential;GO:0048168//regulation of neuronal synaptic plasticity;GO:0050953//sensory perception of light stimulus;GO:0051933//amino acid neurotransmitter reuptake;…
State 5,2,3,4 -vs- State 5,1	ncbi_109373444	2	4.1045e-75	1.89488e-73	MELT	PREDICTED: ventricular zone-expressed PH domain-containing protein homolog 1 isoform X1 [Hipposideros armiger]	-	-	-	-	-	-	-
State 5,2,3,4 -vs- State 5,1	ncbi_109379104	2	4.37109e-75	2.01367e-73	MAG	PREDICTED: hemicentin-1 [Hipposideros armiger]	-	-	-	-	GO:0031988//membrane-bounded vesicle;GO:0044420//extracellular matrix component;GO:0044444//cytoplasmic part	-	-
State 5,2,3,4 -vs- State 5,1	ncbi_109379324	2	4.42288e-75	2.03321e-73	PALM3	PREDICTED: A-kinase anchor protein 2 isoform X2 [Hipposideros armiger]	-	-	-	-	GO:0016020//membrane;GO:0032991//macromolecular complex	GO:0005515//protein binding	GO:0007167//enzyme linked receptor protein signaling pathway;GO:0033036//macromolecule localization;GO:0051259//protein oligomerization
State 5,2,3,4 -vs- State 5,1	ncbi_109380948	1	6.61297e-75	3.03358e-73	LRRN1	PREDICTED: leucine-rich glioma-inactivated protein 1 isoform X1 [Hipposideros armiger]	-	-	-	-	GO:0044421//extracellular region part	GO:0005488//binding	GO:0001558//regulation of cell growth;GO:0010647//positive regulation of cell communication;GO:0051259//protein oligomerization;GO:0097485//neuron projection guidance
State 5,2,3,4 -vs- State 5,1	ncbi_109395286	2	1.05985e-74	4.85159e-73	-	-	-	-	-	-	-	-	-
State 5,2,3,4 -vs- State 5,1	ncbi_109393280	2	1.18209e-74	5.39979e-73	PSD10	PREDICTED: glutaminase kidney isoform, mitochondrial isoform X1 [Hipposideros armiger]	Human Diseases;Organismal Systems;Organismal Systems;Human Diseases;Metabolism;Organismal Systems;Metabolism;Metabolism	Cancers;Nervous system;Nervous system;Cancers;Amino acid metabolism;Excretory system;Amino acid metabolism;Metabolism of other amino acids	ko05206//MicroRNAs in cancer;ko04724//Glutamatergic synapse;ko04727//GABAergic synapse;ko05230//Central carbon metabolism in cancer;ko00250//Alanine, aspartate and glutamate metabolism;ko04964//Proximal tubule bicarbonate reclamation;ko00220//Arginine biosynthesis;ko00471//D-Glutamine and D-glutamate metabolism	K01425;K01425;K01425;K01425;K01425;K01425;K01425;K01425	-	GO:0016811//hydrolase activity, acting on carbon-nitrogen (but not peptide) bonds, in linear amides	GO:0006536//glutamate metabolic process;GO:0006541//glutamine metabolic process;GO:0007267//cell-cell signaling;GO:0007631//feeding behavior;GO:0050877//neurological system process;GO:0051260//protein homooligomerization
State 5,2,3,4 -vs- State 5,1	ncbi_109373262	3	1.31016e-74	5.97223e-73	DMBT1	PREDICTED: transforming growth factor beta receptor type 3 [Hipposideros armiger]	-	-	-	-	GO:0031988//membrane-bounded vesicle;GO:0043231//intracellular membrane-bounded organelle;GO:0043234//protein complex;GO:0044421//extracellular region part;GO:0044459//plasma membrane part	GO:0005024//transforming growth factor beta-activated receptor activity;GO:0005160//transforming growth factor beta receptor binding;GO:0019838//growth factor binding;GO:0019904//protein domain specific binding;GO:0097367//carbohydrate derivative binding	GO:0001701//in utero embryonic development;GO:0006468//protein phosphorylation;GO:0007178//transmembrane receptor protein serine/threonine kinase signaling pathway;GO:0008285//negative regulation of cell proliferation;GO:0010632//regulation of epithelial cell migration;GO:0010717//regulation of epithelial to mesenchymal transition;GO:0014855//striated muscle cell proliferation;GO:0030218//erythro…
State 5,2,3,4 -vs- State 5,1	ncbi_109380289	2	1.49445e-74	6.79801e-73	CIPKO	PREDICTED: protein kinase C alpha type isoform X1 [Hipposideros armiger]	Human Diseases;Environmental Information Processing;Environmental Information Processing;Environmental Information Processing;Environmental Information Processing;Cellular Processes;Human Diseases;Environmental Information Processing;Human Diseases;Organismal Systems;Organismal Systems;Cellular Processes;Environmental Information Processing;Human Diseases;Environmental Information Processing;Huma…	Cancers;Signal transduction;Signal transduction;Signal transduction;Signal transduction;Cellular community - eukaryotes;Cancers;Signal transduction;Infectious diseases;Endocrine system;Circulatory system;Cellular community - eukaryotes;Signal transduction;Cancers;Signal transduction;Infectious diseases;Nervous system;Circulatory system;Immune system;Nervous system;Signal transduction;Endocrine sy…	ko05200//Pathways in cancer;ko04151//PI3K-Akt signaling pathway;ko04010//MAPK signaling pathway;ko04014//Ras signaling pathway;ko04015//Rap1 signaling pathway;ko04510//Focal adhesion;ko05205//Proteoglycans in cancer;ko04020//Calcium signaling pathway;ko05164//Influenza A;ko04921//Oxytocin signaling pathway;ko04261//Adrenergic signaling in cardiomyocytes;ko04530//Tight junction;ko04072//Phospholip…	K02677;K02677;K02677;K02677;K02677;K02677;K02677;K02677;K02677;K02677;K02677;K02677;K02677;K02677;K02677;K02677;K02677;K02677;K02677;K02677;K02677;K02677;K02677;K02677;K02677;K02677;K02677;K02677;K02677;K02677;K02677;K02677;K02677;K02677;K02677;K02677;K02677;K02677;K02677;K02677;K02677;K02677;K02677;K02677;K02677;K02677;K02677;K02677;K02677;K02677;K02677;K02677;K02677;K02677;K02677;K02677;K02677	GO:0016020//membrane;GO:0031513//nonmotile primary cilium;GO:0031988//membrane-bounded vesicle;GO:0043005//neuron projection;GO:0043231//intracellular membrane-bounded organelle;GO:0044297//cell body;GO:0044444//cytoplasmic part	GO:0004697//protein kinase C activity;GO:0005515//protein binding;GO:0032550//purine ribonucleoside binding;GO:0035184//histone threonine kinase activity;GO:0046914//transition metal ion binding	GO:0001936//regulation of endothelial cell proliferation;GO:0002833//positive regulation of response to biotic stimulus;GO:0002934//desmosome organization;GO:0006875//cellular metal ion homeostasis;GO:0007155//cell adhesion;GO:0007346//regulation of mitotic cell cycle;GO:0008016//regulation of heart contraction;GO:0009743//response to carbohydrate;GO:0010543//regulation of platelet activation;GO:…
State 5,2,3,4 -vs- State 5,1	ncbi_109381743	5	3.0838e-74	1.39984e-72	DA	PREDICTED: transcription factor 4 isoform X1 [Hipposideros armiger]	-	-	-	-	GO:0043231//intracellular membrane-bounded organelle;GO:0043234//protein complex	GO:0000977//RNA polymerase II regulatory region sequence-specific DNA binding;GO:0000982//transcription factor activity, RNA polymerase II core promoter proximal region sequence-specific binding;GO:0001083//transcription factor activity, RNA polymerase II basal transcription factor binding;GO:0001091//RNA polymerase II basal transcription factor binding;GO:0003712//transcription cofactor activity…	GO:0006352//DNA-templated transcription, initiation;GO:0006357//regulation of transcription from RNA polymerase II promoter;GO:0034622//cellular macromolecular complex assembly;GO:0045597//positive regulation of cell differentiation
State 5,2,3,4 -vs- State 5,1	ncbi_109392786	1	4.04098e-74	1.8305e-72	JKIP3	PREDICTED: janus kinase and microtubule-interacting protein 2 [Hipposideros armiger]	-	-	-	-	GO:0043231//intracellular membrane-bounded organelle	GO:0015631//tubulin binding;GO:0016772//transferase activity, transferring phosphorus-containing groups;GO:0019899//enzyme binding	GO:0006796//phosphate-containing compound metabolic process
State 5,2,3,4 -vs- State 5,1	GDR1_Gene002292	1	4.79211e-74	2.16623e-72	-	PREDICTED: splicing factor 3B subunit 4-like [Equus asinus]	-	-	-	-	-	-	-
State 5,2,3,4 -vs- State 5,1	ncbi_109380313	1	8.37351e-74	3.7773e-72	AXIN1	PREDICTED: regulator of G-protein signaling 9 isoform X2 [Hipposideros armiger]	Human Diseases;Organismal Systems	Substance dependence;Sensory system	ko05030//Cocaine addiction;ko04744//Phototransduction	K13765;K13765	GO:0016020//membrane;GO:0043231//intracellular membrane-bounded organelle;GO:0043234//protein complex	GO:0005515//protein binding	GO:0007602//phototransduction;GO:0043087//regulation of GTPase activity;GO:0045744//negative regulation of G-protein coupled receptor protein signaling pathway;GO:0048545//response to steroid hormone;GO:0048731//system development;GO:0050953//sensory perception of light stimulus
State 5,2,3,4 -vs- State 5,1	ncbi_109380464	1	1.94233e-73	8.74371e-72	RASA2	PREDICTED: synaptotagmin-2 isoform X1 [Hipposideros armiger]	-	-	-	-	GO:0016020//membrane;GO:0016023//cytoplasmic, membrane-bounded vesicle	GO:0005543//phospholipid binding;GO:0046872//metal ion binding	GO:0051234//establishment of localization
State 5,2,3,4 -vs- State 5,1	ncbi_109385675	1	3.00826e-73	1.35141e-71	-	-	-	-	-	-	-	-	-
State 5,2,3,4 -vs- State 5,1	ncbi_109385435	2	4.80018e-73	2.15195e-71	-	-	-	-	-	-	-	-	-
State 5,2,3,4 -vs- State 5,1	ncbi_109382182	3	5.60195e-73	2.50621e-71	CHSTF	PREDICTED: heparan sulfate glucosamine 3-O-sulfotransferase 3A1 [Hipposideros armiger]	Metabolism	Glycan biosynthesis and metabolism	ko00534//Glycosaminoglycan biosynthesis - heparan sulfate / heparin	K07809	-	GO:0003824//catalytic activity	-
State 5,2,3,4 -vs- State 5,1	ncbi_109388237	2	8.70549e-73	3.88666e-71	YHIT	PREDICTED: bis(5'-adenosyl)-triphosphatase [Hipposideros armiger]	Metabolism;Human Diseases;Human Diseases	Nucleotide metabolism;Cancers;Cancers	ko00230//Purine metabolism;ko05222//Small cell lung cancer;ko05223//Non-small cell lung cancer	K01522;K01522;K01522	GO:0031988//membrane-bounded vesicle;GO:0044444//cytoplasmic part	GO:0004551//nucleotide diphosphatase activity;GO:0044389//ubiquitin-like protein ligase binding	GO:0006259//DNA metabolic process;GO:0009117//nucleotide metabolic process;GO:0031330//negative regulation of cellular catabolic process;GO:0072331//signal transduction by p53 class mediator
State 5,2,3,4 -vs- State 5,1	ncbi_109389509	1	1.22447e-72	5.45554e-71	USH1C	PREDICTED: membrane-associated guanylate kinase, WW and PDZ domain-containing protein 2 [Hipposideros armiger]	Environmental Information Processing;Cellular Processes;Environmental Information Processing	Signal transduction;Cellular community - eukaryotes;Signal transduction	ko04015//Rap1 signaling pathway;ko04530//Tight junction;ko04668//TNF signaling pathway	K05629;K05629;K05629	GO:0005768//endosome;GO:0016020//membrane;GO:0032991//macromolecular complex;GO:0036056//filtration diaphragm;GO:0043005//neuron projection;GO:0043296//apical junction complex;GO:0044456//synapse part	GO:0016772//transferase activity, transferring phosphorus-containing groups;GO:0019899//enzyme binding;GO:0031690//adrenergic receptor binding;GO:0032947//protein complex scaffold;GO:0060089//molecular transducer activity;GO:0070697//activin receptor binding	GO:0002090//regulation of receptor internalization;GO:0007050//cell cycle arrest;GO:0008283//cell proliferation;GO:0010922//positive regulation of phosphatase activity;GO:0010975//regulation of neuron projection development;GO:0030334//regulation of cell migration;GO:0032925//regulation of activin receptor signaling pathway;GO:0038179//neurotrophin signaling pathway;GO:0046907//intracellular tran…
State 5,2,3,4 -vs- State 5,1	ncbi_109374134	2	1.59942e-72	7.11153e-71	CDHR5	PREDICTED: LOW QUALITY PROTEIN: protocadherin-10 [Hipposideros armiger]	-	-	-	-	GO:0031224//intrinsic component of membrane	-	GO:0098742//cell-cell adhesion via plasma-membrane adhesion molecules
State 5,2,3,4 -vs- State 5,1	ncbi_109386961	1	3.45698e-72	1.53394e-70	CBPA5	PREDICTED: carboxypeptidase E [Hipposideros armiger]	Human Diseases	Endocrine and metabolic diseases	ko04940//Type I diabetes mellitus	K01294	GO:0030659//cytoplasmic vesicle membrane	GO:0005102//receptor binding;GO:0008235//metalloexopeptidase activity;GO:0046914//transition metal ion binding	GO:0003208//cardiac ventricle morphogenesis;GO:0007186//G-protein coupled receptor signaling pathway;GO:0016486//peptide hormone processing;GO:0034613//cellular protein localization;GO:0036211//protein modification process
State 5,2,3,4 -vs- State 5,1	ncbi_109387703	1	4.74126e-72	2.09951e-70	TWK12	PREDICTED: potassium channel subfamily K member 1 [Hipposideros armiger]	-	-	-	-	-	-	-
State 5,2,3,4 -vs- State 5,1	ncbi_109379767	1	5.03229e-72	2.22384e-70	VP33A	PREDICTED: syntaxin-binding protein 1 isoform X1 [Hipposideros armiger]	Organismal Systems	Nervous system	ko04721//Synaptic vesicle cycle	K15292	GO:0016020//membrane;GO:0030141//secretory granule;GO:0031981//nuclear lumen;GO:0032991//macromolecular complex;GO:0033267//axon part	GO:0003723//RNA binding;GO:0019900//kinase binding;GO:0019905//syntaxin binding	GO:0001505//regulation of neurotransmitter levels;GO:0006835//dicarboxylic acid transport;GO:0007009//plasma membrane organization;GO:0015980//energy derivation by oxidation of organic compounds;GO:0017158//regulation of calcium ion-dependent exocytosis;GO:0030168//platelet activation;GO:0031338//regulation of vesicle fusion;GO:0031647//regulation of protein stability;GO:0032228//regulation of sy…
State 5,2,3,4 -vs- State 5,1	ncbi_109396019	1	6.47421e-72	2.85523e-70	PLG7	PREDICTED: platelet-activating factor acetylhydrolase [Hipposideros armiger]	Metabolism	Lipid metabolism	ko00565//Ether lipid metabolism	K01062	GO:0034358//plasma lipoprotein particle	GO:0004623//phospholipase A2 activity;GO:0008289//lipid binding	GO:0002690//positive regulation of leukocyte chemotaxis;GO:0006629//lipid metabolic process;GO:0034369//plasma lipoprotein particle remodeling;GO:0042161//lipoprotein oxidation
State 5,2,3,4 -vs- State 5,1	ncbi_109384773	2	7.17645e-72	3.15851e-70	CHST3	PREDICTED: carbohydrate sulfotransferase 6 isoform X1 [Hipposideros armiger]	Metabolism	Glycan biosynthesis and metabolism	ko00533//Glycosaminoglycan biosynthesis - keratan sulfate	K09671	-	GO:0008146//sulfotransferase activity	GO:0006024//glycosaminoglycan biosynthetic process;GO:0044237//cellular metabolic process;GO:0044238//primary metabolic process;GO:1901071//glucosamine-containing compound metabolic process
State 5,2,3,4 -vs- State 5,1	ncbi_109375365	2	2.65767e-71	1.16733e-69	CKLF4	PREDICTED: CKLF-like MARVEL transmembrane domain-containing protein 8 [Hipposideros armiger]	-	-	-	-	GO:0031224//intrinsic component of membrane	-	-
State 5,2,3,4 -vs- State 5,1	ncbi_109386965	2	4.13002e-71	1.81037e-69	SH34A	PREDICTED: metastasis-associated in colon cancer protein 1 [Hipposideros armiger]	-	-	-	-	-	-	-
State 5,2,3,4 -vs- State 5,1	ncbi_109383298	2	4.54547e-71	1.98846e-69	ZN768	PREDICTED: zinc finger homeobox protein 4 isoform X1 [Hipposideros armiger]	-	-	-	-	-	GO:0003677//DNA binding;GO:0046914//transition metal ion binding	GO:0010468//regulation of gene expression;GO:0034645//cellular macromolecule biosynthetic process
State 5,2,3,4 -vs- State 5,1	ncbi_109382239	1	6.40573e-71	2.79661e-69	SAPK4	PREDICTED: kinase suppressor of Ras 2 [Hipposideros armiger]	Environmental Information Processing	Signal transduction	ko04014//Ras signaling pathway	K18529	GO:0016020//membrane;GO:0044444//cytoplasmic part	GO:0004672//protein kinase activity;GO:0019901//protein kinase binding;GO:0032550//purine ribonucleoside binding;GO:0043169//cation binding	GO:0006464//cellular protein modification process;GO:0019932//second-messenger-mediated signaling;GO:0042327//positive regulation of phosphorylation
State 5,2,3,4 -vs- State 5,1	ncbi_109388924	3	6.76275e-71	2.94655e-69	CIPKS	PREDICTED: titin [Hipposideros armiger]	Human Diseases;Human Diseases	Cardiovascular diseases;Cardiovascular diseases	ko05414//Dilated cardiomyopathy (DCM);ko05410//Hypertrophic cardiomyopathy (HCM)	K12567;K12567	GO:0000228//nuclear chromosome;GO:0005634//nucleus;GO:0015629//actin cytoskeleton;GO:0016460//myosin II complex;GO:0030017//sarcomere;GO:0031674//I band;GO:0031988//membrane-bounded vesicle;GO:0036379//myofilament;GO:0043227//membrane-bounded organelle;GO:0044430//cytoskeletal part;GO:0044446//intracellular organelle part	GO:0003779//actin binding;GO:0004672//protein kinase activity;GO:0005198//structural molecule activity;GO:0005515//protein binding;GO:0008092//cytoskeletal protein binding;GO:0016301//kinase activity;GO:0019899//enzyme binding;GO:0019900//kinase binding;GO:0032550//purine ribonucleoside binding;GO:0036094//small molecule binding;GO:0042805//actinin binding;GO:0043167//ion binding;GO:0046872//meta…	GO:0001775//cell activation;GO:0001932//regulation of protein phosphorylation;GO:0003012//muscle system process;GO:0006468//protein phosphorylation;GO:0006887//exocytosis;GO:0006936//muscle contraction;GO:0006941//striated muscle contraction;GO:0007015//actin filament organization;GO:0007420//brain development;GO:0007507//heart development;GO:0007599//hemostasis;GO:0009887//organ morphogenesis;GO…
State 5,2,3,4 -vs- State 5,1	ncbi_109376034	5	1.21663e-70	5.29025e-69	-	PREDICTED: receptor-type tyrosine-protein phosphatase mu-like [Gorilla gorilla gorilla]	-	-	-	-	-	-	-
State 5,2,3,4 -vs- State 5,1	ncbi_109390301	3	1.48257e-70	6.43378e-69	XIRP1	PREDICTED: xin actin-binding repeat-containing protein 2 [Hipposideros armiger]	-	-	-	-	GO:0031674//I band	GO:0042805//actinin binding;GO:0046914//transition metal ion binding	GO:0007010//cytoskeleton organization;GO:0034330//cell junction organization;GO:0060415//muscle tissue morphogenesis
State 5,2,3,4 -vs- State 5,1	ncbi_109381158	2	1.85857e-70	8.04933e-69	RIPK4	PREDICTED: ankyrin repeat and BTB/POZ domain-containing protein 2 [Hipposideros armiger]	-	-	-	-	-	GO:0046983//protein dimerization activity	GO:0009636//response to toxic substance
State 5,2,3,4 -vs- State 5,1	ncbi_109379035	2	2.08613e-70	9.01692e-69	TSP4	PREDICTED: fibrillin-2 [Hipposideros armiger]	-	-	-	-	GO:0031012//extracellular matrix	GO:0046872//metal ion binding	GO:0030282//bone mineralization;GO:0030512//negative regulation of transforming growth factor beta receptor signaling pathway;GO:0035108//limb morphogenesis;GO:0045597//positive regulation of cell differentiation;GO:0060343//trabecula formation
State 5,2,3,4 -vs- State 5,1	ncbi_109381789	2	3.0968e-70	1.33587e-68	SCEL	PREDICTED: LIM and calponin homology domains-containing protein 1 isoform X1 [Hipposideros armiger]	-	-	-	-	-	GO:0046914//transition metal ion binding	GO:0030036//actin cytoskeleton organization
State 5,2,3,4 -vs- State 5,1	ncbi_109393282	3	3.574e-70	1.53866e-68	ASPM	PREDICTED: unconventional myosin-Ib isoform X1 [Hipposideros armiger]	Human Diseases	Infectious diseases	ko05130//Pathogenic Escherichia coli infection	K10356	GO:0000139//Golgi membrane;GO:0005768//endosome;GO:0015629//actin cytoskeleton;GO:0031988//membrane-bounded vesicle;GO:0042995//cell projection	GO:0003774//motor activity;GO:0003779//actin binding;GO:0032550//purine ribonucleoside binding;GO:1902936//phosphatidylinositol bisphosphate binding	GO:0006928//movement of cell or subcellular component;GO:0022607//cellular component assembly;GO:0030036//actin cytoskeleton organization;GO:0048193//Golgi vesicle transport
State 5,2,3,4 -vs- State 5,1	ncbi_109389026	1	1.17821e-69	5.06234e-68	VM1B2	PREDICTED: disintegrin and metalloproteinase domain-containing protein 12 [Hipposideros armiger]	-	-	-	-	GO:0016020//membrane	GO:0019904//protein domain specific binding;GO:0046914//transition metal ion binding;GO:0070011//peptidase activity, acting on L-amino acid peptides	GO:0019538//protein metabolic process
State 5,2,3,4 -vs- State 5,1	ncbi_109379961	2	1.61444e-69	6.92295e-68	SDC3	PREDICTED: syndecan-4 [Hipposideros armiger]	Human Diseases;Environmental Information Processing;Environmental Information Processing	Cancers;Signaling molecules and interaction;Signaling molecules and interaction	ko05205//Proteoglycans in cancer;ko04514//Cell adhesion molecules (CAMs);ko04512//ECM-receptor interaction	K16338;K16338;K16338	GO:0031224//intrinsic component of membrane;GO:0031988//membrane-bounded vesicle;GO:0044464//cell part	GO:0038023//signaling receptor activity	-
State 5,2,3,4 -vs- State 5,1	ncbi_109377781	1	1.69639e-69	7.26001e-68	ASPH	PREDICTED: aspartyl/asparaginyl beta-hydroxylase-like isoform X1 [Hipposideros armiger]	Environmental Information Processing;Organismal Systems	Signal transduction;Circulatory system	ko04020//Calcium signaling pathway;ko04260//Cardiac muscle contraction	K00476;K00476	GO:0005788//endoplasmic reticulum lumen;GO:0031227//intrinsic component of endoplasmic reticulum membrane;GO:0033017//sarcoplasmic reticulum membrane;GO:0034703//cation channel complex;GO:0044448//cell cortex part	GO:0005198//structural molecule activity;GO:0005515//protein binding;GO:0016706//oxidoreductase activity, acting on paired donors, with incorporation or reduction of molecular oxygen, 2-oxoglutarate as one donor, and incorporation of one atom each of oxygen into both donors;GO:0046872//metal ion binding	GO:0003012//muscle system process;GO:0006355//regulation of transcription, DNA-templated;GO:0008283//cell proliferation;GO:0009593//detection of chemical stimulus;GO:0010469//regulation of receptor activity;GO:0010608//posttranscriptional regulation of gene expression;GO:0010644//cell communication by electrical coupling;GO:0010880//regulation of release of sequestered calcium ion into cytosol by…
State 5,2,3,4 -vs- State 5,1	ncbi_109394152	1	5.54117e-69	2.36678e-67	KPCG	PREDICTED: regulating synaptic membrane exocytosis protein 2 [Hipposideros armiger]	Organismal Systems	Endocrine system	ko04911//Insulin secretion	K15297	GO:0031988//membrane-bounded vesicle;GO:0097060//synaptic membrane	GO:0017016//Ras GTPase binding;GO:0043169//cation binding	GO:0006887//exocytosis;GO:0007269//neurotransmitter secretion;GO:0009306//protein secretion;GO:0010467//gene expression;GO:0019935//cyclic-nucleotide-mediated signaling;GO:0045838//positive regulation of membrane potential;GO:0060080//inhibitory postsynaptic potential;GO:0060627//regulation of vesicle-mediated transport
State 5,2,3,4 -vs- State 5,1	ncbi_109387421	2	5.74286e-69	2.44811e-67	PA2H1	PREDICTED: otoconin-90 isoform X1 [Hipposideros armiger]	-	-	-	-	-	-	-
State 5,2,3,4 -vs- State 5,1	ncbi_109376015	1	7.06411e-69	3.00543e-67	PK3	PREDICTED: serine/threonine-protein kinase PAK 1 [Hipposideros armiger]	Environmental Information Processing;Environmental Information Processing;Cellular Processes;Cellular Processes;Environmental Information Processing;Human Diseases;Organismal Systems;Organismal Systems;Organismal Systems;Organismal Systems;Environmental Information Processing;Organismal Systems;Human Diseases	Signal transduction;Signal transduction;Cell motility;Cellular community - eukaryotes;Signal transduction;Cancers;Immune system;Development;Immune system;Immune system;Signal transduction;Immune system;Cancers	ko04010//MAPK signaling pathway;ko04014//Ras signaling pathway;ko04810//Regulation of actin cytoskeleton;ko04510//Focal adhesion;ko04024//cAMP signaling pathway;ko05205//Proteoglycans in cancer;ko04062//Chemokine signaling pathway;ko04360//Axon guidance;ko04650//Natural killer cell mediated cytotoxicity;ko04660//T cell receptor signaling pathway;ko04012//ErbB signaling pathway;ko04666//Fc gamma R…	K04409;K04409;K04409;K04409;K04409;K04409;K04409;K04409;K04409;K04409;K04409;K04409;K04409	GO:0016020//membrane;GO:0030054//cell junction;GO:0031252//cell leading edge;GO:0032991//macromolecular complex;GO:0043005//neuron projection;GO:0043231//intracellular membrane-bounded organelle	GO:0004672//protein kinase activity;GO:0032403//protein complex binding;GO:0032550//purine ribonucleoside binding	GO:0008285//negative regulation of cell proliferation;GO:0009611//response to wounding;GO:0031175//neuron projection development;GO:0032233//positive regulation of actin filament bundle assembly;GO:0033145//positive regulation of intracellular steroid hormone receptor signaling pathway;GO:0035239//tube morphogenesis;GO:0043406//positive regulation of MAP kinase activity;GO:0050808//synapse organi…
State 5,2,3,4 -vs- State 5,1	ncbi_109375588	1	1.36679e-68	5.80366e-67	GLR1	PREDICTED: glutamate receptor ionotropic, delta-2-like, partial [Hipposideros armiger]	Environmental Information Processing;Organismal Systems	Signaling molecules and interaction;Nervous system	ko04080//Neuroactive ligand-receptor interaction;ko04730//Long-term depression	K05207;K05207	-	-	-
State 5,2,3,4 -vs- State 5,1	ncbi_109383003	3	2.72694e-68	1.15565e-66	M3K10	PREDICTED: fibroblast growth factor receptor 2 isoform X1 [Hipposideros armiger]	Human Diseases;Environmental Information Processing;Cellular Processes;Environmental Information Processing;Environmental Information Processing;Cellular Processes;Environmental Information Processing;Cellular Processes;Human Diseases;Human Diseases	Cancers;Signal transduction;Transport and catabolism;Signal transduction;Signal transduction;Cell motility;Signal transduction;Cellular community - eukaryotes;Cancers;Cancers	ko05200//Pathways in cancer;ko04151//PI3K-Akt signaling pathway;ko04144//Endocytosis;ko04010//MAPK signaling pathway;ko04014//Ras signaling pathway;ko04810//Regulation of actin cytoskeleton;ko04015//Rap1 signaling pathway;ko04550//Signaling pathways regulating pluripotency of stem cells;ko05215//Prostate cancer;ko05230//Central carbon metabolism in cancer	K05093;K05093;K05093;K05093;K05093;K05093;K05093;K05093;K05093;K05093	GO:0016021//integral component of membrane;GO:0043231//intracellular membrane-bounded organelle;GO:0044444//cytoplasmic part;GO:0045202//synapse	GO:0004713//protein tyrosine kinase activity;GO:0019838//growth factor binding;GO:0032550//purine ribonucleoside binding;GO:0046983//protein dimerization activity	GO:0002064//epithelial cell development;GO:0002067//glandular epithelial cell differentiation;GO:0006357//regulation of transcription from RNA polymerase II promoter;GO:0006468//protein phosphorylation;GO:0007088//regulation of mitotic nuclear division;GO:0008543//fibroblast growth factor receptor signaling pathway;GO:0010464//regulation of mesenchymal cell proliferation;GO:0010517//regulation of…
State 5,2,3,4 -vs- State 5,1	ncbi_109379113	1	4.4925e-68	1.90016e-66	KAT4	PREDICTED: potassium voltage-gated channel subfamily H member 1-like [Hipposideros armiger]	-	-	-	-	-	-	-
State 5,2,3,4 -vs- State 5,1	ncbi_109395499	5	6.36668e-68	2.68763e-66	DRL	PREDICTED: ras-responsive element-binding protein 1 [Hipposideros armiger]	-	-	-	-	GO:0031988//membrane-bounded vesicle;GO:0043231//intracellular membrane-bounded organelle;GO:0043232//intracellular non-membrane-bounded organelle	GO:0001071//nucleic acid binding transcription factor activity;GO:0043169//cation binding	GO:0006355//regulation of transcription, DNA-templated
State 5,2,3,4 -vs- State 5,1	ncbi_109385505	5	1.55834e-67	6.56558e-66	ANKS6	PREDICTED: ankycorbin isoform X1 [Hipposideros armiger]	-	-	-	-	GO:0005856//cytoskeleton;GO:0043231//intracellular membrane-bounded organelle	-	-
State 5,2,3,4 -vs- State 5,1	ncbi_109383706	1	1.74767e-67	7.34901e-66	RAN	PREDICTED: ras-related protein Rab-37 isoform X1 [Hipposideros armiger]	-	-	-	-	GO:0012505//endomembrane system;GO:0031410//cytoplasmic vesicle;GO:0043231//intracellular membrane-bounded organelle	GO:0017111//nucleoside-triphosphatase activity;GO:0032550//purine ribonucleoside binding	GO:0015031//protein transport;GO:0035556//intracellular signal transduction
State 5,2,3,4 -vs- State 5,1	ncbi_109388455	1	2.89746e-67	1.21604e-65	Y143	PREDICTED: neurobeachin [Hipposideros armiger]	-	-	-	-	-	-	-
State 5,2,3,4 -vs- State 5,1	GDR1_Gene000864	2	3.52651e-67	1.47719e-65	TRPM7	PREDICTED: transient receptor potential cation channel subfamily M member 7 [Hipposideros armiger]	Organismal Systems;Organismal Systems;Cellular Processes;Cellular Processes	Immune system;Digestive system;Cell growth and death;Cell growth and death	ko04621//NOD-like receptor signaling pathway;ko04978//Mineral absorption;ko04218//Cellular senescence;ko04217//Necroptosis	K04982;K04982;K04982;K04982	-	-	-
State 5,2,3,4 -vs- State 5,1	ncbi_109388966	1	3.93325e-67	1.64439e-65	SP110	PREDICTED: ELKS/Rab6-interacting/CAST family member 1 [Hipposideros armiger]	Environmental Information Processing	Signal transduction	ko04064//NF-kappa B signaling pathway	K16072	GO:0044445//cytosolic part	GO:0017016//Ras GTPase binding	GO:0006468//protein phosphorylation;GO:0016192//vesicle-mediated transport
State 5,2,3,4 -vs- State 5,1	ncbi_109384948	1	5.57077e-67	2.32451e-65	KAD	PREDICTED: adenylate kinase 4, mitochondrial isoform X1 [Hipposideros armiger]	Metabolism	Nucleotide metabolism	ko00230//Purine metabolism	K00939	GO:0031988//membrane-bounded vesicle;GO:0044429//mitochondrial part	GO:0016301//kinase activity;GO:0016776//phosphotransferase activity, phosphate group as acceptor;GO:0032550//purine ribonucleoside binding	GO:0009132//nucleoside diphosphate metabolic process;GO:0009141//nucleoside triphosphate metabolic process;GO:0009152//purine ribonucleotide biosynthetic process
State 5,2,3,4 -vs- State 5,1	ncbi_109389036	1	6.36408e-67	2.65044e-65	TNNC2	PREDICTED: Kv channel-interacting protein 4 isoform X5 [Ovis aries]	-	-	-	-	GO:0034705//potassium channel complex;GO:0043005//neuron projection;GO:0043231//intracellular membrane-bounded organelle;GO:0044297//cell body;GO:0044444//cytoplasmic part	GO:0005261//cation channel activity;GO:0016247//channel regulator activity;GO:0046872//metal ion binding	GO:0007009//plasma membrane organization;GO:0034220//ion transmembrane transport;GO:0043266//regulation of potassium ion transport
State 5,2,3,4 -vs- State 5,1	ncbi_109395311	2	7.50527e-67	3.11972e-65	STK36	PREDICTED: cyclin-dependent kinase 14 [Hipposideros armiger]	Human Diseases	Cancers	ko05202//Transcriptional misregulation in cancers	K08821	GO:0000307//cyclin-dependent protein kinase holoenzyme complex;GO:0016020//membrane;GO:0043231//intracellular membrane-bounded organelle;GO:0044444//cytoplasmic part	GO:0004674//protein serine/threonine kinase activity;GO:0005515//protein binding;GO:0032550//purine ribonucleoside binding	GO:0006464//cellular protein modification process;GO:0006796//phosphate-containing compound metabolic process;GO:0030111//regulation of Wnt signaling pathway;GO:0044772//mitotic cell cycle phase transition
State 5,2,3,4 -vs- State 5,1	ncbi_109386851	3	1.44025e-66	5.97525e-65	RGCC	PREDICTED: regulator of cell cycle RGCC [Hipposideros armiger]	-	-	-	-	GO:0005815//microtubule organizing center;GO:0043231//intracellular membrane-bounded organelle	GO:0019887//protein kinase regulator activity;GO:0046332//SMAD binding	GO:0001666//response to hypoxia;GO:0001775//cell activation;GO:0001818//negative regulation of cytokine production;GO:0001819//positive regulation of cytokine production;GO:0001936//regulation of endothelial cell proliferation;GO:0002252//immune effector process;GO:0003330//regulation of extracellular matrix constituent secretion;GO:0007088//regulation of mitotic nuclear division;GO:0010467//gene…
State 5,2,3,4 -vs- State 5,1	ncbi_109376338	1	2.2496e-66	9.31523e-65	PTN4	PREDICTED: protein lin-7 homolog A isoform X1 [Hipposideros armiger]	-	-	-	-	-	-	-
State 5,2,3,4 -vs- State 5,1	ncbi_109389920	1	2.46637e-66	1.01934e-64	CDHR4	PREDICTED: cadherin-8, partial [Hipposideros armiger]	-	-	-	-	GO:0031224//intrinsic component of membrane;GO:0033267//axon part;GO:0044420//extracellular matrix component	-	GO:0006950//response to stress;GO:0007270//neuron-neuron synaptic transmission;GO:0098742//cell-cell adhesion via plasma-membrane adhesion molecules
State 5,2,3,4 -vs- State 5,1	ncbi_109391395	1	3.13261e-66	1.29223e-64	MUSK	PREDICTED: kin of IRRE-like protein 3 isoform X1 [Hipposideros armiger]	-	-	-	-	GO:0030425//dendrite;GO:0031224//intrinsic component of membrane	GO:0019904//protein domain specific binding	GO:0002118//aggressive behavior;GO:0016477//cell migration;GO:0021730//trigeminal sensory nucleus development;GO:0048534//hematopoietic or lymphoid organ development;GO:0048858//cell projection morphogenesis
State 5,2,3,4 -vs- State 5,1	GDR1_Gene010099	1	3.97454e-66	1.63642e-64	-	-	-	-	-	-	-	-	-
State 5,2,3,4 -vs- State 5,1	ncbi_109386878	1	4.4102e-66	1.81236e-64	DUPD1	PREDICTED: protein phosphatase Slingshot homolog 2 isoform X1 [Hipposideros armiger]	Cellular Processes	Cell motility	ko04810//Regulation of actin cytoskeleton	K05766	-	GO:0004721//phosphoprotein phosphatase activity	GO:0006470//protein dephosphorylation
State 5,2,3,4 -vs- State 5,1	ncbi_109393242	2	7.14093e-66	2.929e-64	-	-	-	-	-	-	-	-	-
State 5,2,3,4 -vs- State 5,1	ncbi_109392102	2	1.52501e-65	6.24333e-64	KCC2B	PREDICTED: serine/threonine-protein kinase PAK 3 isoform X1 [Ictidomys tridecemlineatus]	Environmental Information Processing;Cellular Processes;Cellular Processes;Organismal Systems;Organismal Systems;Environmental Information Processing;Human Diseases	Signal transduction;Cell motility;Cellular community - eukaryotes;Development;Immune system;Signal transduction;Cancers	ko04014//Ras signaling pathway;ko04810//Regulation of actin cytoskeleton;ko04510//Focal adhesion;ko04360//Axon guidance;ko04660//T cell receptor signaling pathway;ko04012//ErbB signaling pathway;ko05211//Renal cell carcinoma	K05733;K05733;K05733;K05733;K05733;K05733;K05733	-	-	-
State 5,2,3,4 -vs- State 5,1	ncbi_109392909	1	1.67493e-65	6.84017e-64	ZN181	PREDICTED: zinc finger E-box-binding homeobox 1 isoform X1 [Hipposideros armiger]	Human Diseases	Cancers	ko05206//MicroRNAs in cancer	K09299	GO:0043231//intracellular membrane-bounded organelle;GO:0043234//protein complex	GO:0001071//nucleic acid binding transcription factor activity;GO:0005515//protein binding;GO:0043169//cation binding;GO:0044212//transcription regulatory region DNA binding	GO:0006357//regulation of transcription from RNA polymerase II promoter;GO:0030855//epithelial cell differentiation;GO:0035239//tube morphogenesis;GO:0043200//response to amino acid;GO:0045580//regulation of T cell differentiation;GO:0045597//positive regulation of cell differentiation;GO:0048048//embryonic eye morphogenesis;GO:0051145//smooth muscle cell differentiation;GO:0072091//regulation of…
State 5,2,3,4 -vs- State 5,1	ncbi_109380303	2	1.6771e-65	6.84017e-64	XYLK	PREDICTED: pseudokinase FAM20A [Hipposideros armiger]	-	-	-	-	-	-	-
State 5,2,3,4 -vs- State 5,1	ncbi_109384755	2	2.2253e-65	9.04203e-64	ESBP6	PREDICTED: monocarboxylate transporter 10 isoform X1 [Hipposideros armiger]	Organismal Systems;Organismal Systems	Endocrine system;Digestive system	ko04919//Thyroid hormone signaling pathway;ko04974//Protein digestion and absorption	K08187;K08187	-	-	GO:0044763//single-organism cellular process
State 5,2,3,4 -vs- State 5,1	ncbi_109377948	1	2.2236e-65	9.04203e-64	CDK13	PREDICTED: mitogen-activated protein kinase 10 [Hipposideros armiger]	Human Diseases;Human Diseases;Environmental Information Processing;Environmental Information Processing;Cellular Processes;Environmental Information Processing;Human Diseases;Human Diseases;Genetic Information Processing;Human Diseases;Human Diseases;Organismal Systems;Environmental Information Processing;Human Diseases;Environmental Information Processing;Human Diseases;Organismal Systems;Organi…	Cancers;Infectious diseases;Signal transduction;Signal transduction;Cellular community - eukaryotes;Signal transduction;Infectious diseases;Infectious diseases;Folding, sorting and degradation;Infectious diseases;Endocrine and metabolic diseases;Endocrine system;Signal transduction;Infectious diseases;Signal transduction;Infectious diseases;Nervous system;Nervous system;Infectious diseases;Develo…	ko05200//Pathways in cancer;ko05168//Herpes simplex infection;ko04010//MAPK signaling pathway;ko04014//Ras signaling pathway;ko04510//Focal adhesion;ko04024//cAMP signaling pathway;ko05169//Epstein-Barr virus infection;ko05152//Tuberculosis;ko04141//Protein processing in endoplasmic reticulum;ko05164//Influenza A;ko04932//Non-alcoholic fatty liver disease (NAFLD);ko04910//Insulin signaling pathwa…	K04440;K04440;K04440;K04440;K04440;K04440;K04440;K04440;K04440;K04440;K04440;K04440;K04440;K04440;K04440;K04440;K04440;K04440;K04440;K04440;K04440;K04440;K04440;K04440;K04440;K04440;K04440;K04440;K04440;K04440;K04440;K04440;K04440;K04440;K04440;K04440;K04440;K04440;K04440;K04440;K04440;K04440	GO:0016020//membrane;GO:0043231//intracellular membrane-bounded organelle	GO:0004702//receptor signaling protein serine/threonine kinase activity;GO:0032550//purine ribonucleoside binding	GO:0006464//cellular protein modification process;GO:0006796//phosphate-containing compound metabolic process
State 5,2,3,4 -vs- State 5,1	ncbi_109388092	2	2.44578e-65	9.91934e-64	APLP	PREDICTED: otogelin [Hipposideros armiger]	-	-	-	-	GO:0031012//extracellular matrix;GO:0044444//cytoplasmic part	GO:0004553//hydrolase activity, hydrolyzing O-glycosyl compounds	GO:0007626//locomotory behavior;GO:0019566//arabinose metabolic process;GO:0050954//sensory perception of mechanical stimulus
State 5,2,3,4 -vs- State 5,1	ncbi_109389596	1	2.66498e-65	1.07882e-63	SOGA3	PREDICTED: protein SOGA1 isoform X1 [Hipposideros armiger]	-	-	-	-	GO:0031988//membrane-bounded vesicle	-	GO:0006111//regulation of gluconeogenesis;GO:0007169//transmembrane receptor protein tyrosine kinase signaling pathway;GO:0031329//regulation of cellular catabolic process
State 5,2,3,4 -vs- State 5,1	ncbi_109383074	5	4.16204e-65	1.68171e-63	TTC6	PREDICTED: tetratricopeptide repeat protein 28 isoform X1 [Hipposideros armiger]	-	-	-	-	GO:0005819//spindle	GO:0005515//protein binding	GO:0000278//mitotic cell cycle;GO:0000280//nuclear division
State 5,2,3,4 -vs- State 5,1	ncbi_109376811	3	7.77588e-65	3.13608e-63	YHDH	PREDICTED: sodium- and chloride-dependent transporter XTRP3 [Hipposideros armiger]	-	-	-	-	GO:0005886//plasma membrane;GO:0016021//integral component of membrane	GO:0005326//neurotransmitter transporter activity;GO:0005488//binding;GO:0015291//secondary active transmembrane transporter activity;GO:0046943//carboxylic acid transmembrane transporter activity	GO:0006812//cation transport;GO:0006865//amino acid transport;GO:0044763//single-organism cellular process
State 5,2,3,4 -vs- State 5,1	ncbi_109376032	1	1.21035e-64	4.87239e-63	PCLO	PREDICTED: protein bassoon isoform X1 [Hipposideros armiger]	-	-	-	-	GO:0043005//neuron projection;GO:0044456//synapse part;GO:0044463//cell projection part	GO:0043169//cation binding	-
State 5,2,3,4 -vs- State 5,1	ncbi_109392535	2	1.34884e-64	5.41986e-63	SYJ2B	PREDICTED: tight junction protein ZO-2 [Hipposideros armiger]	Cellular Processes	Cellular community - eukaryotes	ko04530//Tight junction	K06098	GO:0016020//membrane;GO:0043296//apical junction complex	-	-
State 5,2,3,4 -vs- State 5,1	ncbi_109385989	1	1.862e-64	7.46798e-63	ENTK	PREDICTED: seizure 6-like protein 2 isoform X1 [Hipposideros armiger]	-	-	-	-	GO:0031224//intrinsic component of membrane;GO:0043231//intracellular membrane-bounded organelle;GO:0044297//cell body	-	GO:0007626//locomotory behavior;GO:0021700//developmental maturation;GO:1902531//regulation of intracellular signal transduction
State 5,2,3,4 -vs- State 5,1	ncbi_109392893	1	2.23332e-64	8.94071e-63	MAGI1	PREDICTED: membrane-associated guanylate kinase, WW and PDZ domain-containing protein 2-like [Hipposideros armiger]	-	-	-	-	GO:0005768//endosome;GO:0016020//membrane;GO:0032991//macromolecular complex;GO:0036056//filtration diaphragm;GO:0043005//neuron projection;GO:0043296//apical junction complex;GO:0044456//synapse part	GO:0016772//transferase activity, transferring phosphorus-containing groups;GO:0019899//enzyme binding;GO:0031690//adrenergic receptor binding;GO:0032947//protein complex scaffold;GO:0060089//molecular transducer activity;GO:0070697//activin receptor binding	GO:0002090//regulation of receptor internalization;GO:0007050//cell cycle arrest;GO:0008283//cell proliferation;GO:0010922//positive regulation of phosphatase activity;GO:0010975//regulation of neuron projection development;GO:0030334//regulation of cell migration;GO:0032925//regulation of activin receptor signaling pathway;GO:0038179//neurotrophin signaling pathway;GO:0046907//intracellular tran…
State 5,2,3,4 -vs- State 5,1	ncbi_109384474	2	2.62442e-64	1.0487e-62	PRMA	PREDICTED: histone-arginine methyltransferase CARM1-like isoform X1 [Hipposideros armiger]	Human Diseases	Drug resistance	ko01522//Endocrine resistance	K05931	-	-	-
State 5,2,3,4 -vs- State 5,1	ncbi_109392616	2	3.0408e-64	1.21285e-62	PCSK6	PREDICTED: R-spondin-3 [Hipposideros armiger]	-	-	-	-	-	GO:0001664//G-protein coupled receptor binding;GO:0005539//glycosaminoglycan binding	GO:0003006//developmental process involved in reproduction;GO:0016055//Wnt signaling pathway
State 5,2,3,4 -vs- State 5,1	ncbi_109384860	3	4.71608e-64	1.87761e-62	PACN1	PREDICTED: nebulin [Hipposideros armiger]	-	-	-	-	GO:0031674//I band	-	-
State 5,2,3,4 -vs- State 5,1	ncbi_109372054	1	5.17938e-64	2.05828e-62	MPZL1	PREDICTED: sodium channel subunit beta-1 [Hipposideros armiger]	Organismal Systems	Circulatory system	ko04261//Adrenergic signaling in cardiomyocytes	K04845	GO:0033267//axon part;GO:0034703//cation channel complex;GO:0044291//cell-cell contact zone;GO:0044459//plasma membrane part	GO:0005488//binding;GO:0008200//ion channel inhibitor activity;GO:0086006//voltage-gated sodium channel activity involved in cardiac muscle cell action potential	GO:0002027//regulation of heart rate;GO:0002028//regulation of sodium ion transport;GO:0003254//regulation of membrane depolarization;GO:0006941//striated muscle contraction;GO:0007411//axon guidance;GO:0010975//regulation of neuron projection development;GO:0017085//response to insecticide;GO:0032412//regulation of ion transmembrane transporter activity;GO:0050877//neurological system process;GO…
State 5,2,3,4 -vs- State 5,1	ncbi_109377547	2	6.7848e-64	2.69135e-62	EPHB2	PREDICTED: phosphatidylinositol phosphatase PTPRQ, partial [Hipposideros armiger]	-	-	-	-	-	-	-
State 5,2,3,4 -vs- State 5,1	ncbi_109374692	2	8.85387e-64	3.50568e-62	VS41	PREDICTED: extracellular matrix protein FRAS1-like isoform X1 [Hipposideros armiger]	-	-	-	-	-	-	GO:0007275//multicellular organism development;GO:0048856//anatomical structure development
State 5,2,3,4 -vs- State 5,1	ncbi_109375015	2	1.14739e-63	4.53479e-62	LRP2	PREDICTED: nephronectin [Hipposideros armiger]	Environmental Information Processing	Signaling molecules and interaction	ko04512//ECM-receptor interaction	K06824	GO:0008305//integrin complex;GO:0031988//membrane-bounded vesicle;GO:0043292//contractile fiber;GO:0044420//extracellular matrix component	GO:0005102//receptor binding	GO:0006940//regulation of smooth muscle contraction;GO:0008104//protein localization;GO:0010692//regulation of alkaline phosphatase activity;GO:0010810//regulation of cell-substrate adhesion;GO:0016337//single organismal cell-cell adhesion;GO:0017015//regulation of transforming growth factor beta receptor signaling pathway;GO:0034612//response to tumor necrosis factor;GO:0043062//extracellular st…
State 5,2,3,4 -vs- State 5,1	GDR1_Gene008238	1	1.46681e-63	5.78669e-62	-	fibroblast growth factor 14 isoform 4 [Homo sapiens]	Human Diseases	Neurodegenerative disease	ko05017//Spinocerebellar ataxia	K23920	-	-	-
State 5,2,3,4 -vs- State 5,1	ncbi_109391507	1	1.61894e-63	6.37529e-62	PTP6	PREDICTED: receptor-type tyrosine-protein phosphatase N2 isoform X1 [Hipposideros armiger]	Human Diseases	Endocrine and metabolic diseases	ko04940//Type I diabetes mellitus	K07817	-	GO:0016787//hydrolase activity	GO:0006470//protein dephosphorylation
State 5,2,3,4 -vs- State 5,1	ncbi_109394440	2	1.74218e-63	6.84817e-62	PKHA8	PREDICTED: oxysterol-binding protein-related protein 10 isoform X1 [Hipposideros armiger]	-	-	-	-	-	GO:0032934//sterol binding	GO:0044765//single-organism transport
State 5,2,3,4 -vs- State 5,1	ncbi_109371480	2	1.77084e-63	6.94821e-62	ELAV2	PREDICTED: insulin-like growth factor 2 mRNA-binding protein 2 isoform X1 [Hipposideros armiger]	-	-	-	-	GO:0043231//intracellular membrane-bounded organelle;GO:0043232//intracellular non-membrane-bounded organelle	GO:0003729//mRNA binding	-
State 5,2,3,4 -vs- State 5,1	ncbi_109373019	1	2.70878e-63	1.06092e-61	PKH2	PREDICTED: calcium/calmodulin-dependent protein kinase type II subunit beta isoform X1 [Hipposideros armiger]	Organismal Systems;Environmental Information Processing;Human Diseases;Environmental Information Processing;Human Diseases;Organismal Systems;Organismal Systems;Environmental Information Processing;Organismal Systems;Organismal Systems;Organismal Systems;Environmental Information Processing;Cellular Processes;Organismal Systems;Organismal Systems;Organismal Systems;Organismal Systems;Organismal S…	Sensory system;Signal transduction;Cancers;Signal transduction;Infectious diseases;Endocrine system;Circulatory system;Signal transduction;Nervous system;Nervous system;Nervous system;Signal transduction;Cell growth and death;Sensory system;Endocrine system;Endocrine system;Environmental adaptation;Endocrine system;Signal transduction;Endocrine system;Endocrine system;Digestive system;Cancers;Ner…	ko04740//Olfactory transduction;ko04024//cAMP signaling pathway;ko05205//Proteoglycans in cancer;ko04020//Calcium signaling pathway;ko05152//Tuberculosis;ko04921//Oxytocin signaling pathway;ko04261//Adrenergic signaling in cardiomyocytes;ko04310//Wnt signaling pathway;ko04728//Dopaminergic synapse;ko04722//Neurotrophin signaling pathway;ko04725//Cholinergic synapse;ko04066//HIF-1 signaling pathwa…	K04515;K04515;K04515;K04515;K04515;K04515;K04515;K04515;K04515;K04515;K04515;K04515;K04515;K04515;K04515;K04515;K04515;K04515;K04515;K04515;K04515;K04515;K04515;K04515;K04515	GO:0005789//endoplasmic reticulum membrane;GO:0044430//cytoskeletal part	GO:0004674//protein serine/threonine kinase activity;GO:0032550//purine ribonucleoside binding;GO:0046983//protein dimerization activity	GO:0006461//protein complex assembly;GO:0006468//protein phosphorylation;GO:0009967//positive regulation of signal transduction;GO:0010038//response to metal ion;GO:0010975//regulation of neuron projection development;GO:0031346//positive regulation of cell projection organization;GO:0044772//mitotic cell cycle phase transition;GO:0048168//regulation of neuronal synaptic plasticity;GO:0050905//ne…
State 5,2,3,4 -vs- State 5,1	ncbi_109393952	2	8.1365e-63	3.181e-61	RADIL	PREDICTED: partitioning defective 3 homolog B [Hipposideros armiger]	-	-	-	-	-	-	-
State 5,2,3,4 -vs- State 5,1	ncbi_109376410	2	1.13738e-62	4.43864e-61	GULP1	PREDICTED: disabled homolog 1-like [Hipposideros armiger]	-	-	-	-	GO:0042995//cell projection;GO:0044297//cell body;GO:0044444//cytoplasmic part;GO:0044456//synapse part	GO:0008289//lipid binding;GO:0019904//protein domain specific binding	GO:0001934//positive regulation of protein phosphorylation;GO:0008344//adult locomotory behavior;GO:0010771//negative regulation of cell morphogenesis involved in differentiation;GO:0021510//spinal cord development;GO:0021795//cerebral cortex cell migration;GO:0021932//hindbrain radial glia guided cell migration;GO:0031175//neuron projection development;GO:0042221//response to chemical;GO:0045597…
State 5,2,3,4 -vs- State 5,1	ncbi_109374888	2	1.27768e-62	4.97722e-61	CHS	PREDICTED: polypeptide N-acetylgalactosaminyltransferase 3 [Hipposideros armiger]	Metabolism	Glycan biosynthesis and metabolism	ko00512//Mucin type O-glycan biosynthesis	K00710	GO:0031224//intrinsic component of membrane;GO:0043231//intracellular membrane-bounded organelle;GO:0044444//cytoplasmic part	GO:0008376//acetylgalactosaminyltransferase activity;GO:0046914//transition metal ion binding	GO:0006493//protein O-linked glycosylation
State 5,2,3,4 -vs- State 5,1	loci001339	3	1.85558e-62	7.21549e-61	-	hCG2040778, partial [Homo sapiens]	-	-	-	-	-	-	-
State 5,2,3,4 -vs- State 5,1	ncbi_109386741	2	2.21794e-62	8.60908e-61	RSRP1	PREDICTED: arginine/serine-rich protein 1 isoform X1 [Hipposideros armiger]	-	-	-	-	-	-	-
State 5,2,3,4 -vs- State 5,1	ncbi_109386338	2	2.52118e-62	9.76866e-61	ACER1	PREDICTED: alkaline ceramidase 3 isoform X1 [Hipposideros armiger]	Metabolism	Lipid metabolism	ko00600//Sphingolipid metabolism	K04711	GO:0031227//intrinsic component of endoplasmic reticulum membrane;GO:0031228//intrinsic component of Golgi membrane	GO:0004553//hydrolase activity, hydrolyzing O-glycosyl compounds;GO:0016810//hydrolase activity, acting on carbon-nitrogen (but not peptide) bonds	GO:0006670//sphingosine metabolic process;GO:0006671//phytosphingosine metabolic process;GO:0042127//regulation of cell proliferation
State 5,2,3,4 -vs- State 5,1	GDR1_Gene005516	2	3.59631e-62	1.39096e-60	-	-	-	-	-	-	-	-	-
State 5,2,3,4 -vs- State 5,1	ncbi_109384682	5	3.85546e-62	1.48854e-60	YR753	PREDICTED: F-box/LRR-repeat protein 7 [Hipposideros armiger]	-	-	-	-	GO:0005815//microtubule organizing center;GO:0031461//cullin-RING ubiquitin ligase complex	GO:0019787//ubiquitin-like protein transferase activity	GO:0000280//nuclear division;GO:0032446//protein modification by small protein conjugation;GO:0043161//proteasome-mediated ubiquitin-dependent protein catabolic process;GO:0044772//mitotic cell cycle phase transition
State 5,2,3,4 -vs- State 5,1	ncbi_109390397	5	5.3683e-62	2.06894e-60	PLDG	PREDICTED: integrin alpha-6 isoform X1 [Hipposideros armiger]	Human Diseases;Environmental Information Processing;Cellular Processes;Cellular Processes;Environmental Information Processing;Human Diseases;Human Diseases;Environmental Information Processing;Organismal Systems;Human Diseases;Human Diseases;Human Diseases	Cancers;Signal transduction;Cell motility;Cellular community - eukaryotes;Signaling molecules and interaction;Infectious diseases;Cancers;Signaling molecules and interaction;Immune system;Cardiovascular diseases;Cardiovascular diseases;Cardiovascular diseases	ko05200//Pathways in cancer;ko04151//PI3K-Akt signaling pathway;ko04810//Regulation of actin cytoskeleton;ko04510//Focal adhesion;ko04514//Cell adhesion molecules (CAMs);ko05145//Toxoplasmosis;ko05222//Small cell lung cancer;ko04512//ECM-receptor interaction;ko04640//Hematopoietic cell lineage;ko05414//Dilated cardiomyopathy (DCM);ko05410//Hypertrophic cardiomyopathy (HCM);ko05412//Arrhythmogenic…	K06485;K06485;K06485;K06485;K06485;K06485;K06485;K06485;K06485;K06485;K06485;K06485	GO:0005887//integral component of plasma membrane;GO:0005924//cell-substrate adherens junction;GO:0044420//extracellular matrix component	GO:0005102//receptor binding	GO:0002376//immune system process;GO:0006357//regulation of transcription from RNA polymerase II promoter;GO:0022407//regulation of cell-cell adhesion;GO:0030031//cell projection assembly;GO:0031589//cell-substrate adhesion;GO:0035295//tube development;GO:0042325//regulation of phosphorylation;GO:0042475//odontogenesis of dentin-containing tooth;GO:0042981//regulation of apoptotic process;GO:0045…
State 5,2,3,4 -vs- State 5,1	ncbi_109382813	5	5.89064e-62	2.26622e-60	KKCC2	PREDICTED: serine/threonine-protein kinase 3 isoform X1 [Hipposideros armiger]	Environmental Information Processing;Environmental Information Processing	Signal transduction;Signal transduction	ko04010//MAPK signaling pathway;ko04390//Hippo signaling pathway	K04412;K04412	GO:0044424//intracellular part	GO:0004674//protein serine/threonine kinase activity;GO:0032550//purine ribonucleoside binding;GO:0046872//metal ion binding	GO:0001838//embryonic epithelial tube formation;GO:0003006//developmental process involved in reproduction;GO:0003158//endothelium development;GO:0006464//cellular protein modification process;GO:0008283//cell proliferation;GO:0030178//negative regulation of Wnt signaling pathway;GO:0032874//positive regulation of stress-activated MAPK cascade;GO:0035162//embryonic hemopoiesis;GO:0045926//negativ…
State 5,2,3,4 -vs- State 5,1	ncbi_109382352	2	5.95026e-62	2.28511e-60	MB12B	PREDICTED: multivesicular body subunit 12A [Hipposideros armiger]	Cellular Processes	Transport and catabolism	ko04144//Endocytosis	K12186	GO:0016234//inclusion body;GO:0031988//membrane-bounded vesicle;GO:0043231//intracellular membrane-bounded organelle;GO:0044444//cytoplasmic part	GO:0032182//ubiquitin-like protein binding	GO:0007173//epidermal growth factor receptor signaling pathway
State 5,2,3,4 -vs- State 5,1	ncbi_109386261	1	6.63895e-62	2.54509e-60	POTEE	PREDICTED: ankyrin-1 [Hipposideros armiger]	Human Diseases	Cancers	ko05205//Proteoglycans in cancer	K10380	GO:0005783//endoplasmic reticulum;GO:0005856//cytoskeleton;GO:0031674//I band;GO:0032589//neuron projection membrane;GO:0097060//synaptic membrane	GO:0005198//structural molecule activity;GO:0008092//cytoskeletal protein binding;GO:0019899//enzyme binding;GO:0030674//protein binding, bridging	GO:0006612//protein targeting to membrane;GO:0006778//porphyrin-containing compound metabolic process;GO:0006812//cation transport;GO:0016192//vesicle-mediated transport;GO:0016482//cytoplasmic transport;GO:0033043//regulation of organelle organization;GO:0035090//maintenance of apical/basal cell polarity;GO:0055076//transition metal ion homeostasis;GO:0061515//myeloid cell development;GO:0097485…
State 5,2,3,4 -vs- State 5,1	ncbi_109378817	1	1.25137e-61	4.78874e-60	MORN3	PREDICTED: junctophilin-3 [Hipposideros armiger]	-	-	-	-	GO:0016528//sarcoplasm;GO:0031090//organelle membrane;GO:0043231//intracellular membrane-bounded organelle	GO:0005262//calcium channel activity	GO:0007611//learning or memory;GO:0048167//regulation of synaptic plasticity;GO:0050905//neuromuscular process;GO:1901019//regulation of calcium ion transmembrane transporter activity
State 5,2,3,4 -vs- State 5,1	ncbi_109394457	1	1.2632e-61	4.82552e-60	XK	PREDICTED: XK-related protein 4 [Hipposideros armiger]	-	-	-	-	GO:0031224//intrinsic component of membrane	-	-
State 5,2,3,4 -vs- State 5,1	ncbi_109395551	1	1.90568e-61	7.26704e-60	GEFX	PREDICTED: ras-GEF domain-containing family member 1A isoform X1 [Hipposideros armiger]	-	-	-	-	GO:0044464//cell part	GO:0005085//guanyl-nucleotide exchange factor activity	GO:0043087//regulation of GTPase activity;GO:0048870//cell motility
State 5,2,3,4 -vs- State 5,1	GDR1_Gene010104	1	3.94381e-61	1.50128e-59	-	-	-	-	-	-	-	-	-
State 5,2,3,4 -vs- State 5,1	ncbi_109396118	1	4.35704e-61	1.65568e-59	AKT5	PREDICTED: potassium voltage-gated channel subfamily H member 1 [Hipposideros armiger]	-	-	-	-	GO:0034705//potassium channel complex	GO:0005267//potassium channel activity;GO:0060089//molecular transducer activity	GO:0030001//metal ion transport;GO:0034220//ion transmembrane transport;GO:0035556//intracellular signal transduction
State 5,2,3,4 -vs- State 5,1	ncbi_109385333	5	5.2126e-61	1.97733e-59	PRIC4	PREDICTED: PDZ and LIM domain protein 5 isoform X10 [Hipposideros armiger]	-	-	-	-	GO:0005856//cytoskeleton;GO:0031674//I band	GO:0043169//cation binding	-
State 5,2,3,4 -vs- State 5,1	ncbi_109381024	2	1.59427e-60	6.03708e-59	TNKS2	PREDICTED: apoptosis-stimulating of p53 protein 1 isoform X1 [Hipposideros armiger]	-	-	-	-	GO:0016020//membrane;GO:0031981//nuclear lumen;GO:0044444//cytoplasmic part	GO:0005515//protein binding	GO:0010942//positive regulation of cell death;GO:0012501//programmed cell death;GO:0051726//regulation of cell cycle;GO:0072331//signal transduction by p53 class mediator
State 5,2,3,4 -vs- State 5,1	ncbi_109371516	2	1.66178e-60	6.28175e-59	PKHA4	PREDICTED: rho GTPase-activating protein 24-like [Hipposideros armiger]	-	-	-	-	GO:0005924//cell-substrate adherens junction;GO:0043232//intracellular non-membrane-bounded organelle;GO:0044444//cytoplasmic part	GO:0005488//binding;GO:0008047//enzyme activator activity	GO:0031345//negative regulation of cell projection organization;GO:0043087//regulation of GTPase activity;GO:0044319//wound healing, spreading of cells;GO:0044707//single-multicellular organism process;GO:0048646//anatomical structure formation involved in morphogenesis;GO:0048869//cellular developmental process
State 5,2,3,4 -vs- State 5,1	ncbi_109379070	3	1.9682e-60	7.42713e-59	KCC3	PREDICTED: solute carrier family 12 member 2 isoform X1 [Hipposideros armiger]	Organismal Systems;Organismal Systems	Digestive system;Digestive system	ko04972//Pancreatic secretion;ko04970//Salivary secretion	K10951;K10951	GO:0005886//plasma membrane;GO:0016021//integral component of membrane;GO:0031988//membrane-bounded vesicle	GO:0005488//binding;GO:0015077//monovalent inorganic cation transmembrane transporter activity;GO:0015377//cation:chloride symporter activity	GO:0006821//chloride transport;GO:0006884//cell volume homeostasis;GO:0006970//response to osmotic stress;GO:0007186//G-protein coupled receptor signaling pathway;GO:0015696//ammonium transport;GO:0030001//metal ion transport;GO:0048754//branching morphogenesis of an epithelial tube;GO:0050877//neurological system process;GO:0060560//developmental growth involved in morphogenesis
State 5,2,3,4 -vs- State 5,1	GDR1_Gene004899	2	2.0707e-60	7.80037e-59	ABCA3	PREDICTED: ATP-binding cassette sub-family A member 3-like isoform X1 [Hipposideros armiger]	Environmental Information Processing	Membrane transport	ko02010//ABC transporters	K05643	-	-	-
State 5,2,3,4 -vs- State 5,1	ncbi_109384866	3	2.14971e-60	8.08395e-59	CDC12	PREDICTED: formin-like protein 2 isoform X1 [Hipposideros armiger]	-	-	-	-	GO:0044444//cytoplasmic part	GO:0008092//cytoskeletal protein binding;GO:0017016//Ras GTPase binding	GO:0022603//regulation of anatomical structure morphogenesis;GO:0030036//actin cytoskeleton organization;GO:0035556//intracellular signal transduction
State 5,2,3,4 -vs- State 5,1	ncbi_109386289	2	2.59988e-60	9.7599e-59	SHB	PREDICTED: SH2 domain-containing protein 4A isoform X1 [Hipposideros armiger]	-	-	-	-	-	GO:0019899//enzyme binding	GO:0010921//regulation of phosphatase activity
State 5,2,3,4 -vs- State 5,1	ncbi_109382108	2	3.18266e-60	1.1927e-58	PAP1A	PREDICTED: serine/arginine-rich splicing factor 5 [Hipposideros armiger]	Human Diseases;Genetic Information Processing	Infectious diseases;Transcription	ko05168//Herpes simplex infection;ko03040//Spliceosome	K12893;K12893	GO:0016604//nuclear body;GO:0043232//intracellular non-membrane-bounded organelle	GO:0003723//RNA binding;GO:0019904//protein domain specific binding	GO:0006950//response to stress
State 5,2,3,4 -vs- State 5,1	ncbi_109386463	1	3.54044e-60	1.32449e-58	KALRN	PREDICTED: neurofascin [Hipposideros armiger]	Environmental Information Processing	Signaling molecules and interaction	ko04514//Cell adhesion molecules (CAMs)	K06757	GO:0005911//cell-cell junction;GO:0005924//cell-substrate adherens junction;GO:0016020//membrane;GO:0031988//membrane-bounded vesicle;GO:0033267//axon part	GO:0005515//protein binding	GO:0007043//cell-cell junction assembly;GO:0008366//axon ensheathment;GO:0016337//single organismal cell-cell adhesion;GO:0034613//cellular protein localization;GO:0045161//neuronal ion channel clustering;GO:0050877//neurological system process;GO:0097485//neuron projection guidance
State 5,2,3,4 -vs- State 5,1	ncbi_109381525	1	4.39299e-60	1.6406e-58	MVP	PREDICTED: potassium channel subfamily T member 1 isoform X1 [Hipposideros armiger]	-	-	-	-	-	-	GO:0030001//metal ion transport;GO:0034220//ion transmembrane transport
State 5,2,3,4 -vs- State 5,1	ncbi_109381929	2	4.75795e-60	1.77385e-58	YK17	PREDICTED: serine incorporator 5 [Hipposideros armiger]	-	-	-	-	GO:0031090//organelle membrane;GO:0031224//intrinsic component of membrane;GO:0031988//membrane-bounded vesicle;GO:0043231//intracellular membrane-bounded organelle	GO:0015179//L-amino acid transmembrane transporter activity	GO:0006575//cellular modified amino acid metabolic process;GO:0006643//membrane lipid metabolic process;GO:0006644//phospholipid metabolic process;GO:0008366//axon ensheathment;GO:0015807//L-amino acid transport;GO:0043085//positive regulation of catalytic activity
State 5,2,3,4 -vs- State 5,1	ncbi_109396316	5	4.83431e-60	1.79923e-58	LIPA	PREDICTED: liprin-beta-1 isoform X1 [Hipposideros armiger]	-	-	-	-	GO:0005924//cell-substrate adherens junction	-	GO:0022610//biological adhesion
State 5,2,3,4 -vs- State 5,1	ncbi_109391194	2	6.39417e-60	2.3757e-58	ZN791	PREDICTED: PR domain zinc finger protein 16 isoform X1 [Hipposideros armiger]	-	-	-	-	-	-	-
State 5,2,3,4 -vs- State 5,1	ncbi_109380918	5	8.80655e-60	3.2664e-58	RASL2	PREDICTED: myoferlin [Hipposideros armiger]	-	-	-	-	GO:0031224//intrinsic component of membrane;GO:0031988//membrane-bounded vesicle;GO:0044459//plasma membrane part	GO:0008289//lipid binding	GO:0000768//syncytium formation by plasma membrane fusion;GO:0009408//response to heat;GO:0009966//regulation of signal transduction
State 5,2,3,4 -vs- State 5,1	ncbi_109381703	2	9.19493e-60	3.40464e-58	MPP7	PREDICTED: glutamate receptor-interacting protein 1 isoform X1 [Hipposideros armiger]	-	-	-	-	GO:0005768//endosome;GO:0043005//neuron projection;GO:0098589//membrane region	GO:0032947//protein complex scaffold	GO:0031175//neuron projection development;GO:0033036//macromolecule localization
State 5,2,3,4 -vs- State 5,1	ncbi_109377288	1	1.09436e-59	4.04522e-58	MHX	PREDICTED: sodium/potassium/calcium exchanger 2 [Hipposideros armiger]	-	-	-	-	GO:0031224//intrinsic component of membrane	GO:0015081//sodium ion transmembrane transporter activity	GO:0006814//sodium ion transport;GO:0006816//calcium ion transport;GO:0006875//cellular metal ion homeostasis;GO:0007611//learning or memory;GO:0048167//regulation of synaptic plasticity;GO:0050953//sensory perception of light stimulus
State 5,2,3,4 -vs- State 5,1	ncbi_109389593	1	1.16704e-59	4.30654e-58	HEMO	PREDICTED: matrix metalloproteinase-24 isoform X1 [Hipposideros armiger]	-	-	-	-	GO:0000139//Golgi membrane;GO:0016021//integral component of membrane;GO:0031988//membrane-bounded vesicle	GO:0046914//transition metal ion binding;GO:0050839//cell adhesion molecule binding;GO:0070011//peptidase activity, acting on L-amino acid peptides	GO:0016337//single organismal cell-cell adhesion;GO:0019538//protein metabolic process;GO:0019827//stem cell population maintenance;GO:0050961//detection of temperature stimulus involved in sensory perception
State 5,2,3,4 -vs- State 5,1	ncbi_109394397	2	1.42766e-59	5.25933e-58	NFIL	PREDICTED: nuclear factor 1 B-type isoform X1 [Hipposideros armiger]	-	-	-	-	GO:0030424//axon;GO:0043231//intracellular membrane-bounded organelle;GO:0043232//intracellular non-membrane-bounded organelle	GO:0000977//RNA polymerase II regulatory region sequence-specific DNA binding;GO:0000982//transcription factor activity, RNA polymerase II core promoter proximal region sequence-specific binding;GO:0001104//RNA polymerase II transcription cofactor activity	GO:0006259//DNA metabolic process;GO:0006357//regulation of transcription from RNA polymerase II promoter;GO:0007411//axon guidance;GO:0021730//trigeminal sensory nucleus development;GO:0021952//central nervous system projection neuron axonogenesis;GO:0050680//negative regulation of epithelial cell proliferation;GO:0051093//negative regulation of developmental process;GO:0051100//negative regulat…
State 5,2,3,4 -vs- State 5,1	ncbi_109391515	1	1.47784e-59	5.43494e-58	DPP	PREDICTED: dipeptidyl aminopeptidase-like protein 6 [Hipposideros armiger]	-	-	-	-	GO:0031988//membrane-bounded vesicle	-	GO:0001508//action potential;GO:0043268//positive regulation of potassium ion transport
State 5,2,3,4 -vs- State 5,1	ncbi_109385339	1	1.57201e-59	5.77149e-58	FHOD1	PREDICTED: formin-2 isoform X1 [Hipposideros armiger]	Organismal Systems	Development	ko04320//Dorso-ventral axis formation	K02184	GO:0012506//vesicle membrane;GO:0015630//microtubule cytoskeleton;GO:0042995//cell projection;GO:0043231//intracellular membrane-bounded organelle;GO:0044444//cytoplasmic part	GO:0008092//cytoskeletal protein binding	GO:0001666//response to hypoxia;GO:0006810//transport;GO:0007143//female meiotic division;GO:0007165//signal transduction;GO:0007281//germ cell development;GO:0008104//protein localization;GO:0009895//negative regulation of catabolic process;GO:0016344//meiotic chromosome movement towards spindle pole;GO:0033554//cellular response to stress;GO:0042981//regulation of apoptotic process;GO:0044707//…
State 5,2,3,4 -vs- State 5,1	ncbi_109372936	5	1.72273e-59	6.31414e-58	TSG6	PREDICTED: platelet-derived growth factor C isoform X1 [Hipposideros armiger]	Environmental Information Processing;Environmental Information Processing;Environmental Information Processing;Cellular Processes;Environmental Information Processing;Cellular Processes;Environmental Information Processing;Human Diseases;Cellular Processes;Human Diseases;Human Diseases	Signal transduction;Signaling molecules and interaction;Signal transduction;Cell motility;Signal transduction;Cellular community - eukaryotes;Signal transduction;Cancers;Cellular community - eukaryotes;Cancers;Cancers	ko04151//PI3K-Akt signaling pathway;ko04060//Cytokine-cytokine receptor interaction;ko04014//Ras signaling pathway;ko04810//Regulation of actin cytoskeleton;ko04015//Rap1 signaling pathway;ko04510//Focal adhesion;ko04072//Phospholipase D signaling pathway;ko05231//Choline metabolism in cancer;ko04540//Gap junction;ko05215//Prostate cancer;ko05218//Melanoma	K05450;K05450;K05450;K05450;K05450;K05450;K05450;K05450;K05450;K05450;K05450	GO:0031090//organelle membrane;GO:0031988//membrane-bounded vesicle;GO:0044421//extracellular region part;GO:0044432//endoplasmic reticulum part	GO:0046983//protein dimerization activity;GO:0070851//growth factor receptor binding	GO:0006275//regulation of DNA replication;GO:0007169//transmembrane receptor protein tyrosine kinase signaling pathway;GO:0008284//positive regulation of cell proliferation;GO:0009653//anatomical structure morphogenesis;GO:0032147//activation of protein kinase activity;GO:0043200//response to amino acid;GO:0048731//system development
State 5,2,3,4 -vs- State 5,1	ncbi_109379829	2	2.22903e-59	8.15606e-58	ANKF1	PREDICTED: ankyrin repeat and fibronectin type-III domain-containing protein 1 [Hipposideros armiger]	-	-	-	-	-	-	-
State 5,2,3,4 -vs- State 5,1	ncbi_109387904	1	2.24401e-59	8.19705e-58	NOL4L	PREDICTED: nucleolar protein 4 isoform X1 [Hipposideros armiger]	-	-	-	-	-	-	-
State 5,2,3,4 -vs- State 5,1	ncbi_109392303	2	2.33345e-59	8.50945e-58	PITX	PREDICTED: LIM homeobox transcription factor 1-alpha [Hipposideros armiger]	-	-	-	-	GO:0043231//intracellular membrane-bounded organelle	GO:0003677//DNA binding;GO:0046914//transition metal ion binding	GO:0010468//regulation of gene expression;GO:0016049//cell growth;GO:0021543//pallium development;GO:0045596//negative regulation of cell differentiation;GO:0097485//neuron projection guidance
State 5,2,3,4 -vs- State 5,1	ncbi_109372383	1	3.38388e-59	1.23194e-57	CCG7	PREDICTED: voltage-dependent calcium channel gamma-2 subunit [Pteropus alecto]	Environmental Information Processing;Organismal Systems;Organismal Systems;Organismal Systems;Human Diseases;Human Diseases;Human Diseases	Signal transduction;Endocrine system;Circulatory system;Circulatory system;Cardiovascular diseases;Cardiovascular diseases;Cardiovascular diseases	ko04010//MAPK signaling pathway;ko04921//Oxytocin signaling pathway;ko04261//Adrenergic signaling in cardiomyocytes;ko04260//Cardiac muscle contraction;ko05414//Dilated cardiomyopathy (DCM);ko05410//Hypertrophic cardiomyopathy (HCM);ko05412//Arrhythmogenic right ventricular cardiomyopathy (ARVC)	K04867;K04867;K04867;K04867;K04867;K04867;K04867	GO:0008328//ionotropic glutamate receptor complex;GO:0030659//cytoplasmic vesicle membrane;GO:0034704//calcium channel complex	GO:0005262//calcium channel activity;GO:0035254//glutamate receptor binding	GO:0006816//calcium ion transport;GO:0007267//cell-cell signaling;GO:0010469//regulation of receptor activity;GO:0034220//ion transmembrane transport;GO:0042391//regulation of membrane potential;GO:0050808//synapse organization;GO:0050877//neurological system process
State 5,2,3,4 -vs- State 5,1	ncbi_109392479	1	3.86123e-59	1.40337e-57	UPK1A	PREDICTED: tetraspanin-9 isoform X1 [Hipposideros armiger]	-	-	-	-	GO:0005924//cell-substrate adherens junction;GO:0031224//intrinsic component of membrane;GO:0044459//plasma membrane part	-	-
State 5,2,3,4 -vs- State 5,1	ncbi_109383085	1	4.41856e-59	1.60324e-57	PDGFC	PREDICTED: neuropilin and tolloid-like protein 2 isoform X1 [Hipposideros armiger]	-	-	-	-	GO:0008328//ionotropic glutamate receptor complex;GO:0044456//synapse part	GO:0035254//glutamate receptor binding	GO:0010469//regulation of receptor activity;GO:0045838//positive regulation of membrane potential
State 5,2,3,4 -vs- State 5,1	ncbi_109396127	2	5.61615e-59	2.03438e-57	IRF3	PREDICTED: interferon regulatory factor 6 [Hipposideros armiger]	-	-	-	-	GO:0031988//membrane-bounded vesicle;GO:0044424//intracellular part	GO:0001071//nucleic acid binding transcription factor activity;GO:0003676//nucleic acid binding	GO:0006355//regulation of transcription, DNA-templated;GO:0009913//epidermal cell differentiation;GO:0022402//cell cycle process;GO:0048513//animal organ development;GO:0050673//epithelial cell proliferation
State 5,2,3,4 -vs- State 5,1	ncbi_109389880	2	7.51707e-59	2.71842e-57	FA7	PREDICTED: neurogenic locus notch homolog protein 2 [Hipposideros armiger]	Human Diseases;Organismal Systems;Environmental Information Processing;Organismal Systems	Cancers;Endocrine system;Signal transduction;Development	ko05206//MicroRNAs in cancer;ko04919//Thyroid hormone signaling pathway;ko04330//Notch signaling pathway;ko04320//Dorso-ventral axis formation	K02599;K02599;K02599;K02599	GO:0016021//integral component of membrane;GO:0042995//cell projection;GO:0043231//intracellular membrane-bounded organelle;GO:0043234//protein complex	GO:0046872//metal ion binding	GO:0001568//blood vessel development;GO:0001773//myeloid dendritic cell activation;GO:0002009//morphogenesis of an epithelium;GO:0003177//pulmonary valve development;GO:0006954//inflammatory response;GO:0006955//immune response;GO:0009617//response to bacterium;GO:0009855//determination of bilateral symmetry;GO:0022402//cell cycle process;GO:0030510//regulation of BMP signaling pathway;GO:0035108…
State 5,2,3,4 -vs- State 5,1	ncbi_109394545	1	1.00302e-58	3.62123e-57	KLF10	PREDICTED: zinc finger protein ZIC 1 [Hipposideros armiger]	-	-	-	-	GO:0043231//intracellular membrane-bounded organelle	GO:0001071//nucleic acid binding transcription factor activity;GO:0043169//cation binding	GO:0006355//regulation of transcription, DNA-templated;GO:0007417//central nervous system development;GO:0008344//adult locomotory behavior;GO:0009966//regulation of signal transduction;GO:0042306//regulation of protein import into nucleus
State 5,2,3,4 -vs- State 5,1	ncbi_109380928	2	1.10376e-58	3.97829e-57	NOSTN	PREDICTED: sorbin and SH3 domain-containing protein 1 isoform X1 [Hipposideros armiger]	Organismal Systems;Cellular Processes;Organismal Systems	Endocrine system;Cellular community - eukaryotes;Endocrine system	ko04910//Insulin signaling pathway;ko04520//Adherens junction;ko03320//PPAR signaling pathway	K06086;K06086;K06086	GO:0005815//microtubule organizing center;GO:0005911//cell-cell junction;GO:0005913//cell-cell adherens junction;GO:0005924//cell-substrate adherens junction;GO:0031981//nuclear lumen;GO:0032432//actin filament bundle;GO:0043235//receptor complex;GO:0044444//cytoplasmic part;GO:0044464//cell part;GO:0098589//membrane region	GO:0005102//receptor binding;GO:0005515//protein binding;GO:0008092//cytoskeletal protein binding;GO:0019900//kinase binding;GO:0030674//protein binding, bridging	GO:0003012//muscle system process;GO:0005979//regulation of glycogen biosynthetic process;GO:0007045//cell-substrate adherens junction assembly;GO:0007169//transmembrane receptor protein tyrosine kinase signaling pathway;GO:0009891//positive regulation of biosynthetic process;GO:0009966//regulation of signal transduction;GO:0010828//positive regulation of glucose transport;GO:0031589//cell-substr…
State 5,2,3,4 -vs- State 5,1	ncbi_109387038	3	1.36547e-58	4.91342e-57	HBA1	PREDICTED: ran-binding protein 3-like isoform X1 [Hipposideros armiger]	-	-	-	-	-	-	GO:0006739//NADP metabolic process;GO:0006810//transport
State 5,2,3,4 -vs- State 5,1	GDR1_Gene010902	2	1.55859e-58	5.59905e-57	PHLDB2	PREDICTED: pleckstrin homology-like domain family B member 2 isoform X9 [Hipposideros armiger]	-	-	-	-	GO:0005856//cytoskeleton;GO:0016020//membrane	GO:0005488//binding	-
State 5,2,3,4 -vs- State 5,1	ncbi_109390329	2	1.73118e-58	6.20878e-57	OSP	PREDICTED: myosin phosphatase Rho-interacting protein isoform X1 [Hipposideros armiger]	-	-	-	-	GO:0005856//cytoskeleton;GO:0005924//cell-substrate adherens junction	GO:0008092//cytoskeletal protein binding	GO:0001932//regulation of protein phosphorylation;GO:0032515//negative regulation of phosphoprotein phosphatase activity;GO:0034613//cellular protein localization
State 5,2,3,4 -vs- State 5,1	loci007765	1	2.62001e-58	9.38103e-57	Jph4	PREDICTED: junctophilin-4 isoform X1 [Hipposideros armiger]	Cellular Processes;Human Diseases	Transport and catabolism;Infectious disease: viral	ko04142//Lysosome;ko05170//Human immunodeficiency virus 1 infection	K12391;K12391	GO:0000139//Golgi membrane;GO:0005768//endosome;GO:0005774//vacuolar membrane;GO:0005856//cytoskeleton;GO:0012506//vesicle membrane;GO:0016023//cytoplasmic, membrane-bounded vesicle;GO:0030119//AP-type membrane coat adaptor complex;GO:0030131//clathrin adaptor complex;GO:0030135//coated vesicle;GO:0030425//dendrite;GO:0030665//clathrin-coated vesicle membrane;GO:0031224//intrinsic component of me…	GO:0005262//calcium channel activity;GO:0008092//cytoskeletal protein binding;GO:0017016//Ras GTPase binding;GO:0022892//substrate-specific transporter activity;GO:0032403//protein complex binding	GO:0001912//positive regulation of leukocyte mediated cytotoxicity;GO:0002478//antigen processing and presentation of exogenous peptide antigen;GO:0006896//Golgi to vacuole transport;GO:0007204//positive regulation of cytosolic calcium ion concentration;GO:0007611//learning or memory;GO:0015031//protein transport;GO:0016043//cellular component organization;GO:0032816//positive regulation of natur…
State 5,2,3,4 -vs- State 5,1	ncbi_109395835	5	4.24884e-58	1.5188e-56	CAH1	PREDICTED: receptor-type tyrosine-protein phosphatase gamma-like, partial [Hipposideros armiger]	-	-	-	-	GO:0031988//membrane-bounded vesicle;GO:0044421//extracellular region part	GO:0004721//phosphoprotein phosphatase activity;GO:0005515//protein binding	GO:0006470//protein dephosphorylation;GO:0006810//transport;GO:0007417//central nervous system development;GO:0010632//regulation of epithelial cell migration;GO:0010975//regulation of neuron projection development;GO:0030155//regulation of cell adhesion
State 5,2,3,4 -vs- State 5,1	ncbi_109376300	2	4.80907e-58	1.71624e-56	CBPZ	PREDICTED: frizzled-6 [Hipposideros armiger]	Human Diseases;Human Diseases;Human Diseases;Environmental Information Processing;Environmental Information Processing;Cellular Processes;Organismal Systems;Human Diseases	Cancers;Infectious diseases;Cancers;Signal transduction;Signal transduction;Cellular community - eukaryotes;Endocrine system;Cancers	ko05200//Pathways in cancer;ko05166//HTLV-I infection;ko05205//Proteoglycans in cancer;ko04390//Hippo signaling pathway;ko04310//Wnt signaling pathway;ko04550//Signaling pathways regulating pluripotency of stem cells;ko04916//Melanogenesis;ko05217//Basal cell carcinoma	K02376;K02376;K02376;K02376;K02376;K02376;K02376;K02376	-	-	-
State 5,2,3,4 -vs- State 5,1	ncbi_109384947	1	5.38884e-58	1.91999e-56	FH12	TPA: DnaJ (Hsp40) homolog, subfamily C, member 6 [Bos taurus]	Cellular Processes	Transport and catabolism	ko04144//Endocytosis	K09526	GO:0044444//cytoplasmic part	GO:0016791//phosphatase activity;GO:0019904//protein domain specific binding	GO:0006470//protein dephosphorylation;GO:0048193//Golgi vesicle transport;GO:0048259//regulation of receptor-mediated endocytosis;GO:0072319//vesicle uncoating
State 5,2,3,4 -vs- State 5,1	ncbi_109385353	1	5.87921e-58	2.09126e-56	SAPK3	RAC-gamma serine/threonine-protein kinase isoform 1 [Homo sapiens]	Human Diseases;Environmental Information Processing;Human Diseases;Environmental Information Processing;Environmental Information Processing;Environmental Information Processing;Cellular Processes;Environmental Information Processing;Human Diseases;Human Diseases;Human Diseases;Organismal Systems;Environmental Information Processing;Human Diseases;Human Diseases;Organismal Systems;Cellular Proces…	Cancers;Signal transduction;Infectious diseases;Signal transduction;Signal transduction;Signal transduction;Cellular community - eukaryotes;Signal transduction;Infectious diseases;Cancers;Infectious diseases;Immune system;Signal transduction;Infectious diseases;Endocrine and metabolic diseases;Circulatory system;Cellular community - eukaryotes;Signal transduction;Signal transduction;Endocrine sys…	ko05200//Pathways in cancer;ko04151//PI3K-Akt signaling pathway;ko05166//HTLV-I infection;ko04010//MAPK signaling pathway;ko04014//Ras signaling pathway;ko04015//Rap1 signaling pathway;ko04510//Focal adhesion;ko04024//cAMP signaling pathway;ko05169//Epstein-Barr virus infection;ko05205//Proteoglycans in cancer;ko05152//Tuberculosis;ko04062//Chemokine signaling pathway;ko04022//cGMP - PKG signalin…	K04456;K04456;K04456;K04456;K04456;K04456;K04456;K04456;K04456;K04456;K04456;K04456;K04456;K04456;K04456;K04456;K04456;K04456;K04456;K04456;K04456;K04456;K04456;K04456;K04456;K04456;K04456;K04456;K04456;K04456;K04456;K04456;K04456;K04456;K04456;K04456;K04456;K04456;K04456;K04456;K04456;K04456;K04456;K04456;K04456;K04456;K04456;K04456;K04456;K04456;K04456;K04456;K04456;K04456;K04456;K04456;K04456;…	GO:0016020//membrane;GO:0031981//nuclear lumen	GO:0004672//protein kinase activity;GO:0032550//purine ribonucleoside binding	GO:0006464//cellular protein modification process;GO:0006796//phosphate-containing compound metabolic process;GO:0050794//regulation of cellular process
State 5,2,3,4 -vs- State 5,1	ncbi_109394548	1	5.9672e-58	2.11909e-56	FRMD6	PREDICTED: band 4.1-like protein 3 [Hipposideros armiger]	Cellular Processes	Cellular community - eukaryotes	ko04530//Tight junction	K06107	GO:0014069//postsynaptic density;GO:0030054//cell junction;GO:0032589//neuron projection membrane;GO:0033267//axon part;GO:0043232//intracellular non-membrane-bounded organelle	GO:0005198//structural molecule activity;GO:0008092//cytoskeletal protein binding	GO:0007009//plasma membrane organization;GO:0007043//cell-cell junction assembly;GO:0012501//programmed cell death;GO:0022604//regulation of cell morphogenesis;GO:0030036//actin cytoskeleton organization;GO:0034613//cellular protein localization;GO:0048858//cell projection morphogenesis
State 5,2,3,4 -vs- State 5,1	ncbi_109386572	2	6.35938e-58	2.25467e-56	POTA	PREDICTED: ATP-binding cassette sub-family A member 3-like isoform X1 [Hipposideros armiger]	Environmental Information Processing	Membrane transport	ko02010//ABC transporters	K05643	GO:0031224//intrinsic component of membrane	GO:0017111//nucleoside-triphosphatase activity;GO:0032550//purine ribonucleoside binding	GO:0051234//establishment of localization
State 5,2,3,4 -vs- State 5,1	ncbi_109383459	2	7.48245e-58	2.64852e-56	CDKL1	PREDICTED: TRAF2 and NCK-interacting protein kinase [Hipposideros armiger]	Environmental Information Processing	Signal transduction	ko04013//MAPK signaling pathway - fly	K08840	GO:0005768//endosome;GO:0005886//plasma membrane;GO:0031981//nuclear lumen;GO:0031988//membrane-bounded vesicle;GO:0043232//intracellular non-membrane-bounded organelle	GO:0004672//protein kinase activity;GO:0032550//purine ribonucleoside binding	GO:0000186//activation of MAPKK activity;GO:0007009//plasma membrane organization;GO:0007166//cell surface receptor signaling pathway;GO:0010769//regulation of cell morphogenesis involved in differentiation;GO:0030031//cell projection assembly;GO:0030036//actin cytoskeleton organization;GO:0048731//system development
State 5,2,3,4 -vs- State 5,1	ncbi_109388969	2	1.5918e-57	5.62523e-56	MPRA	PREDICTED: adiponectin receptor protein 2 [Hipposideros armiger]	Human Diseases;Environmental Information Processing;Organismal Systems;Organismal Systems	Endocrine and metabolic diseases;Signal transduction;Aging;Endocrine system	ko04932//Non-alcoholic fatty liver disease (NAFLD);ko04152//AMPK signaling pathway;ko04211//Longevity regulating pathway - mammal;ko04920//Adipocytokine signaling pathway	K07297;K07297;K07297;K07297	GO:0031224//intrinsic component of membrane	GO:0046983//protein dimerization activity;GO:0060089//molecular transducer activity	-
State 5,2,3,4 -vs- State 5,1	ncbi_109393234	1	1.67855e-57	5.92213e-56	PKSJ	PREDICTED: disco-interacting protein 2 homolog B isoform X1 [Hipposideros armiger]	-	-	-	-	GO:0031988//membrane-bounded vesicle;GO:0043231//intracellular membrane-bounded organelle	GO:0005515//protein binding	-
State 5,2,3,4 -vs- State 5,1	ncbi_109371955	1	1.68843e-57	5.94732e-56	FOXN5	PREDICTED: forkhead box protein P2 [Hipposideros armiger]	-	-	-	-	GO:0005783//endoplasmic reticulum;GO:0031090//organelle membrane	GO:0000166//nucleotide binding;GO:0008289//lipid binding;GO:0015666//restriction endodeoxyribonuclease activity;GO:0033764//steroid dehydrogenase activity, acting on the CH-OH group of donors, NAD or NADP as acceptor;GO:0034061//DNA polymerase activity	GO:0001171//reverse transcription;GO:0006308//DNA catabolic process;GO:0006694//steroid biosynthetic process;GO:0006706//steroid catabolic process;GO:0009991//response to extracellular stimulus;GO:0010906//regulation of glucose metabolic process;GO:0032196//transposition;GO:0032355//response to estradiol;GO:0042537//benzene-containing compound metabolic process
State 5,2,3,4 -vs- State 5,1	ncbi_109387667	2	1.82535e-57	6.41918e-56	FHL1	PREDICTED: forkhead box protein O1 [Hipposideros armiger]	Human Diseases;Human Diseases;Organismal Systems;Environmental Information Processing;Environmental Information Processing;Organismal Systems;Human Diseases;Human Diseases;Organismal Systems;Organismal Systems;Human Diseases;Organismal Systems	Cancers;Cancers;Endocrine system;Signal transduction;Signal transduction;Endocrine system;Endocrine and metabolic diseases;Endocrine and metabolic diseases;Endocrine system;Aging;Cancers;Aging	ko05200//Pathways in cancer;ko05202//Transcriptional misregulation in cancers;ko04910//Insulin signaling pathway;ko04068//FoxO signaling pathway;ko04152//AMPK signaling pathway;ko04919//Thyroid hormone signaling pathway;ko04931//Insulin resistance;ko04933//AGE-RAGE signaling pathway in diabetic complications;ko04922//Glucagon signaling pathway;ko04211//Longevity regulating pathway - mammal;ko0521…	K07201;K07201;K07201;K07201;K07201;K07201;K07201;K07201;K07201;K07201;K07201;K07201	-	-	-
State 5,2,3,4 -vs- State 5,1	ncbi_109386029	2	1.95476e-57	6.86316e-56	T132E	PREDICTED: transmembrane protein 132B-like [Hipposideros armiger]	-	-	-	-	GO:0031224//intrinsic component of membrane	-	-
State 5,2,3,4 -vs- State 5,1	GDR1_Gene002712	1	2.11405e-57	7.41045e-56	-	hypothetical protein Cadr_000004384 [Camelus dromedarius]	-	-	-	-	-	-	-
State 5,2,3,4 -vs- State 5,1	ncbi_109374108	1	2.20119e-57	7.70346e-56	COS	PREDICTED: kinesin-like protein KIF1A [Hipposideros armiger]	-	-	-	-	GO:0005875//microtubule associated complex;GO:0042995//cell projection;GO:0044297//cell body	GO:0003774//motor activity;GO:0015631//tubulin binding;GO:0032550//purine ribonucleoside binding	GO:0007017//microtubule-based process
State 5,2,3,4 -vs- State 5,1	ncbi_109373974	1	2.87791e-57	1.00555e-55	-	-	-	-	-	-	-	-	-
State 5,2,3,4 -vs- State 5,1	ncbi_109392567	1	3.15593e-57	1.10092e-55	CSR1	PREDICTED: clavesin-1 [Hipposideros armiger]	-	-	-	-	GO:0030135//coated vesicle;GO:0031984//organelle subcompartment	GO:1902936//phosphatidylinositol bisphosphate binding	GO:0007033//vacuole organization;GO:0051234//establishment of localization
State 5,2,3,4 -vs- State 5,1	ncbi_109391761	2	4.42558e-57	1.54135e-55	TBCD9	PREDICTED: GRAM domain-containing protein 2 isoform X1 [Hipposideros armiger]	-	-	-	-	-	-	-
State 5,2,3,4 -vs- State 5,1	ncbi_109371452	2	6.20022e-57	2.15597e-55	DRKD	PREDICTED: tyrosine-protein kinase FRK [Hipposideros armiger]	-	-	-	-	GO:0016020//membrane;GO:0031988//membrane-bounded vesicle;GO:0043231//intracellular membrane-bounded organelle	GO:0004713//protein tyrosine kinase activity;GO:0032550//purine ribonucleoside binding	GO:0006468//protein phosphorylation;GO:0008283//cell proliferation;GO:0044763//single-organism cellular process;GO:0050794//regulation of cellular process
State 5,2,3,4 -vs- State 5,1	ncbi_109373498	1	6.97193e-57	2.42043e-55	KIL1	PREDICTED: bifunctional heparan sulfate N-deacetylase/N-sulfotransferase 3 [Hipposideros armiger]	Metabolism	Glycan biosynthesis and metabolism	ko00534//Glycosaminoglycan biosynthesis - heparan sulfate / heparin	K02578	-	GO:0016787//hydrolase activity;GO:0034483//heparan sulfate sulfotransferase activity	-
State 5,2,3,4 -vs- State 5,1	ncbi_109393968	5	7.90327e-57	2.73938e-55	EFN4	PREDICTED: ephrin-B2 [Hipposideros armiger]	Organismal Systems	Development	ko04360//Axon guidance	K05463	-	-	-
State 5,2,3,4 -vs- State 5,1	ncbi_109392331	1	1.05953e-56	3.6666e-55	PK1L2	PREDICTED: adhesion G protein-coupled receptor L3-like, partial [Hipposideros armiger]	-	-	-	-	-	-	-
State 5,2,3,4 -vs- State 5,1	ncbi_109372996	2	1.42551e-56	4.92526e-55	LRG2A	PREDICTED: glucoside xylosyltransferase 2 isoform X1 [Hipposideros armiger]	Metabolism	Glycan biosynthesis and metabolism	ko00514//Other types of O-glycan biosynthesis	K13676	-	GO:0008194//UDP-glycosyltransferase activity	GO:0006493//protein O-linked glycosylation
State 5,2,3,4 -vs- State 5,1	ncbi_109376737	2	1.4836e-56	5.11781e-55	STAR8	PREDICTED: LOW QUALITY PROTEIN: rho GTPase-activating protein 42, partial [Hipposideros armiger]	-	-	-	-	GO:0044464//cell part	-	GO:0043087//regulation of GTPase activity
State 5,2,3,4 -vs- State 5,1	ncbi_109388267	1	1.56991e-56	5.40695e-55	ATS12	PREDICTED: spondin-1 isoform X1 [Hipposideros armiger]	-	-	-	-	GO:0031012//extracellular matrix;GO:0044421//extracellular region part;GO:0044432//endoplasmic reticulum part	-	GO:0006493//protein O-linked glycosylation;GO:0022610//biological adhesion
State 5,2,3,4 -vs- State 5,1	ncbi_109381119	1	1.58829e-56	5.4616e-55	MSXA	PREDICTED: paired box protein Pax-6 isoform X1 [Hipposideros armiger]	Cellular Processes;Human Diseases	Cellular community - eukaryotes;Endocrine and metabolic diseases	ko04550//Signaling pathways regulating pluripotency of stem cells;ko04950//Maturity onset diabetes of the young	K08031;K08031	GO:0043231//intracellular membrane-bounded organelle	GO:0000977//RNA polymerase II regulatory region sequence-specific DNA binding;GO:0003700//transcription factor activity, sequence-specific DNA binding;GO:0046332//SMAD binding	GO:0001944//vasculature development;GO:0002068//glandular epithelial cell development;GO:0006355//regulation of transcription, DNA-templated;GO:0006950//response to stress;GO:0009653//anatomical structure morphogenesis;GO:0033500//carbohydrate homeostasis
State 5,2,3,4 -vs- State 5,1	ncbi_109375660	2	1.68654e-56	5.79028e-55	YD85C	PREDICTED: small EDRK-rich factor 1 [Hipposideros armiger]	-	-	-	-	-	-	GO:0048731//system development
State 5,2,3,4 -vs- State 5,1	ncbi_109388014	2	1.92254e-56	6.59007e-55	-	PREDICTED: SCO-spondin-like [Panthera tigris altaica]	-	-	-	-	-	-	-
State 5,2,3,4 -vs- State 5,1	ncbi_109387568	1	2.59412e-56	8.87812e-55	LARK	PREDICTED: RNA-binding Raly-like protein isoform X1 [Hipposideros armiger]	-	-	-	-	-	GO:0003723//RNA binding;GO:0005515//protein binding;GO:0036094//small molecule binding	-
State 5,2,3,4 -vs- State 5,1	ncbi_109383400	1	3.31393e-56	1.13237e-54	ZN500	PREDICTED: transcription factor HIVEP3 isoform X1 [Hipposideros armiger]	-	-	-	-	GO:0043231//intracellular membrane-bounded organelle	GO:0003676//nucleic acid binding;GO:0043169//cation binding	GO:0006355//regulation of transcription, DNA-templated;GO:0007519//skeletal muscle tissue development
State 5,2,3,4 -vs- State 5,1	ncbi_109372359	1	3.99939e-56	1.36445e-54	GCY37	PREDICTED: adenylate cyclase type 8 [Hipposideros armiger]	Human Diseases;Human Diseases;Environmental Information Processing;Environmental Information Processing;Environmental Information Processing;Metabolism;Organismal Systems;Environmental Information Processing;Organismal Systems;Organismal Systems;Environmental Information Processing;Organismal Systems;Organismal Systems;Organismal Systems;Organismal Systems;Organismal Systems;Cellular Processes;Or…	Cancers;Infectious diseases;Signal transduction;Signal transduction;Signal transduction;Nucleotide metabolism;Immune system;Signal transduction;Endocrine system;Circulatory system;Signal transduction;Circulatory system;Nervous system;Nervous system;Immune system;Nervous system;Cell growth and death;Endocrine system;Sensory system;Endocrine system;Aging;Environmental adaptation;Endocrine system;Di…	ko05200//Pathways in cancer;ko05166//HTLV-I infection;ko04015//Rap1 signaling pathway;ko04024//cAMP signaling pathway;ko04020//Calcium signaling pathway;ko00230//Purine metabolism;ko04062//Chemokine signaling pathway;ko04022//cGMP - PKG signaling pathway;ko04921//Oxytocin signaling pathway;ko04261//Adrenergic signaling in cardiomyocytes;ko04072//Phospholipase D signaling pathway;ko04270//Vascular…	K08048;K08048;K08048;K08048;K08048;K08048;K08048;K08048;K08048;K08048;K08048;K08048;K08048;K08048;K08048;K08048;K08048;K08048;K08048;K08048;K08048;K08048;K08048;K08048;K08048;K08048;K08048;K08048;K08048;K08048;K08048;K08048;K08048;K08048;K08048;K08048;K08048;K08048;K08048;K08048	GO:0031224//intrinsic component of membrane	GO:0004016//adenylate cyclase activity;GO:0032550//purine ribonucleoside binding;GO:0043169//cation binding	GO:0003014//renal system process;GO:0006952//defense response;GO:0007188//adenylate cyclase-modulating G-protein coupled receptor signaling pathway;GO:0007267//cell-cell signaling;GO:0007613//memory;GO:0009165//nucleotide biosynthetic process;GO:0010863//positive regulation of phospholipase C activity;GO:0015980//energy derivation by oxidation of organic compounds;GO:0032147//activation of protei…
State 5,2,3,4 -vs- State 5,1	ncbi_109389806	1	4.35166e-56	1.4823e-54	IF23A	PREDICTED: RNA-binding protein Nova-1 isoform X3 [Mustela putorius furo]	-	-	-	-	GO:0043231//intracellular membrane-bounded organelle;GO:0043232//intracellular non-membrane-bounded organelle	GO:0044822//poly(A) RNA binding	GO:0000377//RNA splicing, via transesterification reactions with bulged adenosine as nucleophile;GO:0048731//system development
State 5,2,3,4 -vs- State 5,1	ncbi_109392518	2	8.14534e-56	2.77018e-54	F19A5	PREDICTED: protein FAM19A1 isoform X1 [Aotus nancymaae]	-	-	-	-	GO:0043231//intracellular membrane-bounded organelle	-	-
State 5,2,3,4 -vs- State 5,1	ncbi_109389882	2	8.35974e-56	2.83865e-54	ZN735	PREDICTED: zinc finger protein 697 [Hipposideros armiger]	-	-	-	-	-	GO:0043169//cation binding	-
State 5,2,3,4 -vs- State 5,1	ncbi_109389456	2	1.06173e-55	3.5996e-54	OSTF1	PREDICTED: ankyrin repeat domain-containing protein 6 isoform X1 [Hipposideros armiger]	-	-	-	-	-	-	-
State 5,2,3,4 -vs- State 5,1	ncbi_109377070	4	1.21035e-55	4.09707e-54	AGRL2	PREDICTED: calcitonin receptor-like, partial [Hipposideros armiger]	Environmental Information Processing;Organismal Systems	Signaling molecules and interaction;Development	ko04080//Neuroactive ligand-receptor interaction;ko04380//Osteoclast differentiation	K04576;K04576	GO:0031224//intrinsic component of membrane;GO:0042995//cell projection	GO:0097642//calcitonin family receptor activity	GO:0002573//myeloid leukocyte differentiation;GO:0007188//adenylate cyclase-modulating G-protein coupled receptor signaling pathway;GO:0030278//regulation of ossification;GO:0043487//regulation of RNA stability;GO:0051480//regulation of cytosolic calcium ion concentration
State 5,2,3,4 -vs- State 5,1	ncbi_109375466	3	1.38722e-55	4.68844e-54	TPM4	PREDICTED: laminin subunit alpha-2, partial [Hipposideros armiger]	Human Diseases;Environmental Information Processing;Cellular Processes;Human Diseases;Human Diseases;Human Diseases;Environmental Information Processing	Cancers;Signal transduction;Cellular community - eukaryotes;Infectious diseases;Infectious diseases;Cancers;Signaling molecules and interaction	ko05200//Pathways in cancer;ko04151//PI3K-Akt signaling pathway;ko04510//Focal adhesion;ko05145//Toxoplasmosis;ko05146//Amoebiasis;ko05222//Small cell lung cancer;ko04512//ECM-receptor interaction	K05637;K05637;K05637;K05637;K05637;K05637;K05637	GO:0005604//basement membrane;GO:0005605//basal lamina;GO:0005886//plasma membrane;GO:0031988//membrane-bounded vesicle;GO:0043256//laminin complex;GO:0044309//neuron spine	-	GO:0007155//cell adhesion;GO:0016477//cell migration;GO:0032222//regulation of synaptic transmission, cholinergic;GO:0032292//peripheral nervous system axon ensheathment;GO:0043062//extracellular structure organization;GO:0048513//animal organ development;GO:0097485//neuron projection guidance;GO:2000026//regulation of multicellular organismal development
State 5,2,3,4 -vs- State 5,1	ncbi_109383755	2	1.73818e-55	5.86548e-54	STB5L	PREDICTED: lethal(2) giant larvae protein homolog 2 isoform X1 [Hipposideros armiger]	Cellular Processes;Environmental Information Processing	Cellular community - eukaryotes;Signal transduction	ko04530//Tight junction;ko04390//Hippo signaling pathway	K06094;K06094	GO:0043227//membrane-bounded organelle;GO:0044424//intracellular part	GO:0019904//protein domain specific binding	GO:0016192//vesicle-mediated transport;GO:0044763//single-organism cellular process;GO:0050794//regulation of cellular process
State 5,2,3,4 -vs- State 5,1	GDR1_Gene006801	2	3.36422e-55	1.13349e-53	-	-	-	-	-	-	-	-	-
State 5,2,3,4 -vs- State 5,1	ncbi_109391406	1	3.42577e-55	1.15244e-53	DLGP5	PREDICTED: disks large-associated protein 3 [Hipposideros armiger]	-	-	-	-	-	-	GO:0007154//cell communication
State 5,2,3,4 -vs- State 5,1	ncbi_109373764	2	7.22973e-55	2.42834e-53	RAB17	PREDICTED: ADP-ribosylation factor-like protein 4C [Hipposideros armiger]	-	-	-	-	GO:0016020//membrane;GO:0042995//cell projection;GO:0043231//intracellular membrane-bounded organelle	GO:0015631//tubulin binding;GO:0032550//purine ribonucleoside binding	GO:0016192//vesicle-mediated transport;GO:0035556//intracellular signal transduction
State 5,2,3,4 -vs- State 5,1	ncbi_109394202	3	9.29014e-55	3.11557e-53	AROP	PREDICTED: cystine/glutamate transporter [Hipposideros armiger]	Cellular Processes	Cell growth and death	ko04216//Ferroptosis	K13869	GO:0031224//intrinsic component of membrane;GO:0044464//cell part	GO:0046943//carboxylic acid transmembrane transporter activity	GO:0030168//platelet activation;GO:0042221//response to chemical;GO:0046942//carboxylic acid transport
State 5,2,3,4 -vs- State 5,1	ncbi_109387917	2	9.70518e-55	3.24974e-53	SKDA1	PREDICTED: dachshund homolog 1 isoform X1 [Hipposideros armiger]	-	-	-	-	GO:0031981//nuclear lumen;GO:0043232//intracellular non-membrane-bounded organelle;GO:0043234//protein complex	GO:0000982//transcription factor activity, RNA polymerase II core promoter proximal region sequence-specific binding;GO:0000983//transcription factor activity, RNA polymerase II core promoter sequence-specific;GO:0003676//nucleic acid binding	GO:0006357//regulation of transcription from RNA polymerase II promoter;GO:0007631//feeding behavior;GO:0008285//negative regulation of cell proliferation;GO:0030334//regulation of cell migration;GO:0045137//development of primary sexual characteristics;GO:0045892//negative regulation of transcription, DNA-templated;GO:0051053//negative regulation of DNA metabolic process;GO:0070897//DNA-template…
State 5,2,3,4 -vs- State 5,1	ncbi_109375139	5	1.05137e-54	3.51505e-53	CRE2B	PREDICTED: proprotein convertase subtilisin/kexin type 5 [Hipposideros armiger]	-	-	-	-	GO:0012505//endomembrane system;GO:0043231//intracellular membrane-bounded organelle;GO:0044421//extracellular region part	GO:0004175//endopeptidase activity;GO:0033218//amide binding	GO:0001501//skeletal system development;GO:0001816//cytokine production;GO:0003002//regionalization;GO:0006518//peptide metabolic process;GO:0009306//protein secretion;GO:0016032//viral process;GO:0016485//protein processing;GO:0035107//appendage morphogenesis;GO:0048565//digestive tract development
State 5,2,3,4 -vs- State 5,1	ncbi_109385408	1	1.37457e-54	4.58854e-53	FUCA	PREDICTED: beta-adducin isoform X1 [Hipposideros armiger]	-	-	-	-	GO:0015629//actin cytoskeleton;GO:0016020//membrane;GO:0043231//intracellular membrane-bounded organelle;GO:0044444//cytoplasmic part	GO:0003779//actin binding;GO:0046983//protein dimerization activity	GO:0043393//regulation of protein binding;GO:0048534//hematopoietic or lymphoid organ development;GO:0051693//actin filament capping
State 5,2,3,4 -vs- State 5,1	ncbi_109373985	2	1.8608e-54	6.20209e-53	SPTN1	PREDICTED: dystrophin-like isoform X1 [Hipposideros armiger]	Human Diseases;Human Diseases;Human Diseases;Human Diseases	Cardiovascular diseases;Cardiovascular diseases;Cardiovascular diseases;Cardiovascular diseases	ko05414//Dilated cardiomyopathy (DCM);ko05410//Hypertrophic cardiomyopathy (HCM);ko05416//Viral myocarditis;ko05412//Arrhythmogenic right ventricular cardiomyopathy (ARVC)	K10366;K10366;K10366;K10366	GO:0030054//cell junction;GO:0031674//I band;GO:0043234//protein complex;GO:0044463//cell projection part;GO:0097060//synaptic membrane;GO:0098589//membrane region	GO:0008092//cytoskeletal protein binding;GO:0019899//enzyme binding;GO:0046914//transition metal ion binding	GO:0001508//action potential;GO:0001885//endothelial cell development;GO:0001933//negative regulation of protein phosphorylation;GO:0003009//skeletal muscle contraction;GO:0006461//protein complex assembly;GO:0007268//synaptic transmission;GO:0008016//regulation of heart contraction;GO:0008104//protein localization;GO:0010468//regulation of gene expression;GO:0010880//regulation of release of seq…
State 5,2,3,4 -vs- State 5,1	ncbi_109396335	5	1.93053e-54	6.42465e-53	AFF4	PREDICTED: AF4/FMR2 family member 1 [Hipposideros armiger]	Human Diseases	Cancers	ko05202//Transcriptional misregulation in cancers	K15184	GO:0043231//intracellular membrane-bounded organelle;GO:0043234//protein complex	GO:0001071//nucleic acid binding transcription factor activity;GO:0005488//binding	GO:0006355//regulation of transcription, DNA-templated
State 5,2,3,4 -vs- State 5,1	ncbi_109375020	2	2.06973e-54	6.87734e-53	KALRN	PREDICTED: rho guanine nucleotide exchange factor 38 isoform X1 [Hipposideros armiger]	-	-	-	-	GO:0044424//intracellular part	-	GO:0043087//regulation of GTPase activity
State 5,2,3,4 -vs- State 5,1	ncbi_109389948	1	2.34828e-54	7.79099e-53	C2CD5	PREDICTED: LOW QUALITY PROTEIN: multiple C2 and transmembrane domain-containing protein 1 [Hipposideros armiger]	-	-	-	-	GO:0031224//intrinsic component of membrane	GO:0005543//phospholipid binding	GO:0019932//second-messenger-mediated signaling
State 5,2,3,4 -vs- State 5,1	ncbi_109384650	1	2.45199e-54	8.12264e-53	LEP	PREDICTED: leptin isoform X1 [Hipposideros armiger]	Environmental Information Processing;Environmental Information Processing;Human Diseases;Environmental Information Processing;Environmental Information Processing;Organismal Systems	Signaling molecules and interaction;Signaling molecules and interaction;Endocrine and metabolic diseases;Signal transduction;Signal transduction;Endocrine system	ko04080//Neuroactive ligand-receptor interaction;ko04060//Cytokine-cytokine receptor interaction;ko04932//Non-alcoholic fatty liver disease (NAFLD);ko04630//Jak-STAT signaling pathway;ko04152//AMPK signaling pathway;ko04920//Adipocytokine signaling pathway	K05424;K05424;K05424;K05424;K05424;K05424	GO:0044421//extracellular region part	-	GO:0006468//protein phosphorylation;GO:0007631//feeding behavior;GO:0008202//steroid metabolic process;GO:0009306//protein secretion;GO:0019318//hexose metabolic process;GO:0031326//regulation of cellular biosynthetic process;GO:0032096//negative regulation of response to food;GO:0032787//monocarboxylic acid metabolic process;GO:0042306//regulation of protein import into nucleus;GO:0045595//regul…
State 5,2,3,4 -vs- State 5,1	ncbi_109396628	1	2.94222e-54	9.73176e-53	GULP1	PREDICTED: C-Jun-amino-terminal kinase-interacting protein 2 isoform X1 [Hipposideros armiger]	Environmental Information Processing	Signal transduction	ko04010//MAPK signaling pathway	K04435	-	-	-
State 5,2,3,4 -vs- State 5,1	GDR1_Gene001498	2	6.23797e-54	2.06014e-52	-	pro-epidermal growth factor isoform X1 [Rhinolophus ferrumequinum]	Human Diseases;Environmental Information Processing;Environmental Information Processing;Environmental Information Processing;Cellular Processes;Environmental Information Processing;Cellular Processes;Environmental Information Processing;Environmental Information Processing;Environmental Information Processing;Human Diseases;Environmental Information Processing;Human Diseases;Environmental Inform…	Cancers;Signal transduction;Signal transduction;Signal transduction;Cell motility;Signal transduction;Cellular community - eukaryotes;Signal transduction;Signal transduction;Signal transduction;Infectious diseases;Signal transduction;Cancers;Signal transduction;Cellular community - eukaryotes;Cancers;Cancers;Cancers;Cancers;Cancers;Cancers;Cancers;Cancers;Infectious diseases;Cancer: overview;Drug…	ko05200//Pathways in cancer;ko04151//PI3K-Akt signaling pathway;ko04010//MAPK signaling pathway;ko04014//Ras signaling pathway;ko04810//Regulation of actin cytoskeleton;ko04015//Rap1 signaling pathway;ko04510//Focal adhesion;ko04630//Jak-STAT signaling pathway;ko04072//Phospholipase D signaling pathway;ko04068//FoxO signaling pathway;ko05160//Hepatitis C;ko04066//HIF-1 signaling pathway;ko05231//…	K04357;K04357;K04357;K04357;K04357;K04357;K04357;K04357;K04357;K04357;K04357;K04357;K04357;K04357;K04357;K04357;K04357;K04357;K04357;K04357;K04357;K04357;K04357;K04357;K04357;K04357;K04357;K04357	-	-	-
State 5,2,3,4 -vs- State 5,1	ncbi_109380299	1	8.53352e-54	2.81399e-52	MAP4	PREDICTED: microtubule-associated protein tau isoform X1 [Hipposideros armiger]	Environmental Information Processing;Human Diseases	Signal transduction;Neurodegenerative diseases	ko04010//MAPK signaling pathway;ko05010//Alzheimer disease	K04380;K04380	GO:0015630//microtubule cytoskeleton;GO:0016020//membrane;GO:0031981//nuclear lumen;GO:0035770//ribonucleoprotein granule;GO:0043005//neuron projection;GO:0043234//protein complex;GO:0044441//ciliary part	GO:0015631//tubulin binding;GO:0019900//kinase binding;GO:0019904//protein domain specific binding;GO:0071814//protein-lipid complex binding	GO:0008344//adult locomotory behavior;GO:0010970//establishment of localization by movement along microtubule;GO:0016477//cell migration;GO:0030307//positive regulation of cell growth;GO:0031112//positive regulation of microtubule polymerization or depolymerization;GO:0031329//regulation of cellular catabolic process;GO:0032386//regulation of intracellular transport;GO:0034643//establishment of m…
State 5,2,3,4 -vs- State 5,1	ncbi_109373441	1	1.59904e-53	5.26496e-52	NRX2A	PREDICTED: protocadherin Fat 2 [Hipposideros armiger]	-	-	-	-	GO:0005911//cell-cell junction;GO:0031224//intrinsic component of membrane;GO:0031988//membrane-bounded vesicle	-	GO:0001667//ameboidal-type cell migration;GO:0098742//cell-cell adhesion via plasma-membrane adhesion molecules
State 5,2,3,4 -vs- State 5,1	GDR1_Gene010441	1	2.44845e-53	8.04945e-52	CDK6	cyclin-dependent kinase 6 [Leptonychotes weddellii]	Human Diseases;Environmental Information Processing;Human Diseases;Human Diseases;Human Diseases;Human Diseases;Human Diseases;Cellular Processes;Human Diseases;Human Diseases;Human Diseases;Human Diseases;Cellular Processes;Human Diseases;Human Diseases;Human Diseases;Human Diseases;Cellular Processes;Human Diseases;Human Diseases;Human Diseases;Human Diseases;Human Diseases	Cancers;Signal transduction;Cancers;Infectious diseases;Infectious diseases;Cancers;Infectious diseases;Cell growth and death;Infectious diseases;Cancers;Cancers;Cancers;Cell growth and death;Cancers;Cancers;Cancers;Infectious diseases;Cell growth and death;Cancers;Infectious diseases;Infectious diseases;Endocrine and metabolic diseases;Cancers	ko05200//Pathways in cancer;ko04151//PI3K-Akt signaling pathway;ko05203//Viral carcinogenesis;ko05169//Epstein-Barr virus infection;ko05164//Influenza A;ko05206//MicroRNAs in cancer;ko05160//Hepatitis C;ko04110//Cell cycle;ko05162//Measles;ko05222//Small cell lung cancer;ko05220//Chronic myeloid leukemia;ko05218//Melanoma;ko04115//p53 signaling pathway;ko05214//Glioma;ko05212//Pancreatic cancer;k…	K02091;K02091;K02091;K02091;K02091;K02091;K02091;K02091;K02091;K02091;K02091;K02091;K02091;K02091;K02091;K02091;K02091;K02091;K02091;K02091;K02091;K02091;K02091	GO:0005815//microtubule organizing center;GO:0031090//organelle membrane;GO:0031252//cell leading edge;GO:0031981//nuclear lumen;GO:0043234//protein complex;GO:0043296//apical junction complex;GO:0044444//cytoplasmic part	GO:0004674//protein serine/threonine kinase activity;GO:0005515//protein binding;GO:0019887//protein kinase regulator activity;GO:0032550//purine ribonucleoside binding	GO:0001649//osteoblast differentiation;GO:0001932//regulation of protein phosphorylation;GO:0001952//regulation of cell-matrix adhesion;GO:0002068//glandular epithelial cell development;GO:0002244//hematopoietic progenitor cell differentiation;GO:0006417//regulation of translation;GO:0006950//response to stress;GO:0007166//cell surface receptor signaling pathway;GO:0008284//positive regulation of…
State 5,2,3,4 -vs- State 5,1	ncbi_109372027	1	2.5524e-53	8.3785e-52	NYX	PREDICTED: leucine-rich repeat LGI family member 4 isoform X1 [Hipposideros armiger]	-	-	-	-	-	-	GO:0007626//locomotory behavior;GO:0008283//cell proliferation;GO:0021782//glial cell development;GO:0032292//peripheral nervous system axon ensheathment;GO:0048469//cell maturation
State 5,2,3,4 -vs- State 5,1	ncbi_109382660	1	3.42007e-53	1.12098e-51	FOXR2	PREDICTED: forkhead box protein N3 isoform X1 [Hipposideros armiger]	-	-	-	-	GO:0043231//intracellular membrane-bounded organelle	GO:0001071//nucleic acid binding transcription factor activity;GO:0003677//DNA binding;GO:0005515//protein binding	GO:0006355//regulation of transcription, DNA-templated;GO:0031572//G2 DNA damage checkpoint
State 5,2,3,4 -vs- State 5,1	ncbi_109375957	5	4.89583e-53	1.60226e-51	VAV	PREDICTED: vinexin isoform X1 [Hipposideros armiger]	-	-	-	-	GO:0005924//cell-substrate adherens junction;GO:0043231//intracellular membrane-bounded organelle	GO:0008092//cytoskeletal protein binding	GO:0007155//cell adhesion;GO:0032233//positive regulation of actin filament bundle assembly;GO:0042327//positive regulation of phosphorylation
State 5,2,3,4 -vs- State 5,1	ncbi_109396750	1	5.66155e-53	1.85006e-51	F124B	PREDICTED: LOW QUALITY PROTEIN: protein FAM124A [Hipposideros armiger]	-	-	-	-	-	-	-
State 5,2,3,4 -vs- State 5,1	ncbi_109396594	1	5.72693e-53	1.86862e-51	Y6969	PREDICTED: von Willebrand factor A domain-containing protein 5B2 isoform X1 [Hipposideros armiger]	-	-	-	-	-	-	-
State 5,2,3,4 -vs- State 5,1	ncbi_109377129	2	5.75036e-53	1.87344e-51	CCD13	PREDICTED: coiled-coil domain-containing protein 13 isoform X4 [Hipposideros armiger]	-	-	-	-	GO:0044430//cytoskeletal part	-	GO:0016043//cellular component organization
State 5,2,3,4 -vs- State 5,1	ncbi_109379171	1	6.99781e-53	2.27644e-51	KNAT6	PREDICTED: homeobox protein Meis1 isoform X1 [Pan troglodytes]	Human Diseases;Cellular Processes	Cancers;Cellular community - eukaryotes	ko05202//Transcriptional misregulation in cancers;ko04550//Signaling pathways regulating pluripotency of stem cells	K15613;K15613	GO:0043231//intracellular membrane-bounded organelle;GO:0043234//protein complex	GO:0000982//transcription factor activity, RNA polymerase II core promoter proximal region sequence-specific binding;GO:0003677//DNA binding;GO:0046983//protein dimerization activity	GO:0001568//blood vessel development;GO:0006357//regulation of transcription from RNA polymerase II promoter;GO:0045596//negative regulation of cell differentiation;GO:0048646//anatomical structure formation involved in morphogenesis;GO:0061515//myeloid cell development
State 5,2,3,4 -vs- State 5,1	ncbi_109381978	2	8.238e-53	2.67587e-51	SH321	PREDICTED: NADPH oxidase activator 1 isoform X1 [Hipposideros armiger]	-	-	-	-	GO:0044459//plasma membrane part	GO:0008047//enzyme activator activity;GO:0017048//Rho GTPase binding;GO:0019904//protein domain specific binding	GO:0009893//positive regulation of metabolic process;GO:0042743//hydrogen peroxide metabolic process
State 5,2,3,4 -vs- State 5,1	ncbi_109394264	1	1.06969e-52	3.46939e-51	GLP2R	PREDICTED: adhesion G protein-coupled receptor L1 isoform X1 [Hipposideros armiger]	-	-	-	-	GO:0031224//intrinsic component of membrane	GO:0004888//transmembrane signaling receptor activity;GO:0005488//binding	GO:0007166//cell surface receptor signaling pathway
State 5,2,3,4 -vs- State 5,1	ncbi_109381345	1	1.08953e-52	3.52846e-51	Z394	PREDICTED: juxtaposed with another zinc finger protein 1 isoform X1 [Hipposideros armiger]	-	-	-	-	GO:0043234//protein complex	GO:0003712//transcription cofactor activity;GO:0043169//cation binding;GO:0097159//organic cyclic compound binding	GO:0006355//regulation of transcription, DNA-templated
State 5,2,3,4 -vs- State 5,1	ncbi_109380184	2	1.19247e-52	3.85608e-51	MTSS1	PREDICTED: brain-specific angiogenesis inhibitor 1-associated protein 2-like protein 1 [Hipposideros armiger]	-	-	-	-	GO:0005856//cytoskeleton;GO:0016020//membrane;GO:0031988//membrane-bounded vesicle;GO:0044444//cytoplasmic part	GO:0005515//protein binding	GO:0008286//insulin receptor signaling pathway;GO:0030833//regulation of actin filament polymerization;GO:0031532//actin cytoskeleton reorganization;GO:0044802//single-organism membrane organization;GO:0051707//response to other organism
State 5,2,3,4 -vs- State 5,1	ncbi_109390359	1	1.66755e-52	5.38431e-51	IRK10	PREDICTED: ATP-sensitive inward rectifier potassium channel 12 [Hipposideros armiger]	Organismal Systems;Organismal Systems	Endocrine system;Nervous system	ko04921//Oxytocin signaling pathway;ko04725//Cholinergic synapse	K05005;K05005	GO:0031224//intrinsic component of membrane	GO:0005216//ion channel activity	GO:0030001//metal ion transport;GO:0034220//ion transmembrane transport
State 5,2,3,4 -vs- State 5,1	ncbi_109389865	2	1.78319e-52	5.74912e-51	MNL1	PREDICTED: mannosyl-oligosaccharide 1,2-alpha-mannosidase IB-like [Hipposideros armiger]	Genetic Information Processing;Metabolism	Folding, sorting and degradation;Glycan biosynthesis and metabolism	ko04141//Protein processing in endoplasmic reticulum;ko00510//N-Glycan biosynthesis	K01230;K01230	GO:0031988//membrane-bounded vesicle;GO:0043231//intracellular membrane-bounded organelle;GO:0043232//intracellular non-membrane-bounded organelle	GO:0015924//mannosyl-oligosaccharide mannosidase activity;GO:0046872//metal ion binding	GO:0019538//protein metabolic process;GO:0044707//single-multicellular organism process;GO:0044767//single-organism developmental process
State 5,2,3,4 -vs- State 5,1	ncbi_109391950	3	1.86672e-52	6.0095e-51	MYBPH	PREDICTED: roundabout homolog 2 isoform X1 [Hipposideros armiger]	Organismal Systems	Development	ko04360//Axon guidance	K06754	GO:0031988//membrane-bounded vesicle;GO:0032589//neuron projection membrane	GO:0005515//protein binding	GO:0007417//central nervous system development;GO:0009725//response to hormone;GO:0010770//positive regulation of cell morphogenesis involved in differentiation;GO:0022412//cellular process involved in reproduction in multicellular organism;GO:0035295//tube development;GO:0050922//negative regulation of chemotaxis;GO:0097485//neuron projection guidance;GO:0098742//cell-cell adhesion via plasma-me…
State 5,2,3,4 -vs- State 5,1	GDR1_Gene006866	2	2.21754e-52	7.12832e-51	TRPM4	transient receptor potential cation channel subfamily M member 4 isoform X2 [Rhinolophus ferrumequinum]	Organismal Systems	Endocrine system	ko04911//Insulin secretion	K04979	GO:0031224//intrinsic component of membrane;GO:0031981//nuclear lumen	GO:0005261//cation channel activity;GO:0005515//protein binding;GO:0032550//purine ribonucleoside binding	GO:0002709//regulation of T cell mediated immunity;GO:0006816//calcium ion transport;GO:0008016//regulation of heart contraction;GO:0018205//peptidyl-lysine modification;GO:0030177//positive regulation of Wnt signaling pathway;GO:0030595//leukocyte chemotaxis;GO:0034220//ion transmembrane transport;GO:0042127//regulation of cell proliferation;GO:0050880//regulation of blood vessel size
State 5,2,3,4 -vs- State 5,1	ncbi_109395459	3	2.32475e-52	7.46188e-51	ARHGQ	PREDICTED: A-kinase anchor protein 13 [Hipposideros armiger]	Human Diseases;Organismal Systems	Infectious diseases;Endocrine system	ko05163//Human cytomegalovirus infection;ko04928//Parathyroid hormone synthesis, secretion and action	K16529;K16529	GO:0043231//intracellular membrane-bounded organelle;GO:0044424//intracellular part;GO:0044444//cytoplasmic part	GO:0004690//cyclic nucleotide-dependent protein kinase activity;GO:0005088//Ras guanyl-nucleotide exchange factor activity;GO:0016772//transferase activity, transferring phosphorus-containing groups;GO:0017016//Ras GTPase binding;GO:0043169//cation binding;GO:0060089//molecular transducer activity	GO:0001932//regulation of protein phosphorylation;GO:0003300//cardiac muscle hypertrophy;GO:0006464//cellular protein modification process;GO:0006796//phosphate-containing compound metabolic process;GO:0006913//nucleocytoplasmic transport;GO:0007169//transmembrane receptor protein tyrosine kinase signaling pathway;GO:0042981//regulation of apoptotic process;GO:0043087//regulation of GTPase activi…
State 5,2,3,4 -vs- State 5,1	ncbi_109389941	2	2.63391e-52	8.44175e-51	DSC1	PREDICTED: protocadherin-17 isoform X1 [Hipposideros armiger]	-	-	-	-	GO:0031224//intrinsic component of membrane	-	GO:0098742//cell-cell adhesion via plasma-membrane adhesion molecules
State 5,2,3,4 -vs- State 5,1	ncbi_109392231	1	3.28579e-52	1.05155e-50	KCNB1	PREDICTED: voltage-dependent T-type calcium channel subunit alpha-1I [Hipposideros armiger]	Environmental Information Processing;Environmental Information Processing;Organismal Systems;Organismal Systems	Signal transduction;Signal transduction;Environmental adaptation;Endocrine system	ko04010//MAPK signaling pathway;ko04020//Calcium signaling pathway;ko04713//Circadian entrainment;ko04925//Aldosterone synthesis and secretion	K04856;K04856;K04856;K04856	-	-	-
State 5,2,3,4 -vs- State 5,1	ncbi_109373147	5	4.77053e-52	1.52446e-50	TACC3	PREDICTED: transforming acidic coiled-coil-containing protein 1 isoform X1 [Hipposideros armiger]	-	-	-	-	-	-	-
State 5,2,3,4 -vs- State 5,1	ncbi_109390281	1	5.68127e-52	1.81283e-50	ANR54	PREDICTED: ankyrin-2 isoform X1 [Hipposideros armiger]	Human Diseases	Cancers	ko05205//Proteoglycans in cancer	K10380	GO:0014069//postsynaptic density;GO:0016021//integral component of membrane;GO:0030017//sarcomere;GO:0031674//I band;GO:0042995//cell projection;GO:0044291//cell-cell contact zone;GO:0044459//plasma membrane part;GO:0045202//synapse;GO:0097060//synaptic membrane;GO:0098589//membrane region	GO:0008092//cytoskeletal protein binding;GO:0016247//channel regulator activity;GO:0019899//enzyme binding;GO:0019900//kinase binding	GO:0002027//regulation of heart rate;GO:0003230//cardiac atrium development;GO:0006612//protein targeting to membrane;GO:0006813//potassium ion transport;GO:0006874//cellular calcium ion homeostasis;GO:0006915//apoptotic process;GO:0007043//cell-cell junction assembly;GO:0007165//signal transduction;GO:0010033//response to organic substance;GO:0010468//regulation of gene expression;GO:0010646//re…
State 5,2,3,4 -vs- State 5,1	ncbi_109395185	2	5.86206e-52	1.86777e-50	K1B27	PREDICTED: transmembrane protease serine 3 isoform X1 [Hipposideros armiger]	-	-	-	-	GO:0031090//organelle membrane;GO:0043231//intracellular membrane-bounded organelle;GO:0044297//cell body	GO:0004175//endopeptidase activity;GO:0016247//channel regulator activity;GO:0038024//cargo receptor activity	GO:0006875//cellular metal ion homeostasis;GO:0006897//endocytosis;GO:0019538//protein metabolic process;GO:0050954//sensory perception of mechanical stimulus
State 5,2,3,4 -vs- State 5,1	ncbi_109396036	2	5.95703e-52	1.89524e-50	SHF	PREDICTED: breast cancer anti-estrogen resistance protein 3 isoform X2 [Hipposideros armiger]	-	-	-	-	-	-	GO:0001934//positive regulation of protein phosphorylation;GO:0043087//regulation of GTPase activity
State 5,2,3,4 -vs- State 5,1	ncbi_109388950	2	6.73664e-52	2.14014e-50	CTSR4	PREDICTED: voltage-dependent L-type calcium channel subunit alpha-1C isoform X1 [Hipposideros armiger]	Environmental Information Processing;Human Diseases;Environmental Information Processing;Environmental Information Processing;Environmental Information Processing;Organismal Systems;Organismal Systems;Organismal Systems;Organismal Systems;Organismal Systems;Organismal Systems;Organismal Systems;Organismal Systems;Organismal Systems;Organismal Systems;Organismal Systems;Organismal Systems;Organism…	Signal transduction;Neurodegenerative diseases;Signal transduction;Signal transduction;Signal transduction;Endocrine system;Circulatory system;Nervous system;Circulatory system;Nervous system;Nervous system;Nervous system;Nervous system;Environmental adaptation;Endocrine system;Circulatory system;Endocrine system;Endocrine system;Nervous system;Cardiovascular diseases;Cardiovascular diseases;Sens…	ko04010//MAPK signaling pathway;ko05010//Alzheimer disease;ko04024//cAMP signaling pathway;ko04020//Calcium signaling pathway;ko04022//cGMP - PKG signaling pathway;ko04921//Oxytocin signaling pathway;ko04261//Adrenergic signaling in cardiomyocytes;ko04728//Dopaminergic synapse;ko04270//Vascular smooth muscle contraction;ko04726//Serotonergic synapse;ko04724//Glutamatergic synapse;ko04725//Choline…	K04850;K04850;K04850;K04850;K04850;K04850;K04850;K04850;K04850;K04850;K04850;K04850;K04850;K04850;K04850;K04850;K04850;K04850;K04850;K04850;K04850;K04850;K04850;K04850;K04850;K04850;K04850	GO:0000323//lytic vacuole;GO:0036464//cytoplasmic ribonucleoprotein granule;GO:0043231//intracellular membrane-bounded organelle;GO:0044427//chromosomal part	GO:0003723//RNA binding;GO:0004520//endodeoxyribonuclease activity;GO:0005515//protein binding;GO:0018024//histone-lysine N-methyltransferase activity;GO:0019899//enzyme binding;GO:0043566//structure-specific DNA binding;GO:0046983//protein dimerization activity	GO:0006303//double-strand break repair via nonhomologous end joining;GO:0006308//DNA catabolic process;GO:0007093//mitotic cell cycle checkpoint;GO:0010452//histone H3-K36 methylation;GO:0010912//positive regulation of isomerase activity;GO:0010948//negative regulation of cell cycle process;GO:0032196//transposition
State 5,2,3,4 -vs- State 5,1	ncbi_109381368	1	1.15761e-51	3.67218e-50	JUN	PREDICTED: cyclic AMP-responsive element-binding protein 5 isoform X1 [Hipposideros armiger]	Environmental Information Processing;Human Diseases;Environmental Information Processing;Human Diseases;Environmental Information Processing;Organismal Systems;Human Diseases;Human Diseases;Organismal Systems;Environmental Information Processing;Organismal Systems;Human Diseases;Environmental Information Processing;Organismal Systems;Organismal Systems;Organismal Systems;Human Diseases;Organismal…	Signal transduction;Neurodegenerative diseases;Signal transduction;Cancers;Signal transduction;Circulatory system;Substance dependence;Infectious diseases;Nervous system;Signal transduction;Nervous system;Endocrine and metabolic diseases;Signal transduction;Endocrine system;Endocrine system;Aging;Cancers;Endocrine system;Endocrine system;Endocrine system;Substance dependence;Substance dependence;…	ko04151//PI3K-Akt signaling pathway;ko05016//Huntington disease;ko04024//cAMP signaling pathway;ko05203//Viral carcinogenesis;ko04022//cGMP - PKG signaling pathway;ko04261//Adrenergic signaling in cardiomyocytes;ko05034//Alcoholism;ko05161//Hepatitis B;ko04728//Dopaminergic synapse;ko04152//AMPK signaling pathway;ko04725//Cholinergic synapse;ko04931//Insulin resistance;ko04668//TNF signaling path…	K09047;K09047;K09047;K09047;K09047;K09047;K09047;K09047;K09047;K09047;K09047;K09047;K09047;K09047;K09047;K09047;K09047;K09047;K09047;K09047;K09047;K09047;K09047	GO:0031988//membrane-bounded vesicle;GO:0043231//intracellular membrane-bounded organelle	GO:0001071//nucleic acid binding transcription factor activity;GO:0003677//DNA binding;GO:0043169//cation binding	GO:0006357//regulation of transcription from RNA polymerase II promoter;GO:0030154//cell differentiation;GO:0061448//connective tissue development
State 5,2,3,4 -vs- State 5,1	ncbi_109382114	2	1.33505e-51	4.22889e-50	NPTN	PREDICTED: embigin [Hipposideros armiger]	-	-	-	-	-	-	-
State 5,2,3,4 -vs- State 5,1	ncbi_109374599	2	1.57937e-51	4.99551e-50	ATS18	PREDICTED: thrombospondin type-1 domain-containing protein 7A, partial [Hipposideros armiger]	-	-	-	-	GO:0031988//membrane-bounded vesicle	-	-
State 5,2,3,4 -vs- State 5,1	ncbi_109388680	2	1.90335e-51	6.01149e-50	FGFH	PREDICTED: fibroblast growth factor 13 isoform X1 [Hipposideros armiger]	Human Diseases;Environmental Information Processing;Environmental Information Processing;Environmental Information Processing;Cellular Processes;Environmental Information Processing;Human Diseases	Cancers;Signal transduction;Signal transduction;Signal transduction;Cell motility;Signal transduction;Cancers	ko05200//Pathways in cancer;ko04151//PI3K-Akt signaling pathway;ko04010//MAPK signaling pathway;ko04014//Ras signaling pathway;ko04810//Regulation of actin cytoskeleton;ko04015//Rap1 signaling pathway;ko05218//Melanoma	K04358;K04358;K04358;K04358;K04358;K04358;K04358	GO:0015630//microtubule cytoskeleton;GO:0016020//membrane;GO:0043005//neuron projection;GO:0043231//intracellular membrane-bounded organelle;GO:0044291//cell-cell contact zone;GO:0044444//cytoplasmic part	GO:0005102//receptor binding;GO:0015631//tubulin binding;GO:0016247//channel regulator activity;GO:0019887//protein kinase regulator activity	GO:0001934//positive regulation of protein phosphorylation;GO:0007009//plasma membrane organization;GO:0007611//learning or memory;GO:0012501//programmed cell death;GO:0021543//pallium development;GO:0022029//telencephalon cell migration;GO:0030010//establishment of cell polarity;GO:0030308//negative regulation of cell growth;GO:0031111//negative regulation of microtubule polymerization or depoly…
State 5,2,3,4 -vs- State 5,1	ncbi_109374135	2	3.93047e-51	1.23958e-49	-	-	-	-	-	-	-	-	-
State 5,2,3,4 -vs- State 5,1	ncbi_109374610	2	4.12939e-51	1.30043e-49	CDC14	PREDICTED: dual specificity protein phosphatase CDC14A-like, partial [Hipposideros armiger]	Cellular Processes	Cell growth and death	ko04110//Cell cycle	K06639	GO:0005815//microtubule organizing center;GO:0031981//nuclear lumen	GO:0004721//phosphoprotein phosphatase activity;GO:0005488//binding	GO:0006470//protein dephosphorylation;GO:0044763//single-organism cellular process
State 5,2,3,4 -vs- State 5,1	ncbi_109372280	2	6.9646e-51	2.19011e-49	TRBID	PREDICTED: OTU domain-containing protein 7B [Hipposideros armiger]	-	-	-	-	GO:0043231//intracellular membrane-bounded organelle	GO:0003676//nucleic acid binding;GO:0004843//thiol-dependent ubiquitin-specific protease activity;GO:0031593//polyubiquitin binding;GO:0046914//transition metal ion binding	GO:0001818//negative regulation of cytokine production;GO:0002251//organ or tissue specific immune response;GO:0006357//regulation of transcription from RNA polymerase II promoter;GO:0016579//protein deubiquitination;GO:0043122//regulation of I-kappaB kinase/NF-kappaB signaling;GO:0048523//negative regulation of cellular process
State 5,2,3,4 -vs- State 5,1	ncbi_109373989	1	7.70644e-51	2.41989e-49	DCBD2	PREDICTED: CUB and sushi domain-containing protein 3, partial [Hipposideros armiger]	-	-	-	-	-	-	GO:0006629//lipid metabolic process;GO:0009968//negative regulation of signal transduction;GO:0031323//regulation of cellular metabolic process;GO:0044707//single-multicellular organism process;GO:0045926//negative regulation of growth;GO:0048638//regulation of developmental growth;GO:0051093//negative regulation of developmental process;GO:0051239//regulation of multicellular organismal process
State 5,2,3,4 -vs- State 5,1	ncbi_109390745	1	9.28368e-51	2.91094e-49	RAB9B	PREDICTED: arf-GAP with GTPase, ANK repeat and PH domain-containing protein 2 isoform X1 [Hipposideros armiger]	Cellular Processes;Environmental Information Processing	Transport and catabolism;Signal transduction	ko04144//Endocytosis;ko04068//FoxO signaling pathway	K17848;K17848	GO:0043231//intracellular membrane-bounded organelle;GO:0043232//intracellular non-membrane-bounded organelle	GO:0046914//transition metal ion binding	GO:0006357//regulation of transcription from RNA polymerase II promoter;GO:0033599//regulation of mammary gland epithelial cell proliferation;GO:0042981//regulation of apoptotic process;GO:0046425//regulation of JAK-STAT cascade
State 5,2,3,4 -vs- State 5,1	ncbi_109392365	1	1.35224e-50	4.23388e-49	YL39	PREDICTED: serine/threonine-protein phosphatase 2B catalytic subunit alpha isoform isoform X1 [Hipposideros armiger]	Human Diseases;Environmental Information Processing;Human Diseases;Environmental Information Processing;Human Diseases;Environmental Information Processing;Organismal Systems;Environmental Information Processing;Organismal Systems;Organismal Systems;Organismal Systems;Organismal Systems;Organismal Systems;Cellular Processes;Organismal Systems;Organismal Systems;Cellular Processes;Organismal Syste…	Infectious diseases;Signal transduction;Neurodegenerative diseases;Signal transduction;Infectious diseases;Signal transduction;Endocrine system;Signal transduction;Development;Nervous system;Development;Immune system;Nervous system;Cell growth and death;Immune system;Endocrine system;Cell growth and death;Immune system;Nervous system;Endocrine system;Substance dependence;Signal transduction;Neuro…	ko05166//HTLV-I infection;ko04010//MAPK signaling pathway;ko05010//Alzheimer disease;ko04020//Calcium signaling pathway;ko05152//Tuberculosis;ko04022//cGMP - PKG signaling pathway;ko04921//Oxytocin signaling pathway;ko04310//Wnt signaling pathway;ko04360//Axon guidance;ko04728//Dopaminergic synapse;ko04380//Osteoclast differentiation;ko04650//Natural killer cell mediated cytotoxicity;ko04724//Glu…	K04348;K04348;K04348;K04348;K04348;K04348;K04348;K04348;K04348;K04348;K04348;K04348;K04348;K04348;K04348;K04348;K04348;K04348;K04348;K04348;K04348;K04348;K04348	GO:0005886//plasma membrane;GO:0008287//protein serine/threonine phosphatase complex;GO:0031674//I band;GO:0031981//nuclear lumen	GO:0004723//calcium-dependent protein serine/threonine phosphatase activity;GO:0046872//metal ion binding;GO:0046983//protein dimerization activity	GO:0001678//cellular glucose homeostasis;GO:0002220//innate immune response activating cell surface receptor signaling pathway;GO:0003299//muscle hypertrophy in response to stress;GO:0006357//regulation of transcription from RNA polymerase II promoter;GO:0006464//cellular protein modification process;GO:0006796//phosphate-containing compound metabolic process;GO:0007268//synaptic transmission;GO:…
State 5,2,3,4 -vs- State 5,1	ncbi_109395506	2	1.39119e-50	4.34957e-49	INHA	PREDICTED: bone morphogenetic protein 6 [Hipposideros armiger]	Environmental Information Processing;Environmental Information Processing;Organismal Systems	Signal transduction;Signal transduction;Endocrine system	ko04390//Hippo signaling pathway;ko04350//TGF-beta signaling pathway;ko04913//Ovarian Steroidogenesis	K16620;K16620;K16620	-	GO:0046983//protein dimerization activity;GO:0070696//transmembrane receptor protein serine/threonine kinase binding	GO:0001934//positive regulation of protein phosphorylation;GO:0001936//regulation of endothelial cell proliferation;GO:0002068//glandular epithelial cell development;GO:0002376//immune system process;GO:0006952//defense response;GO:0007178//transmembrane receptor protein serine/threonine kinase signaling pathway;GO:0007423//sensory organ development;GO:0008284//positive regulation of cell prolife…
State 5,2,3,4 -vs- State 5,1	ncbi_109394074	2	2.01317e-50	6.28515e-49	CYSA	PREDICTED: multidrug resistance-associated protein 4 [Hipposideros armiger]	Environmental Information Processing;Organismal Systems;Environmental Information Processing	Signal transduction;Digestive system;Membrane transport	ko04024//cAMP signaling pathway;ko04976//Bile secretion;ko02010//ABC transporters	K05673;K05673;K05673	GO:0030667//secretory granule membrane;GO:0031224//intrinsic component of membrane	GO:0005253//anion channel activity;GO:0032550//purine ribonucleoside binding;GO:0042626//ATPase activity, coupled to transmembrane movement of substances	GO:0006821//chloride transport;GO:0044763//single-organism cellular process
State 5,2,3,4 -vs- State 5,1	ncbi_109389892	2	2.0909e-50	6.51844e-49	TACD2	PREDICTED: epithelial cell adhesion molecule [Hipposideros armiger]	-	-	-	-	GO:0031988//membrane-bounded vesicle;GO:0043296//apical junction complex;GO:0044459//plasma membrane part	GO:0005515//protein binding	GO:0006357//regulation of transcription from RNA polymerase II promoter;GO:0007165//signal transduction;GO:0008284//positive regulation of cell proliferation;GO:0022408//negative regulation of cell-cell adhesion;GO:0030154//cell differentiation
State 5,2,3,4 -vs- State 5,1	ncbi_109379886	2	3.48566e-50	1.0851e-48	WAP	PREDICTED: WAP four-disulfide core domain protein 2 [Hipposideros armiger]	-	-	-	-	GO:0031988//membrane-bounded vesicle;GO:0044421//extracellular region part	GO:0004866//endopeptidase inhibitor activity	GO:0010466//negative regulation of peptidase activity;GO:0048232//male gamete generation
State 5,2,3,4 -vs- State 5,1	ncbi_109388349	2	4.76751e-50	1.48203e-48	COBL1	PREDICTED: protein cordon-bleu isoform X1 [Hipposideros armiger]	-	-	-	-	GO:0030426//growth cone;GO:0044444//cytoplasmic part	-	GO:0007015//actin filament organization;GO:0021915//neural tube development;GO:0031175//neuron projection development;GO:0031346//positive regulation of cell projection organization;GO:0048513//animal organ development;GO:0048646//anatomical structure formation involved in morphogenesis
State 5,2,3,4 -vs- State 5,1	ncbi_109394922	2	9.99188e-50	3.10163e-48	NTRK3	PREDICTED: palladin [Hipposideros armiger]	-	-	-	-	-	-	-
State 5,2,3,4 -vs- State 5,1	ncbi_109379550	1	1.08823e-49	3.37319e-48	GLT12	PREDICTED: N-acetylgalactosaminyltransferase 7 isoform X1 [Hipposideros armiger]	Metabolism	Glycan biosynthesis and metabolism	ko00512//Mucin type O-glycan biosynthesis	K00710	GO:0031224//intrinsic component of membrane;GO:0031988//membrane-bounded vesicle;GO:0043231//intracellular membrane-bounded organelle	GO:0005488//binding;GO:0008376//acetylgalactosaminyltransferase activity	GO:0006486//protein glycosylation
State 5,2,3,4 -vs- State 5,1	ncbi_109389118	2	1.51664e-49	4.69445e-48	SHSA2	PREDICTED: protein shisa-6 homolog, partial [Hipposideros armiger]	-	-	-	-	GO:0031224//intrinsic component of membrane	-	-
State 5,2,3,4 -vs- State 5,1	ncbi_109394938	2	1.89263e-49	5.84989e-48	MASP1	PREDICTED: platelet-derived growth factor D isoform X1 [Hipposideros armiger]	Environmental Information Processing;Environmental Information Processing;Environmental Information Processing;Cellular Processes;Environmental Information Processing;Cellular Processes;Environmental Information Processing;Human Diseases;Cellular Processes;Human Diseases;Human Diseases	Signal transduction;Signaling molecules and interaction;Signal transduction;Cell motility;Signal transduction;Cellular community - eukaryotes;Signal transduction;Cancers;Cellular community - eukaryotes;Cancers;Cancers	ko04151//PI3K-Akt signaling pathway;ko04060//Cytokine-cytokine receptor interaction;ko04014//Ras signaling pathway;ko04810//Regulation of actin cytoskeleton;ko04015//Rap1 signaling pathway;ko04510//Focal adhesion;ko04072//Phospholipase D signaling pathway;ko05231//Choline metabolism in cancer;ko04540//Gap junction;ko05215//Prostate cancer;ko05218//Melanoma	K05450;K05450;K05450;K05450;K05450;K05450;K05450;K05450;K05450;K05450;K05450	GO:0031988//membrane-bounded vesicle	GO:0005102//receptor binding	GO:0001932//regulation of protein phosphorylation;GO:0007169//transmembrane receptor protein tyrosine kinase signaling pathway;GO:0043200//response to amino acid;GO:0048522//positive regulation of cellular process
State 5,2,3,4 -vs- State 5,1	GDR1_Gene007318	2	1.89936e-49	5.86234e-48	ANKRD23	PREDICTED: ankyrin repeat domain-containing protein 23 [Hipposideros armiger]	-	-	-	-	GO:0016460//myosin II complex;GO:0031674//I band;GO:0031988//membrane-bounded vesicle;GO:0036379//myofilament	GO:0003779//actin binding;GO:0004672//protein kinase activity;GO:0005198//structural molecule activity;GO:0019900//kinase binding;GO:0046872//metal ion binding;GO:0051393//alpha-actinin binding	GO:0001932//regulation of protein phosphorylation;GO:0006941//striated muscle contraction;GO:0007015//actin filament organization;GO:0007420//brain development;GO:0007507//heart development;GO:0010038//response to metal ion;GO:0014897//striated muscle hypertrophy;GO:0033058//directional locomotion;GO:0035265//organ growth;GO:0035994//response to muscle stretch;GO:0043009//chordate embryonic devel…
State 5,2,3,4 -vs- State 5,1	ncbi_109383594	1	2.30661e-49	7.1092e-48	CNKR1	PREDICTED: interactor protein for cytohesin exchange factors 1 [Hipposideros armiger]	-	-	-	-	GO:0016020//membrane;GO:0044444//cytoplasmic part	GO:0005515//protein binding;GO:0022892//substrate-specific transporter activity	GO:0006950//response to stress;GO:0010646//regulation of cell communication;GO:0015669//gas transport;GO:0044710//single-organism metabolic process
State 5,2,3,4 -vs- State 5,1	ncbi_109389346	3	2.34849e-49	7.22802e-48	ROL3	PREDICTED: hepatocyte growth factor receptor [Hipposideros armiger]	Human Diseases;Environmental Information Processing;Cellular Processes;Environmental Information Processing;Environmental Information Processing;Environmental Information Processing;Cellular Processes;Human Diseases;Human Diseases;Human Diseases;Organismal Systems;Human Diseases;Cellular Processes;Human Diseases;Human Diseases;Human Diseases;Human Diseases	Cancers;Signal transduction;Transport and catabolism;Signaling molecules and interaction;Signal transduction;Signal transduction;Cellular community - eukaryotes;Cancers;Cancers;Cancers;Development;Infectious diseases;Cellular community - eukaryotes;Cancers;Cancers;Cancers;Infectious diseases	ko05200//Pathways in cancer;ko04151//PI3K-Akt signaling pathway;ko04144//Endocytosis;ko04060//Cytokine-cytokine receptor interaction;ko04014//Ras signaling pathway;ko04015//Rap1 signaling pathway;ko04510//Focal adhesion;ko05205//Proteoglycans in cancer;ko05202//Transcriptional misregulation in cancers;ko05206//MicroRNAs in cancer;ko04360//Axon guidance;ko05100//Bacterial invasion of epithelial ce…	K05099;K05099;K05099;K05099;K05099;K05099;K05099;K05099;K05099;K05099;K05099;K05099;K05099;K05099;K05099;K05099;K05099	GO:0015629//actin cytoskeleton;GO:0031224//intrinsic component of membrane	GO:0004714//transmembrane receptor protein tyrosine kinase activity;GO:0019902//phosphatase binding;GO:0032550//purine ribonucleoside binding	GO:0003382//epithelial cell morphogenesis;GO:0006357//regulation of transcription from RNA polymerase II promoter;GO:0006935//chemotaxis;GO:0007169//transmembrane receptor protein tyrosine kinase signaling pathway;GO:0007417//central nervous system development;GO:0008283//cell proliferation;GO:0010595//positive regulation of endothelial cell migration;GO:0010827//regulation of glucose transport;G…
State 5,2,3,4 -vs- State 5,1	ncbi_109380516	3	3.30983e-49	1.01723e-47	KTXA	PREDICTED: chitinase-3-like protein 1 [Hipposideros armiger]	-	-	-	-	-	-	-
State 5,2,3,4 -vs- State 5,1	ncbi_109381291	2	4.75697e-49	1.45992e-47	ACK1	PREDICTED: ERBB receptor feedback inhibitor 1 [Hipposideros armiger]	-	-	-	-	GO:0019897//extrinsic component of plasma membrane	GO:0019900//kinase binding	GO:0001933//negative regulation of protein phosphorylation;GO:0001944//vasculature development;GO:0009887//organ morphogenesis;GO:0042058//regulation of epidermal growth factor receptor signaling pathway;GO:0045604//regulation of epidermal cell differentiation
State 5,2,3,4 -vs- State 5,1	ncbi_109383097	2	4.96878e-49	1.52278e-47	CDCP2	PREDICTED: kremen protein 1 isoform X1 [Hipposideros armiger]	-	-	-	-	-	-	-
State 5,2,3,4 -vs- State 5,1	ncbi_109377016	1	5.08325e-49	1.55566e-47	EXUT	PREDICTED: vesicular glutamate transporter 2 [Hipposideros armiger]	Organismal Systems;Organismal Systems;Organismal Systems;Human Diseases	Nervous system;Nervous system;Nervous system;Substance dependence	ko04724//Glutamatergic synapse;ko04723//Retrograde endocannabinoid signaling;ko04721//Synaptic vesicle cycle;ko05033//Nicotine addiction	K12302;K12302;K12302;K12302	GO:0016023//cytoplasmic, membrane-bounded vesicle;GO:0031224//intrinsic component of membrane	GO:0005310//dicarboxylic acid transmembrane transporter activity	GO:0015813//L-glutamate transport;GO:0044763//single-organism cellular process
State 5,2,3,4 -vs- State 5,1	ncbi_109381870	5	5.37114e-49	1.64145e-47	TIPT	PREDICTED: teashirt homolog 2 isoform X1 [Hipposideros armiger]	Environmental Information Processing	Signal transduction	ko04391//Hippo signaling pathway -fly	K09236	GO:0043231//intracellular membrane-bounded organelle	GO:0004175//endopeptidase activity;GO:0043169//cation binding	GO:0010468//regulation of gene expression;GO:0019538//protein metabolic process;GO:0034645//cellular macromolecule biosynthetic process;GO:0044707//single-multicellular organism process
State 5,2,3,4 -vs- State 5,1	ncbi_109391004	1	6.76411e-49	2.06424e-47	KCMA1	PREDICTED: potassium voltage-gated channel subfamily C member 3 [Hipposideros armiger]	-	-	-	-	-	-	-
State 5,2,3,4 -vs- State 5,1	ncbi_109392901	2	6.84016e-49	2.08452e-47	MYLK	PREDICTED: roundabout homolog 1 isoform X1 [Hipposideros armiger]	Organismal Systems	Development	ko04360//Axon guidance	K06753	GO:0032589//neuron projection membrane;GO:0044424//intracellular part	GO:0019904//protein domain specific binding	GO:0001960//negative regulation of cytokine-mediated signaling pathway;GO:0010770//positive regulation of cell morphogenesis involved in differentiation;GO:0033599//regulation of mammary gland epithelial cell proliferation;GO:0043280//positive regulation of cysteine-type endopeptidase activity involved in apoptotic process;GO:0043534//blood vessel endothelial cell migration;GO:0050919//negative c…
State 5,2,3,4 -vs- State 5,1	ncbi_109379844	1	7.36446e-49	2.24115e-47	BOR3	PREDICTED: sodium-driven chloride bicarbonate exchanger [Hipposideros armiger]	-	-	-	-	-	-	-
State 5,2,3,4 -vs- State 5,1	ncbi_109375119	1	8.25206e-49	2.50775e-47	CE126	PREDICTED: centrosomal protein of 126 kDa [Hipposideros armiger]	-	-	-	-	-	-	-
State 5,2,3,4 -vs- State 5,1	ncbi_109394142	1	8.79822e-49	2.66998e-47	DMBT1	PREDICTED: seizure 6-like protein isoform X1 [Hipposideros armiger]	-	-	-	-	GO:0031224//intrinsic component of membrane;GO:0043231//intracellular membrane-bounded organelle;GO:0044297//cell body	-	GO:0007626//locomotory behavior;GO:0021700//developmental maturation;GO:1902531//regulation of intracellular signal transduction
State 5,2,3,4 -vs- State 5,1	ncbi_109381457	1	1.06494e-48	3.22724e-47	HVCN1	PREDICTED: LOW QUALITY PROTEIN: transmembrane protein 266 [Hipposideros armiger]	-	-	-	-	GO:0016020//membrane	-	-
State 5,2,3,4 -vs- State 5,1	ncbi_109394584	2	1.15345e-48	3.49061e-47	CCD69	PREDICTED: microtubule-associated tumor suppressor 1 isoform X1 [Hipposideros armiger]	-	-	-	-	GO:0044424//intracellular part	-	GO:0002688//regulation of leukocyte chemotaxis
State 5,2,3,4 -vs- State 5,1	ncbi_109396688	2	1.33274e-48	4.02754e-47	TALB	PREDICTED: band 4.1-like protein 5 isoform X1 [Hipposideros armiger]	-	-	-	-	GO:0005924//cell-substrate adherens junction;GO:0031253//cell projection membrane;GO:0043231//intracellular membrane-bounded organelle;GO:0043232//intracellular non-membrane-bounded organelle	GO:0005515//protein binding	GO:0000578//embryonic axis specification;GO:0001840//neural plate development;GO:0001954//positive regulation of cell-matrix adhesion;GO:0006929//substrate-dependent cell migration;GO:0007162//negative regulation of cell adhesion;GO:0008078//mesodermal cell migration;GO:0009952//anterior/posterior pattern specification;GO:0010468//regulation of gene expression;GO:0010632//regulation of epithelial…
State 5,2,3,4 -vs- State 5,1	ncbi_109380092	1	1.72167e-48	5.19567e-47	LMBL1	PREDICTED: myelin transcription factor 1 isoform X1 [Hipposideros armiger]	-	-	-	-	GO:0043231//intracellular membrane-bounded organelle	GO:0001071//nucleic acid binding transcription factor activity;GO:0046914//transition metal ion binding	GO:0010468//regulation of gene expression
State 5,2,3,4 -vs- State 5,1	ncbi_109377727	1	1.92848e-48	5.81168e-47	-	-	-	-	-	-	-	-	-
State 5,2,3,4 -vs- State 5,1	ncbi_109389890	1	2.47231e-48	7.44023e-47	TWK12	PREDICTED: potassium channel subfamily K member 12 [Hipposideros armiger]	-	-	-	-	-	-	-
State 5,2,3,4 -vs- State 5,1	ncbi_109392720	1	3.6841e-48	1.10717e-46	ATS7	PREDICTED: thrombospondin type-1 domain-containing protein 7B, partial [Hipposideros armiger]	-	-	-	-	-	-	-
State 5,2,3,4 -vs- State 5,1	ncbi_109379747	1	5.85984e-48	1.7586e-46	CARB	PREDICTED: acetyl-CoA carboxylase 1 [Hipposideros armiger]	Organismal Systems;Environmental Information Processing;Organismal Systems;Metabolism;Metabolism;Metabolism;Metabolism	Endocrine system;Signal transduction;Endocrine system;Global and overview maps;Carbohydrate metabolism;Carbohydrate metabolism;Lipid metabolism	ko04910//Insulin signaling pathway;ko04152//AMPK signaling pathway;ko04922//Glucagon signaling pathway;ko01212//Fatty acid metabolism;ko00620//Pyruvate metabolism;ko00640//Propanoate metabolism;ko00061//Fatty acid biosynthesis	K11262;K11262;K11262;K11262;K11262;K11262;K11262	GO:0031988//membrane-bounded vesicle;GO:0043231//intracellular membrane-bounded organelle;GO:0044444//cytoplasmic part	GO:0016421//CoA carboxylase activity;GO:0016879//ligase activity, forming carbon-nitrogen bonds;GO:0032550//purine ribonucleoside binding;GO:0043169//cation binding	GO:0006631//fatty acid metabolic process;GO:0006637//acyl-CoA metabolic process;GO:0015937//coenzyme A biosynthetic process;GO:0019538//protein metabolic process;GO:0048878//chemical homeostasis;GO:0051260//protein homooligomerization;GO:0060249//anatomical structure homeostasis
State 5,2,3,4 -vs- State 5,1	ncbi_109375013	1	5.95011e-48	1.78322e-46	FGF19	fibroblast growth factor 12 isoform 1 [Homo sapiens]	Human Diseases;Environmental Information Processing;Environmental Information Processing;Environmental Information Processing;Cellular Processes;Environmental Information Processing;Human Diseases	Cancers;Signal transduction;Signal transduction;Signal transduction;Cell motility;Signal transduction;Cancers	ko05200//Pathways in cancer;ko04151//PI3K-Akt signaling pathway;ko04010//MAPK signaling pathway;ko04014//Ras signaling pathway;ko04810//Regulation of actin cytoskeleton;ko04015//Rap1 signaling pathway;ko05218//Melanoma	K04358;K04358;K04358;K04358;K04358;K04358;K04358	GO:0043231//intracellular membrane-bounded organelle;GO:0044421//extracellular region part	GO:0005539//glycosaminoglycan binding;GO:0016247//channel regulator activity;GO:0070851//growth factor receptor binding	GO:0002028//regulation of sodium ion transport;GO:0007169//transmembrane receptor protein tyrosine kinase signaling pathway;GO:0007267//cell-cell signaling;GO:0007626//locomotory behavior;GO:0032413//negative regulation of ion transmembrane transporter activity;GO:0048731//system development;GO:0050877//neurological system process;GO:0051403//stress-activated MAPK cascade;GO:0086001//cardiac musc…
State 5,2,3,4 -vs- State 5,1	ncbi_109379776	2	7.45091e-48	2.22993e-46	TBX34	PREDICTED: T-box transcription factor TBX2 [Hipposideros armiger]	-	-	-	-	GO:0043231//intracellular membrane-bounded organelle;GO:0043234//protein complex	GO:0000977//RNA polymerase II regulatory region sequence-specific DNA binding;GO:0000982//transcription factor activity, RNA polymerase II core promoter proximal region sequence-specific binding	GO:0001709//cell fate determination;GO:0007569//cell aging;GO:0008284//positive regulation of cell proliferation;GO:0014706//striated muscle tissue development;GO:0030326//embryonic limb morphogenesis;GO:0045992//negative regulation of embryonic development;GO:0048048//embryonic eye morphogenesis;GO:0048565//digestive tract development;GO:0048589//developmental growth;GO:0048844//artery morphogen…
State 5,2,3,4 -vs- State 5,1	ncbi_109387980	2	1.00959e-47	3.01736e-46	JAM1	PREDICTED: brother of CDO [Hipposideros armiger]	Organismal Systems;Environmental Information Processing	Development;Signal transduction	ko04360//Axon guidance;ko04340//Hedgehog signaling pathway	K20020;K20020	GO:0043005//neuron projection;GO:0044297//cell body	-	GO:0045661//regulation of myoblast differentiation;GO:0097485//neuron projection guidance
State 5,2,3,4 -vs- State 5,1	ncbi_109376143	1	1.10433e-47	3.29596e-46	GLT13	PREDICTED: polypeptide N-acetylgalactosaminyltransferase 9 [Hipposideros armiger]	Metabolism	Glycan biosynthesis and metabolism	ko00512//Mucin type O-glycan biosynthesis	K00710	GO:0031224//intrinsic component of membrane;GO:0043231//intracellular membrane-bounded organelle	GO:0016740//transferase activity;GO:0043169//cation binding	GO:0006464//cellular protein modification process
State 5,2,3,4 -vs- State 5,1	ncbi_109377072	2	1.33409e-47	3.97624e-46	NPNT	PREDICTED: low-density lipoprotein receptor-related protein 2 [Hipposideros armiger]	Organismal Systems;Environmental Information Processing	Endocrine system;Signal transduction	ko04918//Thyroid hormone synthesis;ko04340//Hedgehog signaling pathway	K06233;K06233	GO:0016020//membrane;GO:0043231//intracellular membrane-bounded organelle;GO:0044444//cytoplasmic part	-	-
[truncated: 2,059 more rows]
