# Supplementary material for: Single-Cell Landscape of the Cochlea Revealed Cell-Type-Specific Diversification in Hipposideros armiger Based on PacBio Long-Read Sequencing
Source: Biomolecules. 2025 Feb 1;15(2):211. doi: 10.3390/biom15020211 (PMC11853400; doi:10.3390/biom15020211)
Supplement: Supplementary file 1 [file biomolecules-15-00211-s001.zip › biomolecules-3402521-Supplementary Table S4.xlsx]

## Sheet: d04state5234_vs_51.path.xls
KEGG_A_class	KEGG_B_class	Pathway	state5234_vs_51 (1047)	All (7463)	Pvalue	Qvalue	Pathway ID	Genes	K_IDs
Organismal Systems	Nervous system	Glutamatergic synapse	55	117	5.45959e-18	1.68155e-15	ko04724	ncbi_109382502(TS1R2);GDR1_Gene000868(GNB5);ncbi_109378976(PLCD9);ncbi_109379162(GLNA1);ncbi_109380071(ARF3);ncbi_109383322(GLR14);ncbi_109384296(STK36);ncbi_109384329(PLCD9);ncbi_109384505(SSTT);ncbi_109384963(TBC30);ncbi_109385746(XLG1);ncbi_109386578(PLK4);ncbi_109387071(SSTT);ncbi_109388399(ANTL2);ncbi_109388401(ANTL3);ncbi_109388950(CTSR4);ncbi_109389280(SAM14);ncbi_109390469(TRPM8);ncbi_109…	K05208+K04539+K05858+K01915+K04632+K05202+K00910+K05858+K05612+K04347+K04634+K19662+K05614+K14990+K14207+K04850+K15009+K04964+K05197+K05199+K12302+K08049+K04348+K04607+K04960+K01425+K04344+K11828+K01115+K15008+K04534+K04958+K04534+K04959+K05200+K15009+K08048+K05198+K08041+K05204+K08042+K12302+K02677+K04603+K05210+K05211+K05858+K05209+K15009+K05201+K15009+K04851+K01115+K04959+K04997
Organismal Systems	Environmental adaptation	Circadian entrainment	45	100	4.52848e-14	6.97386e-12	ko04713	ncbi_109382502(TS1R2);GDR1_Gene000868(GNB5);ncbi_109375021(NPAS2);ncbi_109378976(PLCD9);ncbi_109380071(ARF3);ncbi_109380340(ACTN4);GDR1_Gene002417(ADCYAP1R1);ncbi_109384329(PLCD9);ncbi_109384963(TBC30);ncbi_109385746(XLG1);ncbi_109386497(IRK10);ncbi_109386578(PLK4);ncbi_109387521(AAPK1);ncbi_109387927(KCC2D);ncbi_109388950(CTSR4);ncbi_109389855(IRK10);ncbi_109390802(GLR24);ncbi_109390887(GLR24);n…	K05208+K04539+K02633+K05858+K04632+K02183+K04587+K05858+K04347+K04634+K05002+K19662+K07376+K19477+K04850+K05000+K05197+K05199+K08049+K02633+K04856+K04960+K04961+K04534+K04958+K04534+K05200+K08048+K05198+K04515+K08041+K04962+K08042+K12319+K12318+K02677+K05210+K05211+K05858+K05209+K04515+K04851+K12318+K04997+K04962
Organismal Systems	Nervous system	Retrograde endocannabinoid signaling	47	114	6.62017e-13	6.7967e-11	ko04723	GDR1_Gene000868(GNB5);ncbi_109378976(PLCD9);ncbi_109384329(PLCD9);ncbi_109384963(TBC30);ncbi_109385746(XLG1);ncbi_109386497(IRK10);ncbi_109386578(PLK4);ncbi_109387559(SYT5);ncbi_109388950(CTSR4);ncbi_109389855(IRK10);ncbi_109390802(GLR24);ncbi_109390887(GLR24);ncbi_109391121(EXUT);ncbi_109391153(ACH7);ncbi_109391258(K5);ncbi_109392133(CYA1);ncbi_109392407(IPLA);ncbi_109392748(STE20);ncbi_10939421…	K04539+K05858+K05858+K04347+K04634+K05002+K19662+K15291+K04850+K05000+K05197+K05199+K12302+K05184+K01054+K08049+K04960+K04440+K05181+K05175+K04344+K05181+K04534+K04958+K04534+K05181+K04959+K05200+K04441+K08048+K05198+K08041+K05186+K08042+K12302+K04849+K02677+K04603+K05858+K04277+K15291+K05175+K04851+K04959+K04997+K05175+K04440
Organismal Systems	Digestive system	Gastric acid secretion	36	76	2.45686e-12	1.89178e-10	ko04971	ncbi_109385316(ATPB2);ncbi_109378976(PLCD9);ncbi_109380071(ARF3);ncbi_109380340(ACTN4);ncbi_109382644(TWK12);ncbi_109384329(PLCD9);ncbi_109385672(ATPB2);ncbi_109385746(XLG1);ncbi_109386507(IRK10);ncbi_109386501(AT10D);ncbi_109386578(PLK4);ncbi_109386737(YJCE);ncbi_109389643(BOR1);ncbi_109392133(CYA1);ncbi_109392407(IPLA);ncbi_109392813(YFRD);ncbi_109394700(ATPB2);ncbi_109395800(RY44);ncbi_1093963…	K01540+K05858+K04632+K02183+K04920+K05858+K01540+K04634+K05003+K01539+K19662+K05742+K13855+K08049+K04960+K01539+K01540+K04958+K04959+K04195+K05009+K04996+K08048+K04515+K08041+K01539+K08007+K08042+K04913+K02677+K05858+K04131+K04515+K04926+K13961+K04959
Organismal Systems	Endocrine system	Insulin secretion	39	90	9.79278e-12	6.03235e-10	ko04911	ncbi_109385316(ATPB2);ncbi_109378993(SNP29);ncbi_109378976(PLCD9);ncbi_109380071(ARF3);ncbi_109381368(JUN);GDR1_Gene002417(ADCYAP1R1);ncbi_109383412(S22A7);ncbi_109384329(PLCD9);ncbi_109385672(ATPB2);ncbi_109385746(XLG1);ncbi_109386501(AT10D);ncbi_109386578(PLK4);ncbi_109388532(JUN);ncbi_109388735(RGL1);ncbi_109388950(CTSR4);ncbi_109390493(KCNAL);GDR1_Gene006866(TRPM4);ncbi_109392133(CYA1);ncbi_1…	K01540+K18211+K05858+K04632+K09047+K04587+K07299+K05858+K01540+K04634+K01539+K19662+K09048+K04351+K04850+K04936+K04979+K08049+K16882+K04960+K01539+K15297+K01540+K08048+K04515+K08041+K04962+K01539+K08042+K15297+K02677+K05858+K01538+K04131+K04515+K04851+K04943+K04962+K15297
Human Diseases	Substance dependence	Morphine addiction	39	92	2.23884e-11	1.14927e-09	ko05032	GDR1_Gene000868(GNB5);ncbi_109380071(ARF3);ncbi_109380484(EDNRB);ncbi_109381912(PDE6);ncbi_109384296(STK36);ncbi_109384957(PDE2);ncbi_109384963(TBC30);GDR1_Gene004451(PDE4D);GDR1_Gene004790(GABBR2);ncbi_109386497(IRK10);ncbi_109386578(PLK4);ncbi_109389855(IRK10);ncbi_109391153(ACH7);ncbi_109391610(PDE2);ncbi_109392133(CYA1);ncbi_109392611(PDE2);ncbi_109392979(PDE5A);ncbi_109394217(ACHE);ncbi_1093…	K04539+K04632+K04265+K18437+K00910+K13293+K04347+K13293+K04615+K05002+K19662+K05000+K05184+K13293+K08049+K13755+K19021+K05181+K05175+K04344+K04439+K05181+K04534+K04534+K05181+K08048+K08041+K18438+K05186+K08042+K04615+K04849+K02677+K04215+K18436+K13296+K05175+K04997+K05175
Organismal Systems	Nervous system	Dopaminergic synapse	48	131	5.9129e-11	2.60168e-09	ko04728	ncbi_109385886(LDL1);ncbi_109392769(2ABA);GDR1_Gene000868(GNB5);ncbi_109378976(PLCD9);ncbi_109379146(2A5E);ncbi_109380071(ARF3);ncbi_109380340(ACTN4);ncbi_109380840(PPR1A);ncbi_109381368(JUN);ncbi_109384329(PLCD9);ncbi_109384857(KLP9);ncbi_109384963(TBC30);ncbi_109385353(SAPK3);ncbi_109385746(XLG1);ncbi_109386497(IRK10);ncbi_109386578(PLK4);ncbi_109388532(JUN);ncbi_109388950(CTSR4);ncbi_109389855…	K00274+K04354+K04539+K05858+K11584+K04632+K02183+K15494+K09047+K05858+K10396+K04347+K04456+K04634+K05002+K19662+K09048+K04850+K05000+K10396+K05197+K05199+K04348+K04960+K04440+K10396+K04344+K04534+K04958+K04534+K04959+K05200+K04441+K05198+K04515+K04633+K04354+K04833+K04849+K02677+K05210+K05858+K05209+K04515+K04851+K04959+K04997+K04440
Organismal Systems	Digestive system	Salivary secretion	35	80	8.26598e-11	2.70128e-09	ko04970	ncbi_109385316(ATPB2);ncbi_109378976(PLCD9);ncbi_109379070(KCC3);ncbi_109380071(ARF3);ncbi_109380340(ACTN4);ncbi_109384329(PLCD9);ncbi_109385672(ATPB2);ncbi_109385746(XLG1);ncbi_109386501(AT10D);ncbi_109386578(PLK4);ncbi_109386737(YJCE);ncbi_109387285(HMCT);ncbi_109387521(AAPK1);ncbi_109387927(KCC2D);ncbi_109389643(BOR1);ncbi_109390493(KCNAL);ncbi_109392133(CYA1);ncbi_109392407(IPLA);ncbi_1093928…	K01540+K05858+K10951+K04632+K02183+K05858+K01540+K04634+K01539+K19662+K05742+K05850+K07376+K19477+K13855+K04936+K08049+K04960+K01539+K05850+K01540+K04958+K04959+K08048+K08041+K01539+K08042+K12319+K12318+K02677+K05858+K01538+K04131+K12318+K04959
Organismal Systems	Nervous system	Long-term depression	30	62	8.62684e-11	2.70128e-09	ko04730	ncbi_109378976(PLCD9);ncbi_109380071(ARF3);ncbi_109380260(CELR1);ncbi_109380315(CIN4);ncbi_109380372(SHKD);ncbi_109384329(PLCD9);ncbi_109385338(GLR24);ncbi_109385746(XLG1);ncbi_109386578(PLK4);ncbi_109387521(AAPK1);ncbi_109387927(KCC2D);ncbi_109390802(GLR24);ncbi_109390887(GLR24);ncbi_109392407(IPLA);ncbi_109394251(TPC2);loci008503(RYR1);GDR1_Gene008908(GNAO1);ncbi_109395800(RY44);GDR1_Gene009131…	K05858+K04632+K04578+K04639+K05087+K05858+K05207+K04634+K19662+K07376+K19477+K05197+K05199+K04960+K04344+K04961+K04534+K04958+K04534+K04959+K05198+K12319+K12318+K02677+K04603+K05858+K05459+K12318+K04959+K05207
Environmental Information Processing	Signal transduction	Rap1 signaling pathway	67	218	9.52967e-11	2.70128e-09	ko04015	ncbi_109382502(TS1R2);ncbi_109389333(CSTN1);ncbi_109393705(FGF21);ncbi_109378976(PLCD9);ncbi_109379349(DRD2);GDR1_Gene001498(-);ncbi_109380071(ARF3);ncbi_109380340(ACTN4);ncbi_109380372(SHKD);GDR1_Gene002218(PLCE1);ncbi_109381548(Y1809);ncbi_109381815(Y9955);ncbi_109382579(SYJ2B);ncbi_109383003(M3K10);ncbi_109384329(PLCD9);ncbi_109384341(FCNV1);ncbi_109384459(EMC);ncbi_109385353(SAPK3);ncbi_10938…	K05208+K05689+K18496+K05858+K04289+K04357+K04632+K02183+K05087+K05860+K17701+K04363+K08020+K05093+K05858+K05467+K04680+K04456+K06070+K04634+K19662+K06271+K08019+K05631+K04237+K05466+K17697+K04361+K04358+K04351+K05099+K05629+K18952+K06112+K08049+K04358+K00922+K05450+K17703+K04534+K04534+K04441+K04433+K05690+K04358+K08048+K05450+K08041+K04362+K02649+K05465+K04358+K08042+K04357+K02677+K17699+K05210+…
Environmental Information Processing	Signal transduction	cAMP signaling pathway	64	204	9.64741e-11	2.70128e-09	ko04024	ncbi_109381168(ARGAL);ncbi_109382502(TS1R2);ncbi_109385316(ATPB2);ncbi_109380071(ARF3);ncbi_109380340(ACTN4);ncbi_109380484(EDNRB);ncbi_109380840(PPR1A);GDR1_Gene002218(PLCE1);ncbi_109381368(JUN);GDR1_Gene002417(ADCYAP1R1);ncbi_109384957(PDE2);ncbi_109385353(SAPK3);ncbi_109385672(ATPB2);GDR1_Gene004451(PDE4D);GDR1_Gene004790(GABBR2);ncbi_109386501(AT10D);ncbi_109386737(YJCE);ncbi_109387285(HMCT);…	K05730+K05208+K01540+K04632+K02183+K04265+K15494+K05860+K09047+K04587+K13293+K04456+K01540+K13293+K04615+K01539+K05742+K05850+K07294+K04260+K09048+K04351+K04850+K05197+K05199+K04590+K05869+K13293+K08049+K04440+K01539+K04153+K19021+K05673+K00922+K05850+K01540+K01115+K05200+K06225+K08048+K02580+K05198+K04515+K08041+K06230+K02649+K04962+K01539+K08042+K04409+K04615+K05210+K05211+K01538+K05209+K13296+…
Organismal Systems	Development and regeneration	Axon guidance	48	133	1.09414e-10	2.80829e-09	ko04360	ncbi_109388138(PLXA2);ncbi_109394351(PLXD1);ncbi_109377421(PLXA1);ncbi_109376350(PKHL1);ncbi_109378999(KAPCG);ncbi_109379370(INLA);ncbi_109380392(RGMC);ncbi_109380552(M3K9);ncbi_109382322(AGRIN);ncbi_109382970(PTK7);ncbi_109384758(CSF11);ncbi_109386482(BZZ1);ncbi_109387283(GACD);ncbi_109387980(JAM1);ncbi_109388157(NPNT);ncbi_109389032(KERA);ncbi_109389249(PGFRB);ncbi_109389346(ROL3);ncbi_10938978…	K06841+K06842+K06840+K06821+K05736+K06850+K23096+K05105+K06845+K07521+K05703+K07526+K07526+K20020+K06724+K06839+K05110+K05099+K07521+K07528+K06521+K07520+K04348+K06572+K06840+K05463+K06550+K06820+K06521+K07520+K07523+K06840+K05104+K07522+K04409+K16359+K05112+K06840+K07526+K07521+K05462+K06754+K05733+K06753+K06841+K06843+K06840+K05102
Human Diseases	Cardiovascular disease	Arrhythmogenic right ventricular cardiomyopathy	33	74	1.54489e-10	3.66021e-09	ko05412	ncbi_109393040(VINC);ncbi_109371759(CTNL1);ncbi_109379873(TENR);ncbi_109382080(FIMB);GDR1_Gene002783(ITGA1);ncbi_109382125(PHLD);ncbi_109384861(CACB1);ncbi_109384898(SRY);ncbi_109386602(CCG7);ncbi_109386990(TENR);ncbi_109388440(FIMB5);ncbi_109388913(SGCG);ncbi_109388950(CTSR4);ncbi_109389219(CAD86);ncbi_109390397(PLDG);ncbi_109392343(ITIH3);ncbi_109392600(PHLD);ncbi_109393559(CACB3);ncbi_10939536…	K05691+K05691+K06589+K05699+K06480+K06481+K04865+K04491+K04868+K06591+K10366+K12563+K04850+K06736+K06485+K04858+K06483+K04863+K05699+K04867+K06487+K04962+K10366+K04860+K04863+K04851+K04490+K12642+K04873+K04872+K06584+K04962+K05691
Organismal Systems	Endocrine system	Oxytocin signaling pathway	53	161	5.91662e-10	1.30166e-08	ko04921	ncbi_109378976(PLCD9);ncbi_109380071(ARF3);ncbi_109380340(ACTN4);ncbi_109381982(SRF);ncbi_109384329(PLCD9);ncbi_109384861(CACB1);ncbi_109385746(XLG1);ncbi_109386090(PDPK1);ncbi_109386497(IRK10);ncbi_109386602(CCG7);ncbi_109386578(PLK4);ncbi_109386570(ALPK2);ncbi_109388365(SHKB);ncbi_109388950(CTSR4);ncbi_109389657(SDS23);ncbi_109389855(IRK10);ncbi_109390487(AIR2);ncbi_109391534(AKT1);ncbi_1093921…	K05858+K04632+K02183+K04454+K05858+K04865+K04634+K07359+K05002+K04868+K19662+K08292+K04361+K04850+K07200+K05000+K08794+K05869+K08049+K04858+K04348+K04960+K04863+K00922+K04961+K04534+K04958+K04534+K04959+K04996+K04977+K08048+K04867+K04515+K08041+K02649+K04962+K08042+K12319+K12318+K02677+K05858+K04860+K04515+K05005+K04863+K04851+K12318+K04959+K04873+K04872+K04997+K04962
Environmental Information Processing	Signal transduction	Calcium signaling pathway	60	195	8.93315e-10	1.83427e-08	ko04020	ncbi_109382502(TS1R2);ncbi_109395578(KPBB);ncbi_109372784(MCU4);ncbi_109378976(PLCD9);ncbi_109380071(ARF3);ncbi_109380340(ACTN4);ncbi_109380562(PLCE1);GDR1_Gene002218(PLCE1);ncbi_109381815(Y9955);ncbi_109382691(STIM1);ncbi_109383749(CERK);ncbi_109384329(PLCD9);ncbi_109385540(NCKX2);ncbi_109385746(XLG1);ncbi_109386055(ATZN);ncbi_109386578(PLK4);ncbi_109387285(HMCT);ncbi_109388365(SHKB);ncbi_109388…	K05208+K07190+K20858+K05858+K04632+K02183+K05857+K05860+K04363+K18196+K04718+K05858+K05849+K04634+K05853+K19662+K05850+K04361+K04260+K04850+K05869+K08049+K04856+K04348+K04960+K13755+K04344+K05850+K04961+K04958+K04959+K04195+K05084+K04222+K04852+K05849+K08048+K09565+K04515+K08041+K04633+K04962+K07190+K08042+K00476+K04849+K02677+K05083+K04603+K05211+K05858+K04131+K04636+K05209+K04515+K04851+K04160+…
Organismal Systems	Digestive system	Pancreatic secretion	37	95	1.33258e-09	2.56522e-08	ko04972	ncbi_109385316(ATPB2);ncbi_109378976(PLCD9);ncbi_109379070(KCC3);ncbi_109380071(ARF3);ncbi_109384329(PLCD9);ncbi_109385672(ATPB2);ncbi_109385746(XLG1);ncbi_109386055(ATZN);ncbi_109386501(AT10D);ncbi_109386578(PLK4);ncbi_109386737(YJCE);ncbi_109387285(HMCT);ncbi_109389643(BOR1);ncbi_109390469(TRPM8);ncbi_109390493(KCNAL);ncbi_109392133(CYA1);ncbi_109392407(IPLA);ncbi_109392813(YFRD);GDR1_Gene00809…	K01540+K05858+K10951+K04632+K05858+K01540+K04634+K05853+K01539+K19662+K05742+K05850+K13855+K04964+K04936+K08049+K04960+K01539+K13575+K05850+K01540+K04958+K04959+K08048+K14078+K08041+K04962+K01539+K08042+K02677+K05858+K01538+K04131+K04926+K04959+K05028+K04962
Organismal Systems	Nervous system	Cholinergic synapse	42	117	1.96308e-09	3.55664e-08	ko04725	GDR1_Gene000868(GNB5);ncbi_109378976(PLCD9);ncbi_109380018(KVAP);ncbi_109381368(JUN);ncbi_109384329(PLCD9);ncbi_109384758(CSF11);ncbi_109384963(TBC30);ncbi_109385353(SAPK3);ncbi_109385746(XLG1);ncbi_109386255(GLRB4);ncbi_109386578(PLK4);ncbi_109387420(KVAP);ncbi_109387549(KCNSK);ncbi_109388532(JUN);ncbi_109388950(CTSR4);ncbi_109389855(IRK10);ncbi_109390784(BOK);ncbi_109391534(AKT1);ncbi_109392133…	K04539+K05858+K04927+K09047+K05858+K05703+K04347+K04456+K04634+K04808+K19662+K04928+K04930+K09048+K04850+K05000+K02161+K05869+K08049+K04960+K00922+K04344+K04534+K04958+K04534+K04959+K04996+K08048+K04515+K08041+K02649+K08042+K04849+K02677+K05858+K04131+K04515+K05005+K04926+K04851+K04959+K04997
Organismal Systems	Circulatory system	Adrenergic signaling in cardiomyocytes	51	159	3.46902e-09	5.93588e-08	ko04261	ncbi_109385316(ATPB2);ncbi_109392769(2ABA);ncbi_109378976(PLCD9);ncbi_109379146(2A5E);ncbi_109380071(ARF3);ncbi_109380340(ACTN4);ncbi_109381368(JUN);ncbi_109384329(PLCD9);ncbi_109384861(CACB1);ncbi_109385353(SAPK3);ncbi_109385672(ATPB2);ncbi_109385746(XLG1);ncbi_109386501(AT10D);ncbi_109386602(CCG7);ncbi_109386737(YJCE);ncbi_109387094(LAMA2);ncbi_109387285(HMCT);ncbi_109388532(JUN);ncbi_109388735…	K01540+K04354+K05858+K11584+K04632+K02183+K09047+K05858+K04865+K04456+K01540+K04634+K01539+K04868+K05742+K10373+K05850+K09048+K04351+K04850+K02161+K08049+K04858+K01539+K04863+K00922+K05850+K01540+K04441+K04845+K08048+K04867+K04515+K08041+K02649+K04962+K04354+K01539+K08042+K02677+K05858+K01538+K04860+K04515+K04863+K04926+K04851+K04873+K04872+K08014+K04962
Human Diseases	Cardiovascular disease	Dilated cardiomyopathy	33	85	1.14619e-08	1.85803e-07	ko05414	ncbi_109379873(TENR);ncbi_109380071(ARF3);GDR1_Gene002335(RRP15);GDR1_Gene002783(ITGA1);ncbi_109382125(PHLD);ncbi_109384861(CACB1);ncbi_109386602(CCG7);ncbi_109386990(TENR);ncbi_109387094(LAMA2);ncbi_109388440(FIMB5);ncbi_109388913(SGCG);ncbi_109388924(CIPKS);ncbi_109388950(CTSR4);ncbi_109390397(PLDG);ncbi_109392133(CYA1);ncbi_109392343(ITIH3);ncbi_109392600(PHLD);ncbi_109393559(CACB3);ncbi_10937…	K06589+K04632+K13376+K06480+K06481+K04865+K04868+K06591+K10373+K10366+K12563+K12567+K04850+K06485+K08049+K04858+K06483+K04863+K08048+K04867+K06487+K08041+K04962+K10366+K08042+K05459+K04860+K04863+K04851+K04873+K04872+K06584+K04962
Human Diseases	Substance dependence	Nicotine addiction	21	42	2.87943e-08	4.41141e-07	ko05033	ncbi_109382502(TS1R2);ncbi_109386255(GLRB4);ncbi_109390802(GLR24);ncbi_109390887(GLR24);ncbi_109391121(EXUT);ncbi_109391153(ACH7);ncbi_109394217(ACHE);ncbi_109394209(LGC4);ncbi_109394251(TPC2);ncbi_109395052(ACH4);ncbi_109396145(ACHE);ncbi_109396577(GLR24);ncbi_109372942(GLR13);ncbi_109375474(ACH6);ncbi_109377016(EXUT);ncbi_109382541(PKD2);ncbi_109383120(GLR24);ncbi_109383627(FLIY);ncbi_109387184…	K05208+K04808+K05197+K05199+K12302+K05184+K05181+K05175+K04344+K05181+K05181+K05200+K05198+K05186+K12302+K04849+K05210+K05211+K05209+K05175+K05175
Environmental Information Processing	Signal transduction	Hippo signaling pathway	46	145	3.00778e-08	4.41141e-07	ko04390	ncbi_109384420(INHA);GDR1_Gene000426(FRMD6);ncbi_109387512(KGUA);ncbi_109389333(CSTN1);ncbi_109393040(VINC);ncbi_109393705(FGF21);ncbi_109392769(2ABA);ncbi_109371759(CTNL1);ncbi_109379675(WDR12);ncbi_109380028(TGFB1);GDR1_Gene002335(RRP15);GDR1_Gene002771(MPP5);ncbi_109382813(KKCC2);ncbi_109383276(CBPZ);ncbi_109383269(PDZ1P);ncbi_109383755(STB5L);ncbi_109384459(EMC);ncbi_109384898(SRY);ncbi_10938…	K04662+K16822+K12076+K05689+K05691+K18496+K04354+K05691+K03362+K16621+K13376+K06091+K04412+K02354+K12075+K06094+K04680+K04491+K13578+K16197+K04237+K09448+K02085+K09448+K18952+K16821+K04673+K06827+K04388+K11828+K16819+K04354+K16820+K16685+K16823+K00572+K19631+K00444+K09448+K16620+K04490+K17693+K16687+K04663+K02376+K05691
Cellular Processes	Cellular community - eukaryotes	Adherens junction	30	77	4.83712e-08	6.77197e-07	ko04520	ncbi_109389333(CSTN1);ncbi_109393040(VINC);ncbi_109371759(CTNL1);ncbi_109380372(SHKD);ncbi_109380376(CAR14);ncbi_109380928(NOSTN);ncbi_109382080(FIMB);ncbi_109383384(EPHB4);ncbi_109384758(CSF11);ncbi_109384767(SCRL2);ncbi_109384898(SRY);ncbi_109387514(SCAR);ncbi_109388150(SYJ2B);ncbi_109388365(SHKB);ncbi_109388436(M3K12);ncbi_109389346(ROL3);ncbi_109394441(ERN2);ncbi_109395369(PLST);ncbi_10937164…	K05689+K05691+K05691+K05087+K05701+K06086+K05699+K05695+K05703+K05753+K04491+K06083+K04237+K04361+K08889+K05099+K04388+K05699+K05690+K05747+K04362+K06084+K06085+K05083+K04468+K05693+K04490+K06592+K05691+K05691
Organismal Systems	Nervous system	GABAergic synapse	31	85	1.71668e-07	2.29886e-06	ko04727	GDR1_Gene000868(GNB5);ncbi_109379162(GLNA1);ncbi_109380316(KATL1);ncbi_109384963(TBC30);GDR1_Gene004790(GABBR2);ncbi_109386578(PLK4);ncbi_109388399(ANTL2);ncbi_109388401(ANTL3);ncbi_109388974(YHDH);ncbi_109388950(CTSR4);ncbi_109389855(IRK10);ncbi_109391153(ACH7);ncbi_109392133(CYA1);ncbi_109393280(PSD10);ncbi_109394217(ACHE);ncbi_109394209(LGC4);ncbi_109394251(TPC2);ncbi_109395052(ACH4);GDR1_Gene…	K04539+K01915+K06027+K04347+K04615+K19662+K14990+K14207+K05045+K04850+K05000+K05184+K08049+K01425+K05181+K05175+K04344+K05181+K04534+K04534+K05181+K08048+K08041+K05186+K08042+K04615+K04849+K02677+K05175+K04851+K05175
Organismal Systems	Endocrine system	Thyroid hormone synthesis	28	73	1.99783e-07	2.56388e-06	ko04918	ncbi_109385316(ATPB2);ncbi_109378976(PLCD9);ncbi_109380071(ARF3);ncbi_109381368(JUN);ncbi_109382363(PUTP);ncbi_109384329(PLCD9);ncbi_109385672(ATPB2);ncbi_109385746(XLG1);ncbi_109386501(AT10D);ncbi_109386578(PLK4);ncbi_109388532(JUN);ncbi_109392133(CYA1);ncbi_109392407(IPLA);ncbi_109392813(YFRD);ncbi_109394700(ATPB2);ncbi_109395800(RY44);ncbi_109396305(RYR1);ncbi_109372359(GCY37);ncbi_109373011(C…	K01540+K05858+K04632+K09047+K14385+K05858+K01540+K04634+K01539+K19662+K09048+K08049+K04960+K01539+K01540+K04958+K04959+K08048+K08041+K00432+K01539+K08042+K06233+K02677+K00432+K05858+K01538+K04959
Organismal Systems	Nervous system	Long-term potentiation	26	67	4.16041e-07	4.92849e-06	ko04720	ncbi_109382502(TS1R2);ncbi_109378976(PLCD9);ncbi_109380340(ACTN4);ncbi_109384329(PLCD9);ncbi_109385746(XLG1);ncbi_109386578(PLK4);ncbi_109388950(CTSR4);ncbi_109390802(GLR24);ncbi_109391534(AKT1);ncbi_109392365(YL39);ncbi_109392407(IPLA);ncbi_109395800(RY44);ncbi_109396305(RYR1);ncbi_109372359(GCY37);ncbi_109372942(GLR13);ncbi_109373019(PKH2);ncbi_109373011(CYAB);ncbi_109380289(CIPKO);ncbi_1093808…	K05208+K05858+K02183+K05858+K04634+K19662+K04850+K05197+K05869+K04348+K04960+K04958+K04959+K08048+K05198+K04515+K08041+K02677+K04603+K05210+K05211+K05858+K05209+K04515+K04959+K08014
Organismal Systems	Endocrine system	Renin secretion	26	67	4.16041e-07	4.92849e-06	ko04924	ncbi_109378976(PLCD9);ncbi_109379548(CATW);ncbi_109380071(ARF3);ncbi_109380340(ACTN4);ncbi_109380484(EDNRB);GDR1_Gene002417(ADCYAP1R1);ncbi_109384329(PLCD9);ncbi_109385746(XLG1);ncbi_109387927(KCC2D);ncbi_109388950(CTSR4);ncbi_109390493(KCNAL);ncbi_109392365(YL39);ncbi_109392407(IPLA);ncbi_109392611(PDE2);ncbi_109392979(PDE5A);ncbi_109395800(RY44);ncbi_109396305(RYR1);ncbi_109371353(IRK10);ncbi_1…	K05858+K01363+K04632+K02183+K04265+K04587+K05858+K04634+K19477+K04850+K04936+K04348+K04960+K13755+K19021+K04958+K04959+K04996+K12319+K12318+K05858+K13296+K04851+K12318+K04959+K05028
Organismal Systems	Endocrine system	Aldosterone synthesis and secretion	30	86	8.22165e-07	9.37877e-06	ko04925	ncbi_109378976(PLCD9);ncbi_109380071(ARF3);ncbi_109380340(ACTN4);ncbi_109381368(JUN);ncbi_109384329(PLCD9);ncbi_109385466(PRKY);ncbi_109385746(XLG1);ncbi_109386578(PLK4);ncbi_109388532(JUN);ncbi_109388950(CTSR4);ncbi_109390487(AIR2);ncbi_109391534(AKT1);ncbi_109392133(CYA1);ncbi_109392231(KCNB1);ncbi_109392407(IPLA);ncbi_109395800(RY44);ncbi_109396305(RYR1);ncbi_109372359(GCY37);ncbi_109373019(PK…	K05858+K04632+K02183+K09047+K05858+K06070+K04634+K19662+K09048+K04850+K08794+K05869+K08049+K04856+K04960+K04958+K04959+K08048+K04515+K08041+K01539+K08042+K02677+K05858+K06070+K04515+K04851+K04919+K06070+K04959
Environmental Information Processing	Signal transduction	cGMP-PKG signaling pathway	48	171	9.5475e-07	1.05022e-05	ko04022	ncbi_109371400(PDE3A);ncbi_109385316(ATPB2);ncbi_109378976(PLCD9);ncbi_109380340(ACTN4);ncbi_109380315(CIN4);ncbi_109380484(EDNRB);ncbi_109381368(JUN);ncbi_109381982(SRF);ncbi_109383948(IRS1);ncbi_109384329(PLCD9);ncbi_109385029(GT2D2);ncbi_109385353(SAPK3);ncbi_109385540(NCKX2);ncbi_109385672(ATPB2);ncbi_109385746(XLG1);ncbi_109386055(ATZN);ncbi_109386501(AT10D);ncbi_109387285(HMCT);ncbi_1093875…	K13762+K01540+K05858+K02183+K04639+K04265+K09047+K04454+K07187+K05858+K03121+K04456+K05849+K01540+K04634+K05853+K01539+K05850+K07376+K19477+K09048+K04850+K04936+K08049+K04348+K04960+K01539+K19021+K00922+K05850+K01540+K04958+K04959+K05849+K08048+K09565+K08041+K02649+K01539+K08042+K12319+K12318+K05858+K01538+K13296+K04851+K12318+K04959
Human Diseases	Cardiovascular disease	Hypertrophic cardiomyopathy	29	83	1.20496e-06	1.27975e-05	ko05410	ncbi_109379873(TENR);GDR1_Gene002335(RRP15);GDR1_Gene002783(ITGA1);ncbi_109382125(PHLD);ncbi_109384861(CACB1);ncbi_109386602(CCG7);ncbi_109386990(TENR);ncbi_109387094(LAMA2);ncbi_109388440(FIMB5);ncbi_109388913(SGCG);ncbi_109388924(CIPKS);ncbi_109388950(CTSR4);ncbi_109389657(SDS23);ncbi_109390397(PLDG);ncbi_109392343(ITIH3);ncbi_109392600(PHLD);ncbi_109393559(CACB3);ncbi_109372383(CCG7);ncbi_1093…	K06589+K13376+K06480+K06481+K04865+K04868+K06591+K10373+K10366+K12563+K12567+K04850+K07200+K06485+K04858+K06483+K04863+K04867+K06487+K04962+K10366+K05459+K04860+K04863+K04851+K04873+K04872+K06584+K04962
Environmental Information Processing	Signal transduction	MAPK signaling pathway	65	262	1.61366e-06	1.65669e-05	ko04010	ncbi_109393705(FGF21);ncbi_109371277(TIE1);GDR1_Gene001498(-);ncbi_109380299(MAP4);GDR1_Gene002335(RRP15);ncbi_109381402(ARHG3);ncbi_109381815(Y9955);ncbi_109381982(SRF);ncbi_109382813(KKCC2);ncbi_109383003(M3K10);ncbi_109383157(DUSP);ncbi_109383470(ZNF67);ncbi_109383851(IBP1);ncbi_109384861(CACB1);ncbi_109384920(DUSP);ncbi_109384963(TBC30);ncbi_109385353(SAPK3);ncbi_109385622(CDK1A);ncbi_1093857…	K18496+K04422+K04357+K04380+K13376+K04349+K04363+K04454+K04412+K05093+K04459+K04462+K05866+K04865+K04459+K04347+K04456+K04426+K04416+K04868+K19662+K04381+K04458+K04361+K04358+K04424+K04850+K04372+K04423+K04856+K04858+K04348+K04440+K04358+K04863+K04350+K04344+K04388+K04439+K04407+K04441+K04433+K04852+K04358+K04867+K02580+K04362+K04402+K04443+K04358+K04409+K04849+K04357+K02677+K04468+K12326+K04860+…
Human Diseases	Cancer: overview	Choline metabolism in cancer	33	103	2.11887e-06	2.1052e-05	ko05231	ncbi_109383747(NCOA3);ncbi_109396857(KPCB);GDR1_Gene001498(-);ncbi_109381815(Y9955);ncbi_109382610(PLT4);ncbi_109384767(SCRL2);ncbi_109385353(SAPK3);ncbi_109386578(PLK4);ncbi_109387514(SCAR);ncbi_109388365(SHKB);ncbi_109388601(FYV1);ncbi_109389292(EKIB);ncbi_109390226(Y150);ncbi_109391663(PNS1);ncbi_109392748(STE20);ncbi_109394108(ATR);ncbi_109394696(PLDD1);ncbi_109394938(MASP1);ncbi_109396410(PN…	K08268+K00901+K04357+K04363+K08202+K05753+K04456+K19662+K06083+K04361+K00889+K14156+K00901+K15377+K04440+K00922+K01115+K05450+K15282+K00901+K00968+K05747+K05450+K02649+K01080+K04357+K02677+K15377+K00901+K00901+K08200+K01115+K04440
Environmental Information Processing	Signaling molecules and interaction	Cell adhesion molecules	45	164	4.07584e-06	3.923e-05	ko04514	ncbi_109389333(CSTN1);GDR1_Gene000662(CDH3);ncbi_109379961(SDC3);ncbi_109383384(EPHB4);ncbi_109384230(LAMA4);ncbi_109384688(LAMA3);ncbi_109384796(GSLG1);ncbi_109384976(CLD11);ncbi_109385303(PXDN);ncbi_109386463(KALRN);ncbi_109386517(MERTK);ncbi_109386990(TENR);ncbi_109388134(DCAL2);ncbi_109388506(FSTL5);ncbi_109389165(PCD18);ncbi_109389219(CAD86);ncbi_109390397(PLDG);ncbi_109391223(CLD16);ncbi_10…	K05689+K06796+K16338+K05695+K07377+K07377+K06816+K06087+K06781+K06757+K06760+K06591+K06793+K06775+K06809+K06736+K06485+K06087+K06759+K06483+K06550+K06087+K07377+K06491+K06547+K07380+K07379+K06527+K07378+K06487+K07523+K07522+K06491+K06089+K06780+K16359+K06087+K05693+K16360+K07378+K06491+K06592+K06584+K06088+K06087
Environmental Information Processing	Signaling molecules and interaction	ECM-receptor interaction	29	88	4.65569e-06	4.34531e-05	ko04512	ncbi_109385122(CNT1A);ncbi_109376176(CRB);ncbi_109379873(TENR);ncbi_109379961(SDC3);ncbi_109381935(HXT4);GDR1_Gene002783(ITGA1);ncbi_109382125(PHLD);ncbi_109384762(CNTP4);ncbi_109386990(TENR);ncbi_109387352(A38);ncbi_109389504(SPON1);ncbi_109390397(PLDG);ncbi_109390423(LRP4);ncbi_109391292(NAC2);ncbi_109392600(PHLD);ncbi_109393347(CO8A2);ncbi_109394154(MSRE);ncbi_109395458(PHT11);GDR1_Gene009913(…	K06252+K06243+K06589+K16338+K06258+K06480+K06481+K06241+K06591+K06266+K06249+K06485+K06252+K23380+K06483+K06237+K08131+K06258+K06258+K05636+K06487+K06824+K05637+K08131+K06237+K06237+K06244+K06237+K06584
Environmental Information Processing	Signal transduction	Phosphatidylinositol signaling system	33	107	5.39681e-06	4.88888e-05	ko04070	ncbi_109396857(KPCB);ncbi_109378976(PLCD9);ncbi_109380340(ACTN4);ncbi_109380562(PLCE1);GDR1_Gene002218(PLCE1);ncbi_109383019(INP54);ncbi_109383603(INP54);ncbi_109383841(CDSA);ncbi_109384329(PLCD9);ncbi_109386461(KPCB);ncbi_109386578(PLK4);ncbi_109387530(FLP1);ncbi_109388601(FYV1);ncbi_109390226(Y150);ncbi_109390549(ROCO9);ncbi_109392407(IPLA);ncbi_109393516(INP54);ncbi_109394108(ATR);ncbi_1093941…	K00901+K05858+K02183+K05857+K05860+K01106+K01099+K00981+K05858+K00923+K19662+K01110+K00889+K00901+K18081+K04960+K01099+K00922+K13024+K18083+K04958+K04959+K00901+K01109+K02649+K00920+K02677+K05858+K00901+K00901+K04959+K15909+K00913
Cellular Processes	Cellular community - eukaryotes	Gap junction	30	94	6.68006e-06	5.87846e-05	ko04540	ncbi_109378976(PLCD9);ncbi_109379349(DRD2);GDR1_Gene001498(-);ncbi_109380071(ARF3);ncbi_109380376(CAR14);ncbi_109381815(Y9955);ncbi_109384329(PLCD9);ncbi_109385746(XLG1);ncbi_109386578(PLK4);ncbi_109387521(AAPK1);ncbi_109387927(KCC2D);ncbi_109388365(SHKB);ncbi_109388642(TBA3);ncbi_109392133(CYA1);ncbi_109392407(IPLA);ncbi_109394938(MASP1);ncbi_109395800(RY44);ncbi_109396305(RYR1);ncbi_109372359(G…	K05858+K04289+K04357+K04632+K05701+K04363+K05858+K04634+K19662+K07376+K19477+K04361+K07375+K08049+K04960+K05450+K04958+K04959+K08048+K05450+K08041+K08042+K12319+K12318+K04357+K02677+K04603+K05858+K12318+K04959
Organismal Systems	Endocrine system	GnRH signaling pathway	30	95	8.47821e-06	7.25358e-05	ko04912	ncbi_109378976(PLCD9);ncbi_109380071(ARF3);ncbi_109380340(ACTN4);ncbi_109384329(PLCD9);ncbi_109385705(CDPK3);ncbi_109385746(XLG1);ncbi_109386578(PLK4);ncbi_109388365(SHKB);ncbi_109388950(CTSR4);ncbi_109392133(CYA1);ncbi_109392407(IPLA);ncbi_109392748(STE20);ncbi_109393698(HEMO);ncbi_109394696(PLDD1);ncbi_109395800(RY44);ncbi_109395953(HUNK);ncbi_109396305(RYR1);ncbi_109396630(SSN3);ncbi_109371344…	K05858+K04632+K02183+K05858+K04416+K04634+K19662+K04361+K04850+K08049+K04960+K04440+K07763+K01115+K04958+K06068+K04959+K04441+K04433+K08048+K04515+K08041+K08042+K02677+K05858+K04515+K04851+K01115+K04959+K04440
Organismal Systems	Excretory system	Endocrine and other factor-regulated calcium reabsorption	18	44	1.06405e-05	8.85749e-05	ko04961	ncbi_109380059(DLPA);ncbi_109385316(ATPB2);ncbi_109385578(PKHA7);ncbi_109378976(PLCD9);ncbi_109380071(ARF3);ncbi_109384329(PLCD9);ncbi_109385672(ATPB2);ncbi_109385746(XLG1);ncbi_109386501(AT10D);ncbi_109386578(PLK4);ncbi_109389762(CLC1);ncbi_109392133(CYA1);ncbi_109392813(YFRD);ncbi_109394700(ATPB2);GDR1_Gene010756(Atp1a3);ncbi_109380289(CIPKO);ncbi_109383830(PIP1);ncbi_109385315(FXYD6)	K01528+K01540+K01528+K05858+K04632+K05858+K01540+K04634+K01539+K19662+K04645+K08049+K01539+K01540+K01539+K02677+K05858+K01538
Organismal Systems	Digestive system	Bile secretion	24	70	1.43668e-05	0.000116446	ko04976	ncbi_109385316(ATPB2);ncbi_109380071(ARF3);ncbi_109383412(S22A7);ncbi_109384287(TRE11);ncbi_109385672(ATPB2);ncbi_109386501(AT10D);ncbi_109386737(YJCE);ncbi_109389643(BOR1);GDR1_Gene007043(EPHX1);ncbi_109392133(CYA1);ncbi_109392813(YFRD);GDR1_Gene008091(Slc4a4);ncbi_109394074(CYSA);ncbi_109394700(ATPB2);GDR1_Gene009516(ABCB4);ncbi_109371670(CXE1);ncbi_109372359(GCY37);ncbi_109373011(CYAB);GDR1_Ge…	K01540+K04632+K07299+K08205+K01540+K01539+K05742+K13855+K01253+K08049+K01539+K13575+K05673+K01540+K05659+K14349+K08048+K08041+K01539+K08042+K01538+K09877+K04943+K03460
Human Diseases	Cancer: overview	Pathways in cancer	88	412	1.98438e-05	0.000156715	ko05200	ncbi_109383747(NCOA3);ncbi_109384420(INHA);ncbi_109389333(CSTN1);ncbi_109393040(VINC);ncbi_109393705(FGF21);GDR1_Gene000868(GNB5);ncbi_109371759(CTNL1);ncbi_109376176(CRB);ncbi_109378976(PLCD9);ncbi_109379349(DRD2);GDR1_Gene001498(-);ncbi_109380071(ARF3);ncbi_109380315(CIN4);ncbi_109380372(SHKD);GDR1_Gene002335(RRP15);ncbi_109381623(E2F7);ncbi_109381815(Y9955);ncbi_109382125(PHLD);ncbi_109383003(…	K08268+K04662+K05689+K05691+K18496+K04539+K05691+K06243+K05858+K04289+K04357+K04632+K04639+K05087+K13376+K06620+K04363+K06481+K05093+K02354+K07299+K04462+K05858+K06241+K04491+K04347+K04456+K04634+K19662+K03875+K09455+K01110+K07201+K16063+K04361+K04260+K04358+K05099+K06485+K02085+K02161+K08049+K04440+K04358+K06237+K04350+K00922+K04388+K05126+K06225+K08803+K10053+K04358+K08048+K02580+K05636+K06487+…
Cellular Processes	Cellular community - eukaryotes	Focal adhesion	53	216	2.07535e-05	0.000159802	ko04510	ncbi_109381168(ARGAL);ncbi_109385122(CNT1A);ncbi_109376176(CRB);ncbi_109378999(KAPCG);GDR1_Gene001498(-);ncbi_109379873(TENR);ncbi_109380372(SHKD);ncbi_109381402(ARHG3);ncbi_109381815(Y9955);ncbi_109382080(FIMB);GDR1_Gene002783(ITGA1);ncbi_109382125(PHLD);ncbi_109384762(CNTP4);ncbi_109384758(CSF11);ncbi_109385353(SAPK3);ncbi_109386578(PLK4);ncbi_109386990(TENR);ncbi_109387083(RADI);ncbi_109387530…	K05730+K06252+K06243+K05736+K04357+K06589+K05087+K04349+K04363+K05699+K06480+K06481+K06241+K05703+K04456+K19662+K06591+K06271+K01110+K06275+K04361+K13708+K05099+K06249+K06485+K06252+K02161+K06483+K04440+K06237+K00922+K08131+K05450+K05699+K05732+K05636+K06487+K05450+K02649+K05637+K04409+K04357+K08131+K02677+K05083+K05459+K06237+K05733+K06237+K06244+K06237+K06584+K04440
Cellular Processes	Cellular community - eukaryotes	Tight junction	42	159	2.34043e-05	0.000175817	ko04530	ncbi_109393040(VINC);ncbi_109392769(2ABA);ncbi_109371759(CTNL1);ncbi_109380376(CAR14);ncbi_109382080(FIMB);GDR1_Gene002771(MPP5);ncbi_109383755(STB5L);ncbi_109384976(CLD11);ncbi_109385353(SAPK3);ncbi_109386578(PLK4);ncbi_109387372(SHRM1);ncbi_109387530(FLP1);ncbi_109387882(INAD);ncbi_109388150(SYJ2B);GDR1_Gene005846(RDX);ncbi_109389509(USH1C);ncbi_109389849(KIRR2);ncbi_109390547(AMOL2);ncbi_10939…	K05691+K04354+K05691+K05701+K05699+K06091+K06094+K06087+K04456+K19662+K18625+K01110+K05631+K04237+K05762+K05629+K06786+K06104+K21110+K10352+K18952+K06087+K06112+K06098+K06107+K06107+K06087+K10352+K05699+K06068+K18625+K10352+K04354+K06089+K02677+K06087+K06102+K05691+K05629+K06088+K06087+K05691
Organismal Systems	Nervous system	Serotonergic synapse	34	121	3.55231e-05	0.000257716	ko04726	ncbi_109385886(LDL1);GDR1_Gene000868(GNB5);ncbi_109378976(PLCD9);ncbi_109380071(ARF3);ncbi_109384329(PLCD9);ncbi_109384963(TBC30);ncbi_109385746(XLG1);ncbi_109386497(IRK10);ncbi_109386578(PLK4);ncbi_109388950(CTSR4);ncbi_109389855(IRK10);ncbi_109390469(TRPM8);ncbi_109392407(IPLA);ncbi_109392954(PKR2);ncbi_109393097(VKT6);ncbi_109394217(ACHE);ncbi_109394251(TPC2);ncbi_109395052(ACH4);GDR1_Gene0089…	K00274+K04539+K05858+K04632+K05858+K04347+K04634+K05002+K19662+K04850+K05000+K04964+K04960+K04153+K04520+K05181+K04344+K05181+K04534+K04958+K04534+K05181+K04959+K04892+K04849+K02677+K05858+K04851+K07418+K04160+K04959+K08014+K04997+K04943
Organismal Systems	Digestive system	Protein digestion and absorption	28	92	3.59799e-05	0.000257716	ko04974	ncbi_109385316(ATPB2);ncbi_109373662(YR519);ncbi_109374471(IRK10);ncbi_109379863(DPP5);ncbi_109384505(SSTT);ncbi_109384755(ESBP6);ncbi_109385548(PPCE);ncbi_109385540(NCKX2);ncbi_109385672(ATPB2);loci004614(KCNE3);ncbi_109386501(AT10D);ncbi_109388401(ANTL3);ncbi_109392813(YFRD);ncbi_109393347(CO8A2);ncbi_109394154(MSRE);ncbi_109394700(ATPB2);ncbi_109372224(FRAS1);ncbi_109373827(SCAR5);GDR1_Gene010…	K01540+K01389+K05006+K01278+K05612+K08187+K14210+K05849+K01540+K04897+K01539+K14207+K01539+K06237+K08131+K01540+K05849+K06823+K01539+K19721+K19721+K08131+K01538+K06237+K06237+K04926+K06237+K04916
Organismal Systems	Endocrine system	Glucagon signaling pathway	30	102	3.96106e-05	0.000277274	ko04922	ncbi_109395578(KPBB);ncbi_109378976(PLCD9);ncbi_109379747(CARB);ncbi_109380071(ARF3);ncbi_109380340(ACTN4);ncbi_109381368(JUN);ncbi_109382707(PRGC2);ncbi_109383412(S22A7);ncbi_109384329(PLCD9);ncbi_109385353(SAPK3);ncbi_109385746(XLG1);ncbi_109386154(PCCB);ncbi_109387625(ANDR);ncbi_109387667(FHL1);ncbi_109388532(JUN);ncbi_109389657(SDS23);ncbi_109392365(YL39);ncbi_109392407(IPLA);ncbi_109395800(R…	K07190+K05858+K11262+K04632+K02183+K09047+K07202+K07299+K05858+K04456+K04634+K01946+K07294+K07201+K09048+K07200+K04348+K04960+K04958+K04959+K04515+K07190+K00016+K08042+K17491+K05858+K13296+K04515+K04959+K00688
Organismal Systems	Endocrine system	Estrogen signaling pathway	31	108	4.98077e-05	0.000340906	ko04915	ncbi_109378976(PLCD9);ncbi_109380071(ARF3);ncbi_109380340(ACTN4);ncbi_109381368(JUN);ncbi_109384329(PLCD9);ncbi_109385353(SAPK3);ncbi_109385746(XLG1);GDR1_Gene004790(GABBR2);ncbi_109386497(IRK10);ncbi_109388365(SHKB);ncbi_109388532(JUN);ncbi_109389855(IRK10);ncbi_109392133(CYA1);ncbi_109392407(IPLA);ncbi_109394108(ATR);GDR1_Gene008908(GNAO1);ncbi_109395800(RY44);ncbi_109395953(HUNK);ncbi_10939597…	K05858+K04632+K02183+K09047+K05858+K04456+K04634+K04615+K05002+K04361+K09048+K05000+K08049+K04960+K00922+K04534+K04958+K06068+K09571+K04534+K04959+K08048+K08041+K02649+K08042+K04615+K04603+K04215+K05858+K04959+K04997
Cellular Processes	Cell motility	Regulation of actin cytoskeleton	53	223	5.28623e-05	0.000348649	ko04810	ncbi_109381168(ARGAL);ncbi_109393705(FGF21);ncbi_109378999(KAPCG);ncbi_109379234(NEBL);GDR1_Gene001498(-);ncbi_109379873(TENR);ncbi_109380315(CIN4);ncbi_109381815(Y9955);ncbi_109381897(IRA1);GDR1_Gene002705(DIAPH2);ncbi_109382080(FIMB);GDR1_Gene002783(ITGA1);ncbi_109382125(PHLD);ncbi_109383003(M3K10);ncbi_109384767(SCRL2);ncbi_109384963(TBC30);ncbi_109385723(ADSV);ncbi_109386737(YJCE);ncbi_109386…	K05730+K18496+K05736+K05751+K04357+K06589+K04639+K04363+K05767+K05741+K05699+K06480+K06481+K05093+K05753+K04347+K05768+K05742+K05766+K06591+K05769+K04361+K00889+K04358+K05762+K13708+K06485+K02085+K05746+K06483+K04358+K05731+K00922+K05450+K05699+K04358+K05732+K05747+K06487+K05450+K04362+K02649+K12330+K04358+K08007+K04409+K00920+K04357+K04131+K05733+K05729+K06584+K05768
Human Diseases	Substance dependence	Amphetamine addiction	22	66	5.32029e-05	0.000348649	ko05031	ncbi_109382502(TS1R2);ncbi_109385886(LDL1);ncbi_109380071(ARF3);ncbi_109380340(ACTN4);ncbi_109380840(PPR1A);ncbi_109381368(JUN);ncbi_109386578(PLK4);ncbi_109388532(JUN);ncbi_109388950(CTSR4);ncbi_109390802(GLR24);ncbi_109390887(GLR24);ncbi_109391534(AKT1);ncbi_109392365(YL39);ncbi_109396577(GLR24);ncbi_109372942(GLR13);ncbi_109373019(PKH2);ncbi_109380289(CIPKO);ncbi_109383120(GLR24);ncbi_10938362…	K05208+K00274+K04632+K02183+K15494+K09047+K19662+K09048+K04850+K05197+K05199+K05869+K04348+K05200+K05198+K04515+K02677+K05210+K05211+K05209+K04515+K04851
Environmental Information Processing	Signal transduction	Phospholipase D signaling pathway	39	151	7.77507e-05	0.0004989	ko04072	ncbi_109380059(DLPA);ncbi_109385578(PKHA7);ncbi_109396857(KPCB);ncbi_109378976(PLCD9);ncbi_109379349(DRD2);GDR1_Gene001498(-);ncbi_109380071(ARF3);ncbi_109380315(CIN4);ncbi_109381815(Y9955);ncbi_109384329(PLCD9);ncbi_109384758(CSF11);ncbi_109385353(SAPK3);ncbi_109388365(SHKB);ncbi_109388601(FYV1);ncbi_109388735(RGL1);ncbi_109390226(Y150);ncbi_109392133(CYA1);ncbi_109392436(GLR29);ncbi_109393101(M…	K01528+K01528+K00901+K05858+K04289+K04357+K04632+K04639+K04363+K05858+K05703+K04456+K04361+K00889+K04351+K00901+K08049+K04607+K09593+K13523+K00922+K01115+K05450+K00901+K08048+K05450+K08041+K02649+K01080+K08042+K13509+K04357+K02677+K04603+K05858+K00901+K00901+K01115+K08014
Organismal Systems	Nervous system	Synaptic vesicle cycle	23	73	9.77144e-05	0.000610888	ko04721	ncbi_109379767(VP33A);ncbi_109380059(DLPA);ncbi_109385578(PKHA7);ncbi_109394243(CHIO);ncbi_109378993(SNP29);ncbi_109380222(CPLX);ncbi_109380316(KATL1);ncbi_109382396(NGAP);ncbi_109385920(VATO);ncbi_109387559(SYT5);ncbi_109388974(YHDH);ncbi_109389664(VA0E);ncbi_109389762(CLC1);ncbi_109391121(EXUT);ncbi_109393766(DGKA);ncbi_109394251(TPC2);ncbi_109395731(VATI);ncbi_109373161(ITSN2);ncbi_109374192(S…	K15292+K01528+K01528+K15293+K18211+K15294+K06027+K15293+K02155+K15291+K05045+K02153+K04645+K12302+K15293+K04344+K02154+K15290+K08486+K05040+K12302+K04849+K15291
Organismal Systems	Circulatory system	Cardiac muscle contraction	27	92	9.91701e-05	0.000610888	ko04260	ncbi_109385316(ATPB2);ncbi_109384861(CACB1);ncbi_109385672(ATPB2);ncbi_109386501(AT10D);ncbi_109386602(CCG7);ncbi_109386737(YJCE);ncbi_109387094(LAMA2);ncbi_109388950(CTSR4);ncbi_109392343(ITIH3);ncbi_109392813(YFRD);ncbi_109393559(CACB3);ncbi_109394700(ATPB2);ncbi_109372383(CCG7);ncbi_109373962(IPLA);GDR1_Gene010756(Atp1a3);ncbi_109377781(ASPH);GDR1_Gene000005(MT-CO1);GDR1_Gene000007(MT-CO3);GDR…	K01540+K04865+K01540+K01539+K04868+K05742+K10373+K04850+K04858+K01539+K04863+K01540+K04867+K04962+K01539+K00476+K02256+K02262+K02261+K02267+K01538+K04860+K04863+K04851+K04873+K04872+K04962
Human Diseases	Cancer: specific types	Melanoma	23	75	0.000154669	0.00093408	ko05218	ncbi_109389333(CSTN1);ncbi_109393705(FGF21);GDR1_Gene001498(-);ncbi_109380372(SHKD);ncbi_109381623(E2F7);ncbi_109381815(Y9955);ncbi_109385353(SAPK3);ncbi_109387441(SRBP2);ncbi_109387530(FLP1);ncbi_109388365(SHKB);ncbi_109388680(FGFH);ncbi_109389346(ROL3);ncbi_109392844(FGF17);ncbi_109394108(ATR);ncbi_109394938(MASP1);ncbi_109372157(FGF8);ncbi_109372936(TSG6);ncbi_109373149(M3K10);GDR1_Gene010441(…	K05689+K18496+K04357+K05087+K06620+K04363+K04456+K09455+K01110+K04361+K04358+K05099+K04358+K00922+K05450+K04358+K05450+K04362+K02091+K02649+K04358+K04357+K05459
Environmental Information Processing	Signal transduction	Wnt signaling pathway	36	143	0.000251108	0.00148733	ko04310	ncbi_109384578(GRP3);ncbi_109378976(PLCD9);ncbi_109379675(WDR12);ncbi_109379827(NIPL1);ncbi_109381602(SPE4);ncbi_109382554(ASK6);ncbi_109383144(CFAI);ncbi_109383276(CBPZ);ncbi_109384329(PLCD9);ncbi_109384898(SRY);ncbi_109386256(CBPZ);ncbi_109386578(PLK4);ncbi_109386891(SPZ2);ncbi_109389304(CUE);ncbi_109390647(APR1);ncbi_109392188(LPP);ncbi_109392365(YL39);ncbi_109392748(STE20);ncbi_109371534(LPP)…	K04512+K05858+K03362+K15694+K04505+K03094+K03068+K02354+K05858+K04491+K02166+K19662+K19614+K03068+K02085+K04511+K04348+K04440+K04511+K08957+K23097+K04515+K03344+K04508+K03213+K02677+K05858+K04468+K00572+K00444+K04515+K04512+K04490+K00181+K02376+K04440
Organismal Systems	Excretory system	Aldosterone-regulated sodium reabsorption	15	41	0.000257297	0.00149523	ko04960	ncbi_109385316(ATPB2);ncbi_109381739(WWC2);ncbi_109385672(ATPB2);ncbi_109386501(AT10D);ncbi_109386578(PLK4);ncbi_109392734(NH106);ncbi_109392813(YFRD);ncbi_109394108(ATR);ncbi_109394700(ATPB2);ncbi_109373671(NACH);ncbi_109373811(PLCG1);GDR1_Gene010756(Atp1a3);ncbi_109380289(CIPKO);ncbi_109385315(FXYD6);ncbi_109387785(INS)	K01540+K13305+K01540+K01539+K19662+K08555+K01539+K00922+K01540+K04824+K02649+K01539+K02677+K01538+K05459
Organismal Systems	Sensory system	Inflammatory mediator regulation of TRP channels	28	103	0.000312496	0.00178239	ko04750	ncbi_109378976(PLCD9);ncbi_109380071(ARF3);ncbi_109380340(ACTN4);ncbi_109384329(PLCD9);ncbi_109385746(XLG1);ncbi_109386578(PLK4);ncbi_109392133(CYA1);ncbi_109392407(IPLA);ncbi_109392748(STE20);ncbi_109393261(NACH);ncbi_109394108(ATR);ncbi_109395800(RY44);ncbi_109395953(HUNK);ncbi_109396305(RYR1);ncbi_109396630(SSN3);ncbi_109371344(SNF1);ncbi_109372359(GCY37);ncbi_109373019(PKH2);ncbi_109373011(CY…	K05858+K04632+K02183+K05858+K04634+K19662+K08049+K04960+K04440+K04829+K00922+K04958+K06068+K04959+K04441+K04433+K08048+K04515+K08041+K02649+K08042+K02677+K05858+K05459+K04515+K07418+K04959+K04440
Human Diseases	Cancer: overview	Proteoglycans in cancer	46	200	0.00036167	0.00201993	ko05205	ncbi_109383747(NCOA3);ncbi_109379961(SDC3);GDR1_Gene001917(DDX5);ncbi_109380372(SHKD);ncbi_109380616(ANR39);GDR1_Gene002218(PLCE1);GDR1_Gene002335(RRP15);ncbi_109382125(PHLD);ncbi_109382836(TIMP2);ncbi_109383276(CBPZ);ncbi_109385353(SAPK3);ncbi_109386261(POTEE);ncbi_109386578(PLK4);ncbi_109386737(YJCE);ncbi_109387924(BAGLU);ncbi_109388365(SHKB);GDR1_Gene005846(RDX);ncbi_109389346(ROL3);ncbi_10939…	K08268+K16338+K12823+K05087+K10380+K05860+K13376+K06481+K16866+K02354+K04456+K10380+K19662+K05742+K07964+K04361+K05762+K05099+K10380+K04960+K09593+K00922+K04958+K04959+K04441+K06225+K06497+K05084+K06487+K04515+K04362+K02649+K12330+K08007+K04409+K04660+K07965+K02677+K05083+K00572+K05459+K00444+K04515+K08109+K04959+K02376
Organismal Systems	Excretory system	Proximal tubule bicarbonate reclamation	10	22	0.000367261	0.00201993	ko04964	ncbi_109385316(ATPB2);ncbi_109379780(MAP1);ncbi_109385672(ATPB2);ncbi_109386501(AT10D);ncbi_109392813(YFRD);ncbi_109393280(PSD10);GDR1_Gene008091(Slc4a4);ncbi_109394700(ATPB2);GDR1_Gene010756(Atp1a3);ncbi_109385315(FXYD6)	K01540+K18246+K01540+K01539+K01539+K01425+K13575+K01540+K01539+K01538
Organismal Systems	Endocrine system	Thyroid hormone signaling pathway	31	120	0.00040854	0.00220755	ko04919	ncbi_109381350(EM506);ncbi_109383747(NCOA3);ncbi_109385316(ATPB2);ncbi_109378976(PLCD9);ncbi_109379939(HIF1A);ncbi_109380562(PLCE1);GDR1_Gene002218(PLCE1);ncbi_109382908(RCANL);ncbi_109383412(S22A7);ncbi_109384329(PLCD9);ncbi_109384755(ESBP6);ncbi_109385353(SAPK3);ncbi_109385672(ATPB2);ncbi_109386501(AT10D);ncbi_109386578(PLK4);ncbi_109386737(YJCE);ncbi_109387667(FHL1);ncbi_109389828(NHR44);ncbi_…	K02599+K08268+K01540+K05858+K11256+K05857+K05860+K17903+K07299+K05858+K08187+K04456+K01540+K01539+K19662+K05742+K07201+K08362+K02599+K01539+K08747+K00922+K01540+K06487+K02649+K01539+K19029+K02677+K05858+K01538+K15162
Organismal Systems	Immune system	Platelet activation	30	115	0.000420773	0.00223445	ko04611	ncbi_109378976(PLCD9);ncbi_109380071(ARF3);ncbi_109380315(CIN4);ncbi_109382125(PHLD);ncbi_109384329(PLCD9);ncbi_109384758(CSF11);ncbi_109385353(SAPK3);ncbi_109385746(XLG1);ncbi_109387083(RADI);ncbi_109387521(AAPK1);ncbi_109387927(KCC2D);ncbi_109391154(MELK);ncbi_109392133(CYA1);ncbi_109392407(IPLA);ncbi_109393855(VAV2);ncbi_109394108(ATR);ncbi_109395800(RY44);ncbi_109396305(RYR1);ncbi_109396630(S…	K05858+K04632+K04639+K06481+K05858+K05703+K04456+K04634+K06271+K07376+K19477+K18952+K08049+K04960+K04350+K00922+K04958+K04959+K04441+K05732+K08048+K08041+K02649+K12330+K08042+K12319+K12318+K05858+K12318+K04959
Human Diseases	Endocrine and metabolic disease	AGE-RAGE signaling pathway in diabetic complications	28	106	0.000520427	0.0027168	ko04933	ncbi_109378976(PLCD9);ncbi_109380562(PLCE1);GDR1_Gene002218(PLCE1);GDR1_Gene002335(RRP15);ncbi_109381644(INGR1);ncbi_109384329(PLCD9);ncbi_109385353(SAPK3);ncbi_109386578(PLK4);ncbi_109387667(FHL1);ncbi_109390784(BOK);ncbi_109391154(MELK);ncbi_109392748(STE20);ncbi_109393347(CO8A2);ncbi_109394108(ATR);ncbi_109394441(ERN2);ncbi_109395953(HUNK);ncbi_109396630(SSN3);ncbi_109371359(NEGR1);GDR1_Gene01…	K05858+K05857+K05860+K13376+K03901+K05858+K04456+K19662+K07201+K02161+K18952+K04440+K06237+K00922+K04388+K06068+K04441+K06527+K02580+K02649+K02677+K08008+K05858+K06237+K06237+K11224+K06237+K04440
Environmental Information Processing	Signal transduction	Sphingolipid signaling pathway	30	120	0.000904663	0.00464394	ko04071	ncbi_109392769(2ABA);ncbi_109378976(PLCD9);ncbi_109379146(2A5E);ncbi_109380315(CIN4);ncbi_109380484(EDNRB);ncbi_109383749(CERK);ncbi_109384329(PLCD9);ncbi_109384758(CSF11);ncbi_109385353(SAPK3);ncbi_109385622(CDK1A);ncbi_109385746(XLG1);ncbi_109386578(PLK4);ncbi_109387530(FLP1);ncbi_109390309(LAG1);ncbi_109390784(BOK);ncbi_109391154(MELK);ncbi_109392748(STE20);ncbi_109394108(ATR);ncbi_109394696(P…	K04354+K05858+K11584+K04639+K04265+K04718+K05858+K05703+K04456+K04426+K04634+K19662+K01110+K04710+K02161+K18952+K04440+K00922+K01115+K05665+K04710+K04441+K02580+K02649+K04354+K02677+K05858+K01115+K04710+K04440
Organismal Systems	Immune system	Fc gamma R-mediated phagocytosis	24	91	0.00130155	0.00657175	ko04666	ncbi_109381168(ARGAL);ncbi_109383749(CERK);ncbi_109384426(DRKA);ncbi_109384767(SCRL2);ncbi_109385353(SAPK3);ncbi_109385723(ADSV);ncbi_109386578(PLK4);ncbi_109386675(ANKR6);ncbi_109387514(SCAR);ncbi_109388601(FYV1);ncbi_109394108(ATR);ncbi_109394696(PLDD1);ncbi_109395953(HUNK);ncbi_109372566(WASP);ncbi_109373811(PLCG1);ncbi_109374015(Y4367);ncbi_109376015(PK3);ncbi_109376544(RV161);ncbi_109380289(…	K05730+K04718+K08893+K05753+K04456+K05768+K19662+K12488+K06083+K00889+K00922+K01115+K06068+K05747+K02649+K01080+K04409+K12562+K02677+K01115+K15909+K12562+K05768+K12488
Environmental Information Processing	Signal transduction	Ras signaling pathway	50	235	0.00135457	0.00672917	ko04014	ncbi_109382502(TS1R2);ncbi_109384805(BUD2);ncbi_109393705(FGF21);GDR1_Gene000868(GNB5);ncbi_109378999(KAPCG);GDR1_Gene001498(-);ncbi_109380340(ACTN4);ncbi_109380372(SHKD);GDR1_Gene002218(PLCE1);ncbi_109381402(ARHG3);ncbi_109381815(Y9955);ncbi_109383003(M3K10);ncbi_109384341(FCNV1);ncbi_109384963(TBC30);ncbi_109385353(SAPK3);ncbi_109386578(PLK4);ncbi_109387865(GNDS);ncbi_109388191(FCNV1);ncbi_1093…	K05208+K17633+K18496+K04539+K05736+K04357+K02183+K05087+K05860+K04349+K04363+K05093+K05467+K04347+K04456+K19662+K08019+K05466+K04361+K04358+K05099+K04440+K04358+K09593+K04350+K00922+K01115+K05450+K04358+K02580+K05450+K04362+K02649+K17637+K05465+K04358+K04409+K09254+K04357+K02677+K18529+K05210+K18529+K05209+K05459+K12326+K05462+K05733+K01115+K04440
Organismal Systems	Endocrine system	Melanogenesis	26	102	0.00143475	0.00701431	ko04916	ncbi_109378976(PLCD9);ncbi_109380071(ARF3);ncbi_109380340(ACTN4);ncbi_109383276(CBPZ);ncbi_109384329(PLCD9);ncbi_109384898(SRY);ncbi_109385746(XLG1);ncbi_109386578(PLK4);ncbi_109387441(SRBP2);ncbi_109388532(JUN);ncbi_109392133(CYA1);GDR1_Gene008908(GNAO1);GDR1_Gene009131(Pol);ncbi_109372359(GCY37);ncbi_109373019(PKH2);ncbi_109373011(CYAB);ncbi_109374039(TYR1);ncbi_109375976(GCY33);ncbi_109380289(…	K05858+K04632+K02183+K02354+K05858+K04491+K04634+K19662+K09455+K09048+K08049+K04534+K04534+K08048+K04515+K08041+K00505+K08042+K02677+K05858+K00572+K00444+K04515+K01827+K04490+K02376
Metabolism	Carbohydrate metabolism	Inositol phosphate metabolism	21	78	0.0019343	0.00930883	ko00562	ncbi_109373690(PLCD9);ncbi_109378976(PLCD9);ncbi_109380562(PLCE1);GDR1_Gene002218(PLCE1);ncbi_109381561(ASTD);ncbi_109383019(INP54);ncbi_109383603(INP54);ncbi_109384329(PLCD9);ncbi_109386461(KPCB);ncbi_109387530(FLP1);ncbi_109388601(FYV1);ncbi_109390549(ROCO9);ncbi_109393516(INP54);ncbi_109394108(ATR);ncbi_109394579(ROCO9);ncbi_109396934(PREX1);ncbi_109376974(FYV1);ncbi_109383830(PIP1);ncbi_10939…	K19006+K05858+K05857+K05860+K00140+K01106+K01099+K05858+K00923+K01110+K00889+K18081+K01099+K00922+K18083+K01109+K00920+K05858+K19006+K15909+K00913
Human Diseases	Cancer: specific types	Prostate cancer	24	94	0.00210052	0.00995323	ko05215	GDR1_Gene001498(-);ncbi_109380372(SHKD);ncbi_109381368(JUN);ncbi_109381623(E2F7);ncbi_109381815(Y9955);ncbi_109383003(M3K10);ncbi_109384898(SRY);ncbi_109385353(SAPK3);ncbi_109387530(FLP1);ncbi_109387667(FHL1);ncbi_109388365(SHKB);ncbi_109388532(JUN);ncbi_109390784(BOK);ncbi_109394108(ATR);ncbi_109394938(MASP1);GDR1_Gene010029(NFKB1);ncbi_109372936(TSG6);ncbi_109373149(M3K10);ncbi_109373811(PLCG1)…	K04357+K05087+K09047+K06620+K04363+K05093+K04491+K04456+K01110+K07201+K04361+K09048+K02161+K00922+K05450+K02580+K05450+K04362+K02649+K04357+K05083+K08557+K05459+K04490
Human Diseases	Substance dependence	Cocaine addiction	15	49	0.00214613	0.0100153	ko05030	ncbi_109381429(SEC);ncbi_109382502(TS1R2);ncbi_109385886(LDL1);ncbi_109380071(ARF3);ncbi_109380313(AXIN1);ncbi_109380840(PPR1A);ncbi_109381368(JUN);ncbi_109385082(CD5R1);ncbi_109388532(JUN);ncbi_109394613(KGUA);GDR1_Gene010029(NFKB1);ncbi_109372942(GLR13);ncbi_109383120(GLR24);ncbi_109383627(FLIY);ncbi_109387184(GLR13)	K15839+K05208+K00274+K04632+K13765+K15494+K09047+K11716+K09048+K11828+K02580+K05198+K05210+K05211+K05209
Human Diseases	Cancer: specific types	Small cell lung cancer	24	95	0.00244621	0.0112453	ko05222	ncbi_109376176(CRB);ncbi_109381623(E2F7);ncbi_109382125(PHLD);ncbi_109384762(CNTP4);ncbi_109385353(SAPK3);ncbi_109387065(ADLO1);ncbi_109387530(FLP1);ncbi_109388209(SIZ1);ncbi_109390397(PLDG);ncbi_109390784(BOK);ncbi_109393347(CO8A2);ncbi_109394108(ATR);GDR1_Gene010029(NFKB1);ncbi_109372668(M12);ncbi_109372713(PHLD);GDR1_Gene010441(CDK6);ncbi_109373811(PLCG1);ncbi_109375466(TPM4);ncbi_109388237(YH…	K06243+K06620+K06481+K06241+K04456+K03875+K01110+K16063+K06485+K02161+K06237+K00922+K02580+K05636+K06487+K02091+K02649+K05637+K01522+K06237+K06237+K06244+K06237+K08528
Human Diseases	Infectious disease: viral	Human cytomegalovirus infection	7	16	0.00376875	0.0170702	ko05163	GDR1_Gene000868(GNB5);ncbi_109384963(TBC30);ncbi_109395459(ARHGQ);GDR1_Gene008908(GNAO1);GDR1_Gene009131(Pol);GDR1_Gene010029(NFKB1);GDR1_Gene010441(CDK6)	K04539+K04347+K16529+K04534+K04534+K02580+K02091
Metabolism	Glycan biosynthesis and metabolism	Glycosaminoglycan biosynthesis - chondroitin sulfate / dermatan sulfate	8	20	0.00384156	0.0171478	ko00532	ncbi_109380899(PIPE);ncbi_109386291(CHSS2);ncbi_109387746(CHSTA);ncbi_109395550(CHSS2);ncbi_109396470(DSEL);ncbi_109396924(HS3SA);ncbi_109374526(GCNT3);ncbi_109375394(C1GLC)	K03193+K00746+K01017+K00746+K01794+K08106+K00771+K13499
Environmental Information Processing	Signal transduction	PI3K-Akt signaling pathway	65	338	0.0041341	0.0178121	ko04151	ncbi_109385122(CNT1A);ncbi_109393705(FGF21);ncbi_109392769(2ABA);GDR1_Gene000868(GNB5);ncbi_109376176(CRB);ncbi_109379146(2A5E);ncbi_109379349(DRD2);GDR1_Gene001498(-);ncbi_109379873(TENR);ncbi_109380372(SHKD);ncbi_109381368(JUN);ncbi_109381635(SOMA);ncbi_109381815(Y9955);GDR1_Gene002783(ITGA1);ncbi_109382125(PHLD);ncbi_109383003(M3K10);ncbi_109384341(FCNV1);ncbi_109384762(CNTP4);ncbi_109384963(T…	K06252+K18496+K04354+K04539+K06243+K11584+K04289+K04357+K06589+K05087+K09047+K05439+K04363+K06480+K06481+K05093+K05467+K06241+K04347+K04456+K16197+K06591+K01110+K05466+K04361+K09048+K04358+K05099+K06249+K06485+K06252+K02161+K09408+K06483+K04358+K06237+K00922+K08131+K05450+K04358+K02580+K05636+K06487+K05450+K04362+K02091+K02649+K04354+K05465+K04358+K13304+K05080+K05637+K04357+K08131+K05438+K02677+…
Organismal Systems	Endocrine system	Relaxin signaling pathway	5	9	0.0041515	0.0178121	ko04926	GDR1_Gene000868(GNB5);ncbi_109384963(TBC30);GDR1_Gene008908(GNAO1);GDR1_Gene009131(Pol);GDR1_Gene010029(NFKB1)	K04539+K04347+K04534+K04534+K02580
Environmental Information Processing	Signal transduction	HIF-1 signaling pathway	27	115	0.00416387	0.0178121	ko04066	ncbi_109383747(NCOA3);ncbi_109387796(M28P3);GDR1_Gene000575(TFRC);GDR1_Gene001498(-);ncbi_109380372(SHKD);ncbi_109383412(S22A7);ncbi_109384341(FCNV1);ncbi_109385353(SAPK3);ncbi_109386578(PLK4);ncbi_109388191(FCNV1);ncbi_109388365(SHKB);ncbi_109389222(MYP);ncbi_109390663(KAPCA);ncbi_109390784(BOK);ncbi_109394108(ATR);GDR1_Gene010029(NFKB1);ncbi_109373019(PKH2);ncbi_109373678(ENO);ncbi_109373811(PL…	K08268+K06503+K06503+K04357+K05087+K07299+K05467+K04456+K19662+K05466+K04361+K14736+K04372+K02161+K00922+K02580+K04515+K01689+K02649+K05465+K04357+K02677+K05083+K08008+K05459+K04515+K16451
Human Diseases	Infectious disease: bacterial	Bacterial invasion of epithelial cells	21	83	0.00435369	0.018369	ko05100	ncbi_109380059(DLPA);ncbi_109385578(PKHA7);ncbi_109389333(CSTN1);ncbi_109393040(VINC);ncbi_109371759(CTNL1);ncbi_109373516(AKP13);GDR1_Gene001745(SLC35C2);ncbi_109383696(CDC3);ncbi_109384767(SCRL2);ncbi_109389001(DOC11);ncbi_109389346(ROL3);ncbi_109389762(CLC1);ncbi_109392739(GACR);ncbi_109393101(MYO10);ncbi_109394108(ATR);ncbi_109396018(RHG26);ncbi_109371172(CDC3);ncbi_109371475(CDC3);ncbi_10937…	K01528+K01528+K05689+K05691+K05691+K13744+K18985+K16938+K05753+K13708+K05099+K04645+K13736+K09593+K00922+K13738+K16939+K16938+K05747+K02649+K05691
Environmental Information Processing	Signal transduction	ErbB signaling pathway	23	94	0.00458821	0.0190969	ko04012	ncbi_109378999(KAPCG);GDR1_Gene001498(-);ncbi_109382960(TITIN);ncbi_109385353(SAPK3);ncbi_109386578(PLK4);ncbi_109388365(SHKB);ncbi_109392748(STE20);ncbi_109393101(MYO10);ncbi_109394108(ATR);ncbi_109396911(YTYK2);ncbi_109373019(PKH2);ncbi_109373811(PLCG1);ncbi_109376015(PK3);ncbi_109393067(ROBO1);ncbi_109379436(EREG);ncbi_109380289(CIPKO);ncbi_109380800(BRAF);ncbi_109390284(KAPCB);ncbi_109392102(…	K05736+K04357+K05455+K04456+K19662+K04361+K04440+K09593+K00922+K05084+K04515+K02649+K04409+K05456+K04357+K02677+K05083+K04515+K05733+K11224+K09783+K07365+K04440
Human Diseases	Cancer: specific types	Endometrial cancer	16	58	0.00495735	0.0203582	ko05213	ncbi_109389333(CSTN1);ncbi_109393040(VINC);ncbi_109371759(CTNL1);GDR1_Gene001498(-);ncbi_109384898(SRY);ncbi_109385353(SAPK3);ncbi_109387530(FLP1);ncbi_109388365(SHKB);ncbi_109390647(APR1);ncbi_109391421(FOXH1);ncbi_109394108(ATR);ncbi_109373811(PLCG1);ncbi_109379436(EREG);ncbi_109380800(BRAF);ncbi_109371340(SOX14);ncbi_109377936(HMP1)	K05689+K05691+K05691+K04357+K04491+K04456+K01110+K04361+K02085+K09408+K00922+K02649+K04357+K05083+K04490+K05691
Metabolism	Glycan biosynthesis and metabolism	Glycosaminoglycan biosynthesis - heparan sulfate / heparin	9	25	0.00502661	0.020371	ko00534	ncbi_109373498(KIL1);ncbi_109382157(CHSTF);ncbi_109384729(KIL1);ncbi_109385253(Y1128);ncbi_109373554(H6ST1);ncbi_109382182(CHSTF);ncbi_109382533(GT14);ncbi_109394067(H6ST1);ncbi_109374526(GCNT3)	K02578+K07809+K08104+K01793+K08102+K07809+K02366+K08103+K00771
Organismal Systems	Sensory system	Taste transduction	20	79	0.0052822	0.0211288	ko04742	GDR1_Gene004790(GABBR2);ncbi_109388950(CTSR4);ncbi_109392436(GLR29);ncbi_109392407(IPLA);ncbi_109392611(PDE2);ncbi_109392954(PKR2);ncbi_109394209(LGC4);ncbi_109394251(TPC2);ncbi_109372359(GCY37);ncbi_109373671(NACH);ncbi_109373903(CTSR3);ncbi_109373905(KCNB2);GDR1_Gene010565(SCN2A);ncbi_109377904(GLR23);ncbi_109380898(GLR21);ncbi_109385340(PKR1);ncbi_109395050(LGC50);ncbi_109375475(GBR1);ncbi_109…	K04615+K04850+K04607+K04960+K13755+K04153+K05175+K04344+K08048+K04824+K04836+K04834+K04834+K04615+K04603+K04131+K05175+K05175+K04916+K05216
Human Diseases	Infectious disease: parasitic	Amoebiasis	25	106	0.00535724	0.0211542	ko05146	ncbi_109376176(CRB);ncbi_109378976(PLCD9);ncbi_109380071(ARF3);GDR1_Gene002335(RRP15);ncbi_109382080(FIMB);ncbi_109384329(PLCD9);ncbi_109384762(CNTP4);ncbi_109385746(XLG1);ncbi_109386578(PLK4);ncbi_109393347(CO8A2);ncbi_109394108(ATR);ncbi_109395369(PLST);GDR1_Gene010029(NFKB1);ncbi_109372668(M12);ncbi_109373011(CYAB);GDR1_Gene010424(GNAL);ncbi_109373811(PLCG1);ncbi_109375466(TPM4);ncbi_109380289…	K06243+K05858+K04632+K13376+K05699+K05858+K06241+K04634+K19662+K06237+K00922+K05699+K02580+K05636+K08041+K04633+K02649+K05637+K02677+K05858+K04636+K06237+K06237+K06244+K06237
Organismal Systems	Immune system	IL-17 signaling pathway	3	4	0.00986124	0.0379658	ko04657	GDR1_Gene005234(IL17RC);GDR1_Gene010029(NFKB1);ncbi_109373584(SSN3)	K05166+K02580+K06855
Organismal Systems	Immune system	Th17 cell differentiation	3	4	0.00986124	0.0379658	ko04659	ncbi_109383806(DAL80);ncbi_109386991(PER);GDR1_Gene010029(NFKB1)	K17895+K09093+K02580
Organismal Systems	Endocrine system	Regulation of lipolysis in adipocytes	15	57	0.0101763	0.0386949	ko04923	ncbi_109380071(ARF3);ncbi_109380484(EDNRB);ncbi_109383948(IRS1);ncbi_109385353(SAPK3);ncbi_109387521(AAPK1);ncbi_109387927(KCC2D);ncbi_109388507(OPSD1);ncbi_109391258(K5);ncbi_109392133(CYA1);ncbi_109394108(ATR);ncbi_109372359(GCY37);ncbi_109373011(CYAB);ncbi_109373811(PLCG1);ncbi_109375976(GCY33);ncbi_109388277(PDE6A)	K04632+K04265+K07187+K04456+K07376+K19477+K04260+K01054+K08049+K00922+K08048+K08041+K02649+K08042+K13296
Human Diseases	Cancer: overview	MicroRNAs in cancer	31	146	0.010646	0.0399875	ko05206	ncbi_109381350(EM506);ncbi_109385122(CNT1A);GDR1_Gene002335(RRP15);ncbi_109381623(E2F7);ncbi_109381815(Y9955);ncbi_109382836(TIMP2);ncbi_109383851(IBP1);ncbi_109383948(IRS1);ncbi_109384070(BMF);ncbi_109386578(PLK4);ncbi_109386780(STM1B);ncbi_109387094(LAMA2);ncbi_109387530(FLP1);ncbi_109388365(SHKB);GDR1_Gene005846(RDX);ncbi_109389346(ROL3);ncbi_109389880(FA7);ncbi_109390423(LRP4);ncbi_109390647(…	K02599+K06252+K13376+K06620+K04363+K16866+K05866+K07187+K17460+K19662+K04381+K10373+K01110+K04361+K05762+K05099+K02599+K06252+K02085+K02161+K08670+K09299+K01425+K05665+K05084+K02580+K02091+K08007+K02677+K05083+K17442
Organismal Systems	Immune system	Leukocyte transendothelial migration	26	118	0.0114815	0.0426061	ko04670	ncbi_109381168(ARGAL);ncbi_109393040(VINC);ncbi_109371759(CTNL1);ncbi_109382080(FIMB);ncbi_109384976(CLD11);ncbi_109386578(PLK4);ncbi_109388735(RGL1);ncbi_109391223(CLD16);ncbi_109392600(PHLD);ncbi_109394108(ATR);ncbi_109394621(CLD23);ncbi_109395369(PLST);ncbi_109396630(SSN3);ncbi_109371359(NEGR1);ncbi_109371643(ABAP1);ncbi_109372218(TAGAP);ncbi_109373811(PLCG1);ncbi_109375388(TLN1);ncbi_10937694…	K05730+K05691+K05691+K05699+K06087+K19662+K04351+K06087+K06483+K00922+K06087+K05699+K04441+K06527+K05690+K05732+K02649+K08007+K06089+K02677+K08008+K06087+K08014+K06088+K06087+K05691
Human Diseases	Cancer: overview	Transcriptional misregulation in cancer	35	172	0.0134507	0.0493193	ko05202	ncbi_109379171(KNAT6);ncbi_109379597(SIX1B);ncbi_109384457(PBX1);ncbi_109386775(TSP17);GDR1_Gene001917(DDX5);ncbi_109380372(SHKD);ncbi_109380623(JMJ25);ncbi_109381982(SRF);ncbi_109382084(FUT8);ncbi_109383159(SPIC);ncbi_109383290(EYA);ncbi_109384036(VKTB1);ncbi_109385786(CLIP3);ncbi_109387667(FHL1);ncbi_109389346(ROL3);ncbi_109390887(GLR24);ncbi_109392313(MKX);ncbi_109394441(ERN2);ncbi_109394982(E…	K15613+K15610+K15614+K06571+K12823+K05087+K11449+K04454+K00717+K03211+K15616+K15619+K14242+K07201+K05099+K05199+K09355+K04388+K15592+K08821+K08854+K15184+K15187+K09431+K10053+K06532+K02580+K10055+K09254+K15615+K08559+K05459+K08367+K17693+K15616
Human Diseases	Endocrine and metabolic disease	Insulin resistance	25	114	0.0138083	0.0500348	ko04931	ncbi_109379010(LUCI);ncbi_109381368(JUN);ncbi_109382394(ACSA);ncbi_109382707(PRGC2);ncbi_109383412(S22A7);ncbi_109383384(EPHB4);ncbi_109383948(IRS1);ncbi_109385353(SAPK3);ncbi_109386154(PCCB);ncbi_109386578(PLK4);ncbi_109387530(FLP1);ncbi_109387625(ANDR);ncbi_109387667(FHL1);ncbi_109388532(JUN);ncbi_109389657(SDS23);ncbi_109390325(CPH2);ncbi_109391154(MELK);ncbi_109392748(STE20);ncbi_109394108(AT…	K08749+K09047+K08745+K07202+K07299+K05695+K07187+K04456+K01946+K19662+K01110+K07294+K07201+K09048+K07200+K07197+K18952+K04440+K00922+K06068+K02580+K02649+K17962+K00688+K04440
Human Diseases	Endocrine and metabolic disease	Type II diabetes mellitus	13	49	0.0150882	0.0540368	ko04930	ncbi_109383948(IRS1);ncbi_109388950(CTSR4);ncbi_109391154(MELK);ncbi_109392673(SHE);ncbi_109392748(STE20);ncbi_109394108(ATR);ncbi_109394251(TPC2);ncbi_109395953(HUNK);ncbi_109371489(CTSR4);ncbi_109373811(PLCG1);ncbi_109382541(PKD2);ncbi_109395944(KCNA2);ncbi_109377948(CDK13)	K07187+K04850+K18952+K04695+K04440+K00922+K04344+K06068+K04852+K02649+K04849+K04851+K04440
Metabolism	Glycan biosynthesis and metabolism	Glycosphingolipid biosynthesis - ganglio series	6	16	0.0171637	0.0600729	ko00604	ncbi_109383481(SIA7B);ncbi_109383514(SIAT6);ncbi_109388224(SIA7A);ncbi_109390763(B4GN2);ncbi_109375156(SIA8C);ncbi_109377322(SIA8A)	K03373+K03375+K03369+K00725+K03371+K03371
Human Diseases	Infectious disease: viral	Human immunodeficiency virus 1 infection	6	16	0.0171637	0.0600729	ko05170	GDR1_Gene000868(GNB5);ncbi_109384963(TBC30);loci007765(Jph4);GDR1_Gene008908(GNAO1);GDR1_Gene009131(Pol);GDR1_Gene010029(NFKB1)	K04539+K04347+K12391+K04534+K04534+K02580
Environmental Information Processing	Signal transduction	AMPK signaling pathway	26	122	0.017469	0.0604546	ko04152	ncbi_109392769(2ABA);ncbi_109379146(2A5E);GDR1_Gene001513(TBC1D1);ncbi_109379697(ADSL2);ncbi_109379747(CARB);ncbi_109380372(SHKD);ncbi_109381368(JUN);ncbi_109382707(PRGC2);ncbi_109383948(IRS1);ncbi_109385353(SAPK3);ncbi_109386090(PDPK1);ncbi_109386570(ALPK2);ncbi_109387146(MO25L);ncbi_109387667(FHL1);ncbi_109387925(ADSL5);ncbi_109388532(JUN);ncbi_109388969(MPRA);ncbi_109389657(SDS23);ncbi_1093903…	K04354+K11584+K18341+K00507+K11262+K05087+K09047+K07202+K07187+K04456+K07359+K08292+K08272+K07201+K00507+K09048+K07297+K07200+K07197+K09408+K00922+K02649+K04354+K19029+K05424+K05459
Metabolism	Glycan biosynthesis and metabolism	Mucin type O-glycan biosynthesis	9	30	0.0184036	0.0622975	ko00512	ncbi_109379550(GLT12);ncbi_109390800(AGLE);ncbi_109393959(GLT13);ncbi_109394810(CHPF2);ncbi_109371420(CHS);ncbi_109393961(GLT11);ncbi_109374137(GLT11);ncbi_109374888(CHS);ncbi_109376143(GLT13)	K00710+K00710+K00710+K00731+K00710+K00710+K00710+K00710+K00710
Organismal Systems	Digestive system	Carbohydrate digestion and absorption	12	45	0.0184061	0.0622975	ko04973	ncbi_109385316(ATPB2);ncbi_109385353(SAPK3);ncbi_109385672(ATPB2);ncbi_109386501(AT10D);ncbi_109386578(PLK4);ncbi_109392813(YFRD);ncbi_109394108(ATR);ncbi_109394700(ATPB2);ncbi_109373811(PLCG1);GDR1_Gene010756(Atp1a3);ncbi_109385315(FXYD6);ncbi_109395944(KCNA2)	K01540+K04456+K01540+K01539+K19662+K01539+K00922+K01540+K02649+K01539+K01538+K04851
Human Diseases	Cancer: specific types	Glioma	17	72	0.0193658	0.0648334	ko05214	GDR1_Gene001498(-);ncbi_109380340(ACTN4);ncbi_109380372(SHKD);ncbi_109381623(E2F7);ncbi_109381815(Y9955);ncbi_109385353(SAPK3);ncbi_109386578(PLK4);ncbi_109387530(FLP1);ncbi_109388365(SHKB);ncbi_109394108(ATR);ncbi_109373019(PKH2);GDR1_Gene010441(CDK6);ncbi_109373811(PLCG1);ncbi_109379436(EREG);ncbi_109380289(CIPKO);ncbi_109387785(INS);ncbi_109390284(KAPCB)	K04357+K02183+K05087+K06620+K04363+K04456+K19662+K01110+K04361+K00922+K04515+K02091+K02649+K04357+K02677+K05459+K04515
Environmental Information Processing	Signal transduction	TGF-beta signaling pathway	19	86	0.0272884	0.0903745	ko04350	ncbi_109384420(INHA);ncbi_109394466(WIF1);ncbi_109380028(TGFB1);ncbi_109380392(RGMC);GDR1_Gene002335(RRP15);ncbi_109382554(ASK6);ncbi_109384459(EMC);ncbi_109385323(NTRK3);ncbi_109388785(TSP4);ncbi_109392203(Y1142);ncbi_109393492(TIE2);ncbi_109394441(ERN2);ncbi_109376789(FLII);ncbi_109381622(EMC);ncbi_109385268(SMAD4);ncbi_109388225(SMAD4);ncbi_109395506(INHA);ncbi_109372307(EMC);ncbi_109376080(IN…	K04662+K06825+K16621+K23096+K13376+K03094+K04680+K13578+K19559+K04673+K13596+K04388+K04660+K17695+K04677+K19631+K16620+K17693+K04663
Human Diseases	Cancer: overview	Central carbon metabolism in cancer	15	65	0.0327298	0.107125	ko05230	ncbi_109383747(NCOA3);ncbi_109381815(Y9955);ncbi_109383003(M3K10);ncbi_109383412(S22A7);ncbi_109385353(SAPK3);ncbi_109387530(FLP1);ncbi_109388365(SHKB);ncbi_109389346(ROL3);ncbi_109393280(PSD10);ncbi_109394108(ATR);ncbi_109394772(PTK7);ncbi_109395552(BRAF);ncbi_109373149(M3K10);ncbi_109373811(PLCG1);ncbi_109380800(BRAF)	K08268+K04363+K05093+K07299+K04456+K01110+K04361+K05099+K01425+K00922+K05101+K05126+K04362+K02649+K05083
Organismal Systems	Circulatory system	Vascular smooth muscle contraction	26	129	0.0336164	0.107125	ko04270	ncbi_109378976(PLCD9);ncbi_109380071(ARF3);ncbi_109380340(ACTN4);ncbi_109380315(CIN4);ncbi_109384329(PLCD9);ncbi_109385746(XLG1);ncbi_109386578(PLK4);ncbi_109387521(AAPK1);ncbi_109388950(CTSR4);ncbi_109390493(KCNAL);ncbi_109392133(CYA1);ncbi_109392407(IPLA);ncbi_109395800(RY44);ncbi_109395953(HUNK);ncbi_109396305(RYR1);ncbi_109372359(GCY37);ncbi_109373011(CYAB);ncbi_109374465(PKHG7);ncbi_10937597…	K05858+K04632+K02183+K04639+K05858+K04634+K19662+K07376+K04850+K04936+K08049+K04960+K04958+K06068+K04959+K08048+K08041+K12330+K08042+K12319+K12318+K02677+K05858+K04851+K12318+K04959
Cellular Processes	Cellular community - eukaryotes	Signaling pathways regulating pluripotency of stem cells	28	141	0.0336668	0.107125	ko04550	ncbi_109379171(KNAT6);ncbi_109384420(INHA);ncbi_109389141(PROP1);ncbi_109380372(SHKD);ncbi_109380946(RING2);ncbi_109381119(MSXA);ncbi_109382276(TBX30);ncbi_109383003(M3K10);ncbi_109383276(CBPZ);ncbi_109384459(EMC);ncbi_109385323(NTRK3);ncbi_109385353(SAPK3);ncbi_109387058(L1CAM);ncbi_109390647(APR1);ncbi_109392203(Y1142);ncbi_109393184(GIS1);ncbi_109393492(TIE2);ncbi_109394108(ATR);ncbi_109396630…	K15613+K04662+K09378+K05087+K11489+K08031+K10177+K05093+K02354+K04680+K13578+K04456+K05058+K02085+K04673+K11478+K13596+K00922+K04441+K04362+K02649+K08026+K17695+K00572+K05459+K00444+K17693+K02376
Human Diseases	Infectious disease: bacterial	Pathogenic Escherichia coli infection	9	33	0.0337375	0.107125	ko05130	ncbi_109394220(RADIL);ncbi_109381620(ERP1);ncbi_109385152(MY15B);ncbi_109386153(MY15B);ncbi_109388642(TBA3);ncbi_109390705(OSTF1);ncbi_109393282(ASPM);GDR1_Gene010029(NFKB1);ncbi_109376903(ASP)	K10357+K20352+K10356+K10356+K07375+K10356+K10356+K02580+K10357
Environmental Information Processing	Membrane transport	ABC transporters	12	49	0.034874	0.109604	ko02010	ncbi_109396568(PSTB);ncbi_109385944(ECFA2);ncbi_109386572(POTA);GDR1_Gene004899(ABCA3);ncbi_109394074(CYSA);ncbi_109395191(FBPC);ncbi_109395236(YEJF);ncbi_109396032(POTA);GDR1_Gene009516(ABCB4);ncbi_109371349(POTA);ncbi_109371346(TAGH);ncbi_109371348(PSTB)	K05668+K05643+K05643+K05643+K05673+K05679+K05665+K05644+K05659+K05648+K05651+K05652
Cellular Processes	Transport and catabolism	Endocytosis	50	278	0.0354116	0.110169	ko04144	ncbi_109380059(DLPA);ncbi_109385578(PKHA7);ncbi_109387796(M28P3);GDR1_Gene000575(TFRC);ncbi_109394834(YAP1);ncbi_109374043(RAPA);ncbi_109379649(ZFY27);ncbi_109379667(FBX8);ncbi_109379687(SIF2);ncbi_109380372(SHKD);ncbi_109380834(ENT4);ncbi_109381739(WWC2);ncbi_109381815(Y9955);ncbi_109382352(MB12B);ncbi_109383003(M3K10);ncbi_109384296(STK36);ncbi_109384857(KLP9);ncbi_109386273(RHG21);ncbi_1093863…	K01528+K01528+K06503+K06503+K10591+K12491+K19368+K18443+K12494+K05087+K12471+K13305+K04363+K12186+K05093+K00910+K10396+K12494+K18439+K12488+K12475+K04237+K04361+K19366+K00889+K19475+K12495+K05099+K04645+K17848+K10396+K18952+K11247+K10396+K07938+K04388+K04439+K01115+K05126+K05084+K05747+K12562+K12495+K04357+K11247+K09526+K12495+K01115+K12562+K12488
Organismal Systems	Aging	Longevity regulating pathway	21	101	0.0389673	0.119571	ko04211	ncbi_109380372(SHKD);ncbi_109381368(JUN);ncbi_109382707(PRGC2);ncbi_109383948(IRS1);ncbi_109385353(SAPK3);ncbi_109386090(PDPK1);ncbi_109387667(FHL1);ncbi_109388532(JUN);ncbi_109388969(MPRA);ncbi_109389657(SDS23);ncbi_109390214(ATG13);ncbi_109391421(FOXH1);ncbi_109391534(AKT1);ncbi_109392133(CYA1);ncbi_109394108(ATR);ncbi_109372359(GCY37);GDR1_Gene010029(NFKB1);ncbi_109373011(CYAB);ncbi_109373811(…	K05087+K09047+K07202+K07187+K04456+K07359+K07201+K09048+K07297+K07200+K08331+K09408+K05869+K08049+K00922+K08048+K02580+K08041+K02649+K08042+K05459
Organismal Systems	Endocrine system	Parathyroid hormone synthesis, secretion and action	3	6	0.0396072	0.119571	ko04928	ncbi_109383806(DAL80);GDR1_Gene004451(PDE4D);ncbi_109395459(ARHGQ)	K17895+K13293+K16529
Cellular Processes	Cell growth and death	Cellular senescence	6	19	0.0402295	0.119571	ko04218	GDR1_Gene000864(TRPM7);ncbi_109372784(MCU4);GDR1_Gene002335(RRP15);ncbi_109382104(PIE1);GDR1_Gene010029(NFKB1);GDR1_Gene010441(CDK6)	K04982+K20858+K13376+K18753+K02580+K02091
Human Diseases	Neurodegenerative disease	Amyotrophic lateral sclerosis	12	50	0.0402499	0.119571	ko05014	ncbi_109382502(TS1R2);ncbi_109379242(SRGEF);ncbi_109385622(CDK1A);ncbi_109390784(BOK);ncbi_109390802(GLR24);ncbi_109392365(YL39);ncbi_109396630(SSN3);ncbi_109371344(SNF1);ncbi_109372942(GLR13);ncbi_109383120(GLR24);ncbi_109383627(FLIY);ncbi_109387184(GLR13)	K05208+K04575+K04426+K02161+K05197+K04348+K04441+K04433+K05198+K05210+K05211+K05209
Human Diseases	Infectious disease: parasitic	African trypanosomiasis	9	34	0.0403747	0.119571	ko05143	ncbi_109378976(PLCD9);ncbi_109384329(PLCD9);ncbi_109384762(CNTP4);ncbi_109385280(APOA1);ncbi_109385746(XLG1);ncbi_109386578(PLK4);ncbi_109371359(NEGR1);ncbi_109380289(CIPKO);ncbi_109383830(PIP1)	K05858+K05858+K06241+K08757+K04634+K19662+K06527+K02677+K05858
Metabolism	Lipid metabolism	Fatty acid elongation	7	24	0.0416289	0.122111	ko00062	ncbi_109379485(ELOV2);ncbi_109383389(PPT2B);ncbi_109383409(Y4669);ncbi_109387807(ELO3);ncbi_109392168(YCIA);ncbi_109392870(ELOV6);ncbi_109396355(Y4669)	K10203+K01074+K10247+K10249+K17360+K10250+K10244
Human Diseases	Cancer: specific types	Non-small cell lung cancer	14	62	0.0451998	0.131335	ko05223	GDR1_Gene001498(-);ncbi_109381623(E2F7);ncbi_109385353(SAPK3);ncbi_109386578(PLK4);ncbi_109388365(SHKB);ncbi_109391421(FOXH1);ncbi_109394108(ATR);GDR1_Gene010441(CDK6);ncbi_109373811(PLCG1);ncbi_109379436(EREG);ncbi_109380289(CIPKO);ncbi_109380800(BRAF);ncbi_109388237(YHIT);ncbi_109374240(NHR77)	K04357+K06620+K04456+K19662+K04361+K09408+K00922+K02091+K02649+K04357+K02677+K05083+K01522+K08528
Organismal Systems	Digestive system	Mineral absorption	11	46	0.049489	0.142454	ko04978	ncbi_109385316(ATPB2);GDR1_Gene000864(TRPM7);ncbi_109385672(ATPB2);ncbi_109386501(AT10D);ncbi_109387013(TRPC6);ncbi_109389222(MYP);ncbi_109392813(YFRD);ncbi_109394700(ATPB2);ncbi_109372672(DAUA);GDR1_Gene010756(Atp1a3);ncbi_109385315(FXYD6)	K01540+K04982+K01540+K01539+K04981+K14736+K01539+K01540+K14078+K01539+K01538
Human Diseases	Cancer: specific types	Pancreatic cancer	15	70	0.0585877	0.167083	ko05212	GDR1_Gene001498(-);GDR1_Gene002335(RRP15);ncbi_109381623(E2F7);ncbi_109385353(SAPK3);ncbi_109388365(SHKB);ncbi_109392748(STE20);ncbi_109394108(ATR);ncbi_109394441(ERN2);GDR1_Gene010029(NFKB1);GDR1_Gene010441(CDK6);ncbi_109373811(PLCG1);ncbi_109379436(EREG);ncbi_109380800(BRAF);ncbi_109396173(SH3G1);ncbi_109377948(CDK13)	K04357+K13376+K06620+K04456+K04361+K04440+K00922+K04388+K02580+K02091+K02649+K04357+K05083+K05729+K04440
Metabolism	Lipid metabolism	Glycerophospholipid metabolism	20	100	0.0612465	0.173064	ko00564	ncbi_109396857(KPCB);ncbi_109379981(PAH2);ncbi_109383841(CDSA);ncbi_109386670(MBOA7);ncbi_109389292(EKIB);ncbi_109390226(Y150);ncbi_109394018(YIHG);ncbi_109394696(PLDD1);ncbi_109396879(KPC1);ncbi_109371576(Y460);ncbi_109372232(RIBL);ncbi_109374015(Y4367);ncbi_109375372(GPDA);ncbi_109382406(PLSC);ncbi_109381626(MBOA7);ncbi_109386642(PAH1);ncbi_109388535(AKT1);ncbi_109391922(CIB1);ncbi_109395625(NC…	K00901+K15728+K00981+K13517+K14156+K00901+K13523+K01115+K00901+K13644+K00968+K01080+K00006+K13509+K13517+K15728+K00901+K00901+K13510+K01115
Metabolism	Energy metabolism	Nitrogen metabolism	5	16	0.0620814	0.173828	ko00910	ncbi_109379162(GLNA1);ncbi_109379780(MAP1);ncbi_109387098(MAF);ncbi_109388625(CAH2);ncbi_109387575(CAH2)	K01915+K18246+K01672+K01672+K01672
Organismal Systems	Endocrine system	Ovarian steroidogenesis	10	44	0.0796812	0.221097	ko04913	ncbi_109380071(ARF3);ncbi_109380372(SHKD);ncbi_109392133(CYA1);ncbi_109372359(GCY37);ncbi_109373011(CYAB);ncbi_109375976(GCY33);ncbi_109378375(YCP9);ncbi_109387785(INS);ncbi_109395506(INHA);ncbi_109371253(C71AI)	K04632+K05087+K08049+K08048+K08041+K08042+K13368+K05459+K16620+K07418
Metabolism	Lipid metabolism	Glycerolipid metabolism	13	62	0.0861444	0.236893	ko00561	ncbi_109396857(KPCB);ncbi_109379981(PAH2);ncbi_109386670(MBOA7);ncbi_109390226(Y150);ncbi_109391258(K5);ncbi_109394018(YIHG);ncbi_109396879(KPC1);ncbi_109374015(Y4367);ncbi_109382406(PLSC);ncbi_109381626(MBOA7);ncbi_109386642(PAH1);ncbi_109388535(AKT1);ncbi_109391922(CIB1)	K00901+K15728+K13517+K00901+K01054+K13523+K00901+K01080+K13509+K13517+K15728+K00901+K00901
Organismal Systems	Development and regeneration	Dorso-ventral axis formation	7	28	0.086912	0.236893	ko04320	ncbi_109381350(EM506);ncbi_109379395(DAZP1);ncbi_109383159(SPIC);ncbi_109388365(SHKB);ncbi_109389880(FA7);ncbi_109372834(DAZP1);ncbi_109385339(FHOD1)	K02599+K02602+K03211+K04361+K02599+K02602+K02184
Environmental Information Processing	Signal transduction	Hippo signaling pathway - fly	3	8	0.0894235	0.2416	ko04391	ncbi_109381870(TIPT);GDR1_Gene002771(MPP5);ncbi_109389498(RASF1)	K09236+K06091+K09851
Cellular Processes	Cell growth and death	Oocyte meiosis	21	111	0.0909298	0.243534	ko04114	ncbi_109379146(2A5E);ncbi_109379395(DAZP1);ncbi_109379675(WDR12);ncbi_109380340(ACTN4);ncbi_109380372(SHKD);ncbi_109382554(ASK6);ncbi_109386669(14332);ncbi_109392133(CYA1);ncbi_109392365(YL39);ncbi_109392407(IPLA);ncbi_109395800(RY44);ncbi_109396305(RYR1);ncbi_109372359(GCY37);ncbi_109372834(DAZP1);ncbi_109373019(PKH2);ncbi_109373011(CYAB);ncbi_109375976(GCY33);ncbi_109385580(NHR96);ncbi_10938778…	K11584+K02602+K03362+K02183+K05087+K03094+K16197+K08049+K04348+K04960+K04958+K04959+K08048+K02602+K04515+K08041+K08042+K08557+K05459+K04515+K04959
Metabolism	Metabolism of cofactors and vitamins	Nicotinate and nicotinamide metabolism	8	34	0.0937622	0.245213	ko00760	ncbi_109392307(5NT1B);ncbi_109379127(NMAH);ncbi_109388087(CPDB);ncbi_109392853(DHA1);ncbi_109395378(NPD);ncbi_109387043(NADK);ncbi_109390361(53DR);ncbi_109393835(ENDOU)	K01081+K06210+K01081+K00323+K11412+K00858+K01081+K01513
Organismal Systems	Endocrine system	Adipocytokine signaling pathway	15	75	0.0957435	0.245213	ko04920	ncbi_109382614(BACB);ncbi_109382707(PRGC2);ncbi_109383412(S22A7);ncbi_109383948(IRS1);ncbi_109385353(SAPK3);ncbi_109386090(PDPK1);ncbi_109386154(PCCB);ncbi_109387625(ANDR);ncbi_109388969(MPRA);ncbi_109389657(SDS23);ncbi_109392748(STE20);GDR1_Gene010029(NFKB1);ncbi_109384650(LEP);ncbi_109396186(LGRA);ncbi_109377948(CDK13)	K01897+K07202+K07299+K07187+K04456+K07359+K01946+K07294+K07297+K07200+K04440+K02580+K05424+K01897+K04440
Cellular Processes	Cell growth and death	Ferroptosis	2	4	0.0971154	0.245213	ko04216	GDR1_Gene000575(TFRC);ncbi_109394202(AROP)	K06503+K13869
Environmental Information Processing	Signal transduction	Hippo signaling pathway - multiple species	2	4	0.0971154	0.245213	ko04392	GDR1_Gene000426(FRMD6);ncbi_109389498(RASF1)	K16822+K09851
Organismal Systems	Immune system	Th1 and Th2 cell differentiation	2	4	0.0971154	0.245213	ko04658	ncbi_109383806(DAL80);GDR1_Gene010029(NFKB1)	K17895+K02580
Metabolism	Lipid metabolism	Fatty acid biosynthesis	4	13	0.0971297	0.245213	ko00061	ncbi_109379747(CARB);ncbi_109382614(BACB);ncbi_109386154(PCCB);ncbi_109396186(LGRA)	K11262+K01897+K01946+K01897
Human Diseases	Infectious disease: viral	Kaposi sarcoma-associated herpesvirus infection	4	13	0.0971297	0.245213	ko05167	GDR1_Gene000868(GNB5);ncbi_109384963(TBC30);GDR1_Gene010029(NFKB1);GDR1_Gene010441(CDK6)	K04539+K04347+K02580+K02091
Environmental Information Processing	Signal transduction	FoxO signaling pathway	25	138	0.104328	0.261244	ko04068	GDR1_Gene001498(-);ncbi_109380372(SHKD);GDR1_Gene002335(RRP15);ncbi_109383948(IRS1);ncbi_109385353(SAPK3);ncbi_109387065(ADLO1);ncbi_109387530(FLP1);ncbi_109387667(FHL1);ncbi_109388365(SHKB);ncbi_109389657(SDS23);ncbi_109390745(RAB9B);ncbi_109391421(FOXH1);ncbi_109392748(STE20);ncbi_109394108(ATR);ncbi_109394441(ERN2);ncbi_109396630(SSN3);ncbi_109373811(PLCG1);ncbi_109374090(GA45A);ncbi_109375109…	K04357+K05087+K13376+K07187+K04456+K03875+K01110+K07201+K04361+K07200+K17848+K09408+K04440+K00922+K04388+K04441+K02649+K04402+K13304+K10305+K04357+K04603+K04468+K05459+K04440
Human Diseases	Infectious disease: parasitic	Chagas disease	21	115	0.120585	0.299502	ko05142	ncbi_109392769(2ABA);ncbi_109378976(PLCD9);ncbi_109380071(ARF3);GDR1_Gene002335(RRP15);ncbi_109384329(PLCD9);ncbi_109385353(SAPK3);ncbi_109385746(XLG1);ncbi_109392748(STE20);ncbi_109394108(ATR);ncbi_109394441(ERN2);GDR1_Gene008908(GNAO1);GDR1_Gene009131(Pol);ncbi_109396630(SSN3);GDR1_Gene010029(NFKB1);ncbi_109373011(CYAB);GDR1_Gene010424(GNAL);ncbi_109373811(PLCG1);ncbi_109374120(2ABA);ncbi_10938…	K04354+K05858+K04632+K13376+K05858+K04456+K04634+K04440+K00922+K04388+K04534+K04534+K04441+K02580+K08041+K04633+K02649+K04354+K05858+K04636+K04440
Metabolism	Glycan biosynthesis and metabolism	Glycosphingolipid biosynthesis - globo and isoglobo series	4	14	0.121551	0.299502	ko00603	ncbi_109373391(B3GT6);ncbi_109375156(SIA8C);ncbi_109373534(FUT13);ncbi_109377322(SIA8A)	K00719+K03371+K03663+K03371
Metabolism	Glycan biosynthesis and metabolism	Glycosphingolipid biosynthesis - lacto and neolacto series	6	25	0.127407	0.31144	ko00601	ncbi_109377910(B3GL2);ncbi_109375156(SIA8C);ncbi_109377051(SIA7F);ncbi_109390293(B3GT1);ncbi_109373534(FUT13);ncbi_109377322(SIA8A)	K00741+K03371+K03792+K07819+K03663+K03371
Organismal Systems	Aging	Longevity regulating pathway - multiple species	13	67	0.13764	0.333805	ko04213	ncbi_109380372(SHKD);ncbi_109383948(IRS1);ncbi_109385353(SAPK3);ncbi_109387667(FHL1);ncbi_109389657(SDS23);ncbi_109391421(FOXH1);ncbi_109392133(CYA1);ncbi_109394108(ATR);ncbi_109372359(GCY37);ncbi_109373011(CYAB);ncbi_109373811(PLCG1);ncbi_109375976(GCY33);ncbi_109387785(INS)	K05087+K07187+K04456+K07201+K07200+K09408+K08049+K00922+K08048+K08041+K02649+K08042+K05459
Human Diseases	Cancer: specific types	Breast cancer	2	5	0.147135	0.3513	ko05224	GDR1_Gene001498(-);GDR1_Gene010441(CDK6)	K04357+K02091
Human Diseases	Cancer: specific types	Gastric cancer	2	5	0.147135	0.3513	ko05226	GDR1_Gene001498(-);GDR1_Gene002335(RRP15)	K04357+K13376
Metabolism	Carbohydrate metabolism	Propanoate metabolism	7	32	0.151908	0.357158	ko00640	ncbi_109379747(CARB);ncbi_109381561(ASTD);ncbi_109386154(PCCB);ncbi_109387885(SUCC);ncbi_109393923(CARB);ncbi_109375155(MDH);ncbi_109376337(LCFA)	K11262+K00140+K01946+K01900+K01965+K00016+K01908
Human Diseases	Infectious disease: bacterial	Shigellosis	7	32	0.151908	0.357158	ko05131	ncbi_109380560(PPIP2);GDR1_Gene001745(SLC35C2);GDR1_Gene002218(PLCE1);ncbi_109387997(CXE1);ncbi_109389001(DOC11);ncbi_109396039(DBNL);GDR1_Gene010029(NFKB1)	K20121+K18985+K05860+K07621+K13708+K20121+K02580
Human Diseases	Infectious disease: viral	Human papillomavirus infection	5	21	0.161553	0.376957	ko05165	GDR1_Gene001498(-);GDR1_Gene002771(MPP5);GDR1_Gene002783(ITGA1);GDR1_Gene010029(NFKB1);GDR1_Gene010441(CDK6)	K04357+K06091+K06480+K02580+K02091
Organismal Systems	Endocrine system	Progesterone-mediated oocyte maturation	16	89	0.175684	0.406847	ko04914	ncbi_109379395(DAZP1);ncbi_109380372(SHKD);ncbi_109383851(IBP1);ncbi_109385353(SAPK3);ncbi_109392133(CYA1);ncbi_109392748(STE20);ncbi_109394108(ATR);ncbi_109396630(SSN3);ncbi_109372359(GCY37);ncbi_109372834(DAZP1);ncbi_109373011(CYAB);ncbi_109373811(PLCG1);ncbi_109375976(GCY33);ncbi_109387785(INS);ncbi_109388277(PDE6A);ncbi_109377948(CDK13)	K02602+K05087+K05866+K04456+K08049+K04440+K00922+K04441+K08048+K02602+K08041+K02649+K08042+K05459+K13296+K04440
Metabolism	Lipid metabolism	Biosynthesis of unsaturated fatty acids	5	22	0.186458	0.428575	ko01040	ncbi_109379485(ELOV2);ncbi_109379697(ADSL2);ncbi_109387925(ADSL5);ncbi_109392168(YCIA);ncbi_109396355(Y4669)	K10203+K00507+K00507+K17360+K10244
Organismal Systems	Nervous system	Neurotrophin signaling pathway	22	129	0.189991	0.433461	ko04722	ncbi_109380340(ACTN4);ncbi_109381602(SPE4);ncbi_109385353(SAPK3);ncbi_109385622(CDK1A);ncbi_109385705(CDPK3);ncbi_109390784(BOK);ncbi_109391421(FOXH1);ncbi_109391534(AKT1);ncbi_109392748(STE20);ncbi_109393101(MYO10);ncbi_109394108(ATR);ncbi_109394772(PTK7);ncbi_109395953(HUNK);ncbi_109396630(SSN3);GDR1_Gene010029(NFKB1);ncbi_109373019(PKH2);ncbi_109373811(PLCG1);ncbi_109374513(IPL1);ncbi_10937529…	K02183+K04505+K04456+K04426+K04416+K02161+K09408+K05869+K04440+K09593+K00922+K05101+K06068+K04441+K02580+K04515+K02649+K04443+K12388+K04515+K04360+K04440
Environmental Information Processing	Signal transduction	mTOR signaling pathway	15	84	0.192515	0.43599	ko04150	ncbi_109383747(NCOA3);ncbi_109382535(IML1);ncbi_109385353(SAPK3);ncbi_109386051(CTRO);ncbi_109386578(PLK4);ncbi_109387062(TSC11);ncbi_109387146(MO25L);ncbi_109387530(FLP1);GDR1_Gene005693(GRB10);ncbi_109390779(RN186);ncbi_109394108(ATR);GDR1_Gene009247(SEH1L);ncbi_109373811(PLCG1);ncbi_109380289(CIPKO);ncbi_109387785(INS)	K08268+K20402+K04456+K10421+K19662+K08267+K08272+K01110+K20064+K15705+K00922+K14299+K02649+K02677+K05459
Human Diseases	Cancer: specific types	Basal cell carcinoma	10	54	0.218501	0.491229	ko05217	ncbi_109384420(INHA);ncbi_109383276(CBPZ);ncbi_109384898(SRY);ncbi_109390647(APR1);ncbi_109396730(PTHD2);ncbi_109373346(ZKSC1);ncbi_109387605(WNT8);ncbi_109388973(WNT9);ncbi_109371340(SOX14);ncbi_109376300(CBPZ)	K04662+K02354+K04491+K02085+K06225+K06230+K00572+K00444+K04490+K02376
Environmental Information Processing	Signal transduction	Apelin signaling pathway	3	12	0.231184	0.515976	ko04371	GDR1_Gene000868(GNB5);ncbi_109384963(TBC30);loci008503(RYR1)	K04539+K04347+K04961
Environmental Information Processing	Signal transduction	Hedgehog signaling pathway	10	55	0.235984	0.522899	ko04340	ncbi_109384420(INHA);ncbi_109379675(WDR12);ncbi_109387980(JAM1);ncbi_109396730(PTHD2);ncbi_109371742(ATG1);ncbi_109373346(ZKSC1);ncbi_109377072(NPNT);ncbi_109387605(WNT8);ncbi_109388973(WNT9);ncbi_109393933(ZNF98)	K04662+K03362+K20020+K06225+K08957+K06230+K06233+K00572+K00444+K06235
Human Diseases	Infectious disease: bacterial	Epithelial cell signaling in Helicobacter pylori infection	2	7	0.256375	0.560025	ko05120	ncbi_109371282(PTP18);GDR1_Gene010029(NFKB1)	K08114+K02580
Human Diseases	Cancer: overview	PD-L1 expression and PD-1 checkpoint pathway in cancer	2	7	0.256375	0.560025	ko05235	GDR1_Gene001498(-);GDR1_Gene010029(NFKB1)	K04357+K02580
Organismal Systems	Endocrine system	Insulin signaling pathway	24	149	0.262539	0.567463	ko04910	ncbi_109395578(KPBB);ncbi_109379747(CARB);ncbi_109380340(ACTN4);ncbi_109380928(NOSTN);ncbi_109382707(PRGC2);ncbi_109383384(EPHB4);ncbi_109383948(IRS1);ncbi_109385353(SAPK3);ncbi_109386154(PCCB);ncbi_109387667(FHL1);ncbi_109389657(SDS23);ncbi_109389911(RAB2A);ncbi_109390325(CPH2);ncbi_109390663(KAPCA);ncbi_109391154(MELK);ncbi_109392673(SHE);ncbi_109392748(STE20);ncbi_109394108(ATR);ncbi_109373811…	K07190+K11262+K02183+K06086+K07202+K05695+K07187+K04456+K01946+K07201+K07200+K07194+K07197+K04372+K18952+K04695+K04440+K00922+K02649+K07190+K13296+K15909+K00688+K04440
Human Diseases	Infectious disease: viral	Hepatitis C	21	129	0.263465	0.567463	ko05160	ncbi_109392769(2ABA);GDR1_Gene001498(-);ncbi_109384976(CLD11);ncbi_109385353(SAPK3);ncbi_109386512(CDKL2);ncbi_109387625(ANDR);ncbi_109388365(SHKB);ncbi_109391223(CLD16);ncbi_109392748(STE20);ncbi_109394108(ATR);ncbi_109394621(CLD23);ncbi_109396630(SSN3);GDR1_Gene010029(NFKB1);GDR1_Gene010441(CDK6);ncbi_109373811(PLCG1);ncbi_109374120(2ABA);ncbi_109379436(EREG);ncbi_109384999(CLD11);ncbi_10937566…	K04354+K04357+K06087+K04456+K07211+K07294+K04361+K06087+K04440+K00922+K06087+K04441+K02580+K02091+K02649+K04354+K04357+K06087+K06088+K06087+K04440
Human Diseases	Cancer: specific types	Bladder cancer	8	44	0.270255	0.573259	ko05219	ncbi_109389333(CSTN1);GDR1_Gene001498(-);ncbi_109381623(E2F7);ncbi_109388365(SHKB);ncbi_109371518(ANR44);ncbi_109379436(EREG);ncbi_109380800(BRAF);ncbi_109387099(AURAA)	K05689+K04357+K06620+K04361+K08803+K04357+K05083+K08803
Organismal Systems	Development and regeneration	Axon regeneration	3	13	0.2714	0.573259	ko04361	ncbi_109389062(RCBT2);GDR1_Gene008908(GNAO1);GDR1_Gene009131(Pol)	K10693+K04534+K04534
Human Diseases	Cancer: specific types	Colorectal cancer	12	70	0.27174	0.573259	ko05210	GDR1_Gene001498(-);GDR1_Gene002335(RRP15);ncbi_109384898(SRY);ncbi_109385353(SAPK3);ncbi_109390647(APR1);ncbi_109390784(BOK);ncbi_109392748(STE20);ncbi_109394108(ATR);ncbi_109394441(ERN2);ncbi_109373811(PLCG1);ncbi_109371340(SOX14);ncbi_109377948(CDK13)	K04357+K13376+K04491+K04456+K02085+K02161+K04440+K00922+K04388+K02649+K04490+K04440
Environmental Information Processing	Signaling molecules and interaction	Neuroactive ligand-receptor interaction	48	314	0.279385	0.585379	ko04080	ncbi_109382502(TS1R2);ncbi_109379349(DRD2);ncbi_109380260(CELR1);ncbi_109380484(EDNRB);GDR1_Gene002417(ADCYAP1R1);ncbi_109381635(SOMA);ncbi_109383322(GLR14);ncbi_109385338(GLR24);ncbi_109386255(GLRB4);GDR1_Gene004790(GABBR2);ncbi_109388150(SYJ2B);ncbi_109388507(OPSD1);ncbi_109389828(NHR44);ncbi_109390802(GLR24);ncbi_109390887(GLR24);ncbi_109391153(ACH7);ncbi_109391519(AGRL2);ncbi_109392436(GLR29)…	K05208+K04289+K04578+K04265+K04587+K05439+K05202+K05207+K04808+K04615+K04237+K04260+K08362+K05197+K05199+K05184+K04590+K04607+K04153+K05181+K05175+K05181+K05181+K04195+K05200+K04222+K05198+K05080+K05186+K05204+K04615+K05438+K04603+K05210+K04215+K05211+K05424+K04131+K05209+K05201+K04277+K05175+K04160+K05175+K05207+K05216+K05206+K04576
Human Diseases	Cancer: specific types	Renal cell carcinoma	11	65	0.299101	0.622454	ko05211	ncbi_109383747(NCOA3);ncbi_109378999(KAPCG);GDR1_Gene002335(RRP15);ncbi_109383412(S22A7);ncbi_109385353(SAPK3);ncbi_109389346(ROL3);ncbi_109393101(MYO10);ncbi_109394108(ATR);ncbi_109373811(PLCG1);ncbi_109376015(PK3);ncbi_109392102(KCC2B)	K08268+K05736+K13376+K07299+K04456+K05099+K09593+K00922+K02649+K04409+K05733
Metabolism	Glycan biosynthesis and metabolism	Glycosaminoglycan biosynthesis - keratan sulfate	3	14	0.312268	0.643855	ko00533	ncbi_109377910(B3GL2);ncbi_109382084(FUT8);ncbi_109384773(CHST3)	K00741+K00717+K09671
Metabolism	Lipid metabolism	Ether lipid metabolism	8	46	0.313566	0.643855	ko00565	ncbi_109382542(ENDOU);ncbi_109394696(PLDD1);ncbi_109395693(ENPP2);ncbi_109396019(PLG7);ncbi_109371576(Y460);ncbi_109374015(Y4367);ncbi_109395625(NCS1);ncbi_109371666(PLDA1)	K01122+K01115+K08743+K01062+K13644+K01080+K13510+K01115
Organismal Systems	Immune system	NOD-like receptor signaling pathway	12	73	0.323278	0.659402	ko04621	GDR1_Gene000864(TRPM7);ncbi_109372784(MCU4);ncbi_109380507(KS6A6);ncbi_109381372(Y063);ncbi_109383996(TP53B);ncbi_109385418(CO6A4);ncbi_109388059(RPP1);ncbi_109392748(STE20);ncbi_109396630(SSN3);GDR1_Gene010029(NFKB1);ncbi_109373709(ARRD1);ncbi_109377948(CDK13)	K04982+K20858+K20876+K08727+K20915+K20909+K12796+K04440+K04441+K02580+K20910+K04440
Human Diseases	Cancer: specific types	Acute myeloid leukemia	10	61	0.349429	0.708053	ko05221	ncbi_109384898(SRY);ncbi_109385353(SAPK3);ncbi_109394108(ATR);ncbi_109372090(DEAF1);GDR1_Gene010029(NFKB1);ncbi_109373811(PLCG1);ncbi_109376325(ZG20);ncbi_109391240(RUNX2);ncbi_109395761(STAT6);ncbi_109371340(SOX14)	K04491+K04456+K00922+K10053+K02580+K02649+K10055+K08367+K11224+K04490
Metabolism	Amino acid metabolism	Arginine and proline metabolism	8	48	0.358123	0.710358	ko00330	ncbi_109385886(LDL1);ncbi_109395813(SPEE);ncbi_109371877(P4H);ncbi_109381073(KCRB);ncbi_109382575(P4H);ncbi_109384753(DCAM);ncbi_109396664(STRB2);ncbi_109372986(NATAL)	K00274+K00802+K00472+K00933+K00472+K01611+K00613+K00657
Metabolism	Metabolism of cofactors and vitamins	Biotin metabolism	1	3	0.364634	0.710358	ko00780	ncbi_109391229(BPL)	K01942
Human Diseases	Drug resistance: antineoplastic	Antifolate resistance	1	3	0.364634	0.710358	ko01523	GDR1_Gene010029(NFKB1)	K02580
Organismal Systems	Immune system	Toll and Imd signaling pathway	1	3	0.364634	0.710358	ko04624	GDR1_Gene010029(NFKB1)	K02580
Organismal Systems	Environmental adaptation	Circadian rhythm - fly	1	3	0.364634	0.710358	ko04711	ncbi_109392358(BATF3)	K09057
Organismal Systems	Endocrine system	GnRH secretion	1	3	0.364634	0.710358	ko04929	GDR1_Gene004790(GABBR2)	K04615
Cellular Processes	Cell growth and death	Apoptosis - fly	2	9	0.366711	0.710358	ko04214	ncbi_109386850(SPI1);ncbi_109394192(SPIC)	K09428+K09428
Metabolism	Global and overview maps	Fatty acid metabolism	8	49	0.380667	0.732783	ko01212	ncbi_109379485(ELOV2);ncbi_109379697(ADSL2);ncbi_109379747(CARB);ncbi_109382614(BACB);ncbi_109383389(PPT2B);ncbi_109387925(ADSL5);ncbi_109396355(Y4669);ncbi_109396186(LGRA)	K10203+K00507+K11262+K01897+K01074+K00507+K10244+K01897
Organismal Systems	Environmental adaptation	Circadian rhythm	5	29	0.385192	0.736889	ko04710	ncbi_109375021(NPAS2);ncbi_109379675(WDR12);ncbi_109387019(NHR9);ncbi_109389657(SDS23);ncbi_109392165(CLOCK)	K02633+K03362+K08533+K07200+K02633
Organismal Systems	Immune system	Chemokine signaling pathway	26	174	0.395792	0.752026	ko04062	ncbi_109381168(ARGAL);GDR1_Gene000868(GNB5);ncbi_109378976(PLCD9);ncbi_109382623(CXL14);ncbi_109384296(STK36);ncbi_109384329(PLCD9);ncbi_109384426(DRKA);ncbi_109384963(TBC30);ncbi_109385353(SAPK3);ncbi_109386578(PLK4);ncbi_109388150(SYJ2B);ncbi_109391154(MELK);ncbi_109391421(FOXH1);ncbi_109392133(CYA1);ncbi_109394108(ATR);ncbi_109394691(ARRC);ncbi_109395953(HUNK);ncbi_109372359(GCY37);GDR1_Gene01…	K05730+K04539+K05858+K10033+K00910+K05858+K08893+K04347+K04456+K19662+K04237+K18952+K09408+K08049+K00922+K04439+K06068+K08048+K02580+K05747+K08041+K02649+K08042+K04409+K05858+K11224
Human Diseases	Neurodegenerative disease	Alzheimer disease	33	223	0.397988	0.752026	ko05010	ncbi_109382502(TS1R2);ncbi_109372784(MCU4);ncbi_109373662(YR519);ncbi_109378976(PLCD9);ncbi_109380340(ACTN4);ncbi_109380299(MAP4);ncbi_109381602(SPE4);ncbi_109384329(PLCD9);ncbi_109384202(RTNLM);ncbi_109385082(CD5R1);ncbi_109385746(XLG1);ncbi_109386055(ATZN);ncbi_109388950(CTSR4);ncbi_109390725(FBLN7);ncbi_109392365(YL39);ncbi_109392407(IPLA);ncbi_109393097(VKT6);ncbi_109395800(RY44);ncbi_1093963…	K05208+K20858+K01389+K05858+K02183+K04380+K04505+K05858+K20723+K11716+K04634+K05853+K04850+K04550+K04348+K04960+K04520+K04958+K04959+K02580+K04524+K04529+K02256+K02262+K02261+K05210+K05211+K05858+K02267+K05209+K04851+K04959+K07747
Metabolism	Glycan biosynthesis and metabolism	Other types of O-glycan biosynthesis	5	31	0.444048	0.831978	ko00514	ncbi_109379173(LSG4);ncbi_109376645(FNG);ncbi_109372996(LRG2A);ncbi_109373534(FUT13);ncbi_109375943(SIA7A)	K11703+K13675+K13676+K03663+K00779
Metabolism	Amino acid metabolism	Valine, leucine and isoleucine biosynthesis	1	4	0.453806	0.831978	ko00290	ncbi_109389263(ILVE)	K00826
Metabolism	Metabolism of other amino acids	D-Glutamine and D-glutamate metabolism	1	4	0.453806	0.831978	ko00471	ncbi_109393280(PSD10)	K01425
Metabolism	Glycan biosynthesis and metabolism	Mannose type O-glycan biosynthesis	1	4	0.453806	0.831978	ko00515	ncbi_109377834(EOGT)	K18207
Organismal Systems	Immune system	C-type lectin receptor signaling pathway	1	4	0.453806	0.831978	ko04625	GDR1_Gene010029(NFKB1)	K02580
Environmental Information Processing	Signal transduction	MAPK signaling pathway - fly	2	11	0.47014	0.851783	ko04013	ncbi_109379139(PROS);ncbi_109383459(CDKL1)	K20211+K08840
Human Diseases	Endocrine and metabolic disease	Cushing syndrome	2	11	0.47014	0.851783	ko04934	ncbi_109386991(PER);GDR1_Gene010441(CDK6)	K09093+K02091
Organismal Systems	Endocrine system	Prolactin signaling pathway	11	75	0.487054	0.877266	ko04917	ncbi_109381635(SOMA);ncbi_109385353(SAPK3);ncbi_109391421(FOXH1);ncbi_109392673(SHE);ncbi_109392748(STE20);ncbi_109394108(ATR);ncbi_109396630(SSN3);GDR1_Gene010029(NFKB1);ncbi_109373811(PLCG1);ncbi_109395761(STAT6);ncbi_109377948(CDK13)	K05439+K04456+K09408+K04695+K04440+K00922+K04441+K02580+K02649+K11224+K04440
Human Diseases	Infectious disease: parasitic	Toxoplasmosis	19	132	0.490118	0.877652	ko05145	ncbi_109376176(CRB);GDR1_Gene002335(RRP15);ncbi_109384762(CNTP4);ncbi_109385353(SAPK3);ncbi_109390397(PLDG);ncbi_109390784(BOK);ncbi_109392748(STE20);ncbi_109394108(ATR);GDR1_Gene008908(GNAO1);GDR1_Gene009131(Pol);ncbi_109396630(SSN3);ncbi_109371344(SNF1);GDR1_Gene010029(NFKB1);ncbi_109372639(CP21D);ncbi_109372668(M12);ncbi_109373811(PLCG1);ncbi_109375466(TPM4);ncbi_109396115(AGRIN);ncbi_10937794…	K06243+K13376+K06241+K04456+K06485+K02161+K04440+K00922+K04534+K04534+K04441+K04433+K02580+K09565+K05636+K02649+K05637+K06244+K04440
Metabolism	Amino acid metabolism	Lysine degradation	19	133	0.504254	0.893411	ko00310	ncbi_109396165(K1755);ncbi_109379173(LSG4);ncbi_109379202(AL2SA);GDR1_Gene001489(-);GDR1_Gene002079(-);ncbi_109381787(APBB3);GDR1_Gene003346(SETMAR);GDR1_Gene003567(SETMAR);ncbi_109387896(DYTN);ncbi_109389147(FBRS);ncbi_109389491(ODO1);ncbi_109392764(ATL61);ncbi_109393960(CDPK8);ncbi_109396441(PMEPA);ncbi_109371287(LYS1);ncbi_109375223(GBP1);ncbi_109375944(GT251);GDR1_Gene011743(mariner\T);ncbi_1…	K11433+K11703+K11433+K11433+K11433+K11433+K11433+K11433+K11433+K11433+K00164+K11433+K11433+K11433+K14157+K11433+K13645+K11433+K11433
Organismal Systems	Development and regeneration	Osteoclast differentiation	18	126	0.506194	0.893411	ko04380	ncbi_109380942(LCP2);GDR1_Gene002335(RRP15);ncbi_109384758(CSF11);ncbi_109385353(SAPK3);ncbi_109387441(SRBP2);ncbi_109391534(AKT1);ncbi_109392365(YL39);ncbi_109392748(STE20);ncbi_109394108(ATR);ncbi_109394441(ERN2);ncbi_109396630(SSN3);ncbi_109371344(SNF1);GDR1_Gene010029(NFKB1);ncbi_109373811(PLCG1);ncbi_109383586(FRO4);ncbi_109371859(PTK7);ncbi_109377070(AGRL2);ncbi_109377948(CDK13)	K07371+K13376+K05703+K04456+K09455+K05869+K04348+K04440+K00922+K04388+K04441+K04433+K02580+K02649+K08008+K07364+K04576+K04440
Metabolism	Metabolism of cofactors and vitamins	Pantothenate and CoA biosynthesis	3	19	0.51052	0.893411	ko00770	ncbi_109386016(PYRD);ncbi_109389263(ILVE);ncbi_109393835(ENDOU)	K00207+K00826+K01513
Human Diseases	Cancer: specific types	Hepatocellular carcinoma	3	19	0.51052	0.893411	ko05225	GDR1_Gene002335(RRP15);GDR1_Gene002525(DPF3);GDR1_Gene010441(CDK6)	K13376+K22198+K02091
Human Diseases	Cancer: specific types	Chronic myeloid leukemia	11	77	0.524191	0.895139	ko05220	GDR1_Gene002335(RRP15);ncbi_109381623(E2F7);ncbi_109383470(ZNF67);ncbi_109385353(SAPK3);ncbi_109394108(ATR);ncbi_109394441(ERN2);GDR1_Gene010029(NFKB1);GDR1_Gene010441(CDK6);ncbi_109373811(PLCG1);ncbi_109391240(RUNX2);ncbi_109395761(STAT6)	K13376+K06620+K04462+K04456+K00922+K04388+K02580+K02091+K02649+K08367+K11224
Organismal Systems	Immune system	Fc epsilon RI signaling pathway	10	70	0.527796	0.895139	ko04664	ncbi_109381168(ARGAL);ncbi_109384758(CSF11);ncbi_109385353(SAPK3);ncbi_109392748(STE20);ncbi_109394108(ATR);ncbi_109396630(SSN3);ncbi_109371344(SNF1);ncbi_109373811(PLCG1);ncbi_109380289(CIPKO);ncbi_109377948(CDK13)	K05730+K05703+K04456+K04440+K00922+K04441+K04433+K02649+K02677+K04440
Metabolism	Metabolism of cofactors and vitamins	Riboflavin metabolism	1	5	0.530474	0.895139	ko00740	ncbi_109374039(TYR1)	K00505
Human Diseases	Drug resistance: antineoplastic	EGFR tyrosine kinase inhibitor resistance	1	5	0.530474	0.895139	ko01521	GDR1_Gene001498(-)	K04357
Human Diseases	Drug resistance: antineoplastic	Endocrine resistance	1	5	0.530474	0.895139	ko01522	ncbi_109384474(PRMA)	K05931
Organismal Systems	Endocrine system	Growth hormone synthesis, secretion and action	1	5	0.530474	0.895139	ko04935	GDR1_Gene011078(GHR)	K05080
Environmental Information Processing	Signal transduction	VEGF signaling pathway	9	63	0.531852	0.895139	ko04370	ncbi_109383749(CERK);ncbi_109385353(SAPK3);ncbi_109386578(PLK4);ncbi_109392365(YL39);ncbi_109394108(ATR);ncbi_109396630(SSN3);ncbi_109373811(PLCG1);ncbi_109374513(IPL1);ncbi_109380289(CIPKO)	K04718+K04456+K19662+K04348+K00922+K04441+K02649+K04443+K02677
Organismal Systems	Excretory system	Collecting duct acid secretion	4	27	0.536562	0.897316	ko04966	ncbi_109385920(VATO);ncbi_109389664(VA0E);ncbi_109395731(VATI);ncbi_109371693(S12A8)	K02155+K02153+K02154+K13627
Metabolism	Nucleotide metabolism	Purine metabolism	26	186	0.540957	0.897316	ko00230	ncbi_109371400(PDE3A);ncbi_109385350(NDK);ncbi_109392307(5NT1B);ncbi_109381912(PDE6);ncbi_109384948(KAD);ncbi_109384957(PDE2);GDR1_Gene004451(PDE4D);ncbi_109387536(SAT);ncbi_109388087(CPDB);ncbi_109391610(PDE2);ncbi_109392133(CYA1);ncbi_109392611(PDE2);ncbi_109392979(PDE5A);ncbi_109372359(GCY37);ncbi_109373011(CYAB);ncbi_109373922(PDE4);ncbi_109375976(GCY33);ncbi_109377497(CYAD);ncbi_109377496(CY…	K13762+K00940+K01081+K18437+K00939+K13293+K13293+K13811+K01081+K13293+K08049+K13755+K19021+K08048+K08041+K18438+K08042+K12319+K12318+K01510+K18436+K01522+K13296+K01081+K01513+K12318
Metabolism	Lipid metabolism	Sphingolipid metabolism	7	49	0.541885	0.897316	ko00600	ncbi_109383749(CERK);ncbi_109386338(ACER1);ncbi_109390309(LAG1);ncbi_109396095(TR1L1);ncbi_109374015(Y4367);ncbi_109372275(TR1L1);ncbi_109375981(SQV3)	K04718+K04711+K04710+K04710+K01080+K04710+K07553
Human Diseases	Neurodegenerative disease	Prion disease	5	35	0.556334	0.916316	ko05020	ncbi_109383849(PRIO);ncbi_109384758(CSF11);ncbi_109394790(CEAM1);ncbi_109375393(PGFRA);ncbi_109372562(NCA12)	K05634+K05703+K06491+K06491+K06491
Organismal Systems	Immune system	T cell receptor signaling pathway	15	108	0.559538	0.91669	ko04660	ncbi_109381168(ARGAL);ncbi_109387512(KGUA);ncbi_109378999(KAPCG);ncbi_109384758(CSF11);ncbi_109385353(SAPK3);ncbi_109392365(YL39);ncbi_109393855(VAV2);ncbi_109394108(ATR);ncbi_109396630(SSN3);GDR1_Gene010029(NFKB1);ncbi_109373811(PLCG1);ncbi_109376015(PK3);ncbi_109392102(KCC2B);ncbi_109371859(PTK7);ncbi_109374107(SRC8)	K05730+K12076+K05736+K05703+K04456+K04348+K04350+K00922+K04441+K02580+K02649+K04409+K05733+K07364+K07365
Organismal Systems	Excretory system	Vasopressin-regulated water reabsorption	6	43	0.572563	0.933065	ko04962	ncbi_109380071(ARF3);ncbi_109380316(KATL1);ncbi_109381368(JUN);ncbi_109388532(JUN);ncbi_109392133(CYA1);ncbi_109393131(COPA)	K04632+K06027+K09047+K09048+K08049+K10415
Environmental Information Processing	Signal transduction	TNF signaling pathway	15	110	0.589806	0.956106	ko04668	ncbi_109381368(JUN);ncbi_109385353(SAPK3);ncbi_109385622(CDK1A);ncbi_109388532(JUN);ncbi_109389509(USH1C);ncbi_109392748(STE20);ncbi_109393698(HEMO);ncbi_109394108(ATR);ncbi_109396630(SSN3);ncbi_109371344(SNF1);ncbi_109371359(NEGR1);GDR1_Gene010029(NFKB1);ncbi_109373811(PLCG1);ncbi_109375201(KGUA);ncbi_109377948(CDK13)	K09047+K04456+K04426+K09048+K05629+K04440+K07763+K00922+K04441+K04433+K06527+K02580+K02649+K05629+K04440
Organismal Systems	Digestive system	Vitamin digestion and absorption	3	22	0.61415	0.990357	ko04977	ncbi_109385280(APOA1);ncbi_109395236(YEJF);ncbi_109393557(EGFL7)	K08757+K05665+K14616
Organismal Systems	Immune system	RIG-I-like receptor signaling pathway	8	61	0.637902	1	ko04622	ncbi_109379875(TANK);ncbi_109385705(CDPK3);ncbi_109386512(CDKL2);ncbi_109392748(STE20);ncbi_109396630(SSN3);GDR1_Gene010029(NFKB1);ncbi_109374662(IFNA);ncbi_109377948(CDK13)	K12650+K04416+K07211+K04440+K04441+K02580+K05442+K04440
Metabolism	Metabolism of other amino acids	Cyanoamino acid metabolism	1	7	0.653058	1	ko00460	ncbi_109389622(GGTL3)	K00681
Organismal Systems	Digestive system	Cholesterol metabolism	1	7	0.653058	1	ko04979	ncbi_109390965(AMRP)	K22290
Human Diseases	Cardiovascular disease	Fluid shear stress and atherosclerosis	1	7	0.653058	1	ko05418	GDR1_Gene010029(NFKB1)	K02580
Human Diseases	Substance dependence	Alcoholism	20	153	0.670133	1	ko05034	ncbi_109382502(TS1R2);ncbi_109385886(LDL1);GDR1_Gene000868(GNB5);ncbi_109372901(H2A);ncbi_109380071(ARF3);ncbi_109380340(ACTN4);ncbi_109380840(PPR1A);ncbi_109381368(JUN);ncbi_109384963(TBC30);ncbi_109386090(PDPK1);ncbi_109386986(HDA7);ncbi_109387843(IPKB);ncbi_109388532(JUN);ncbi_109391534(AKT1);GDR1_Gene008908(GNAO1);GDR1_Gene009131(Pol);ncbi_109383120(GLR24);ncbi_109383627(FLIY);ncbi_109387184(…	K05208+K00274+K04539+K11251+K04632+K02183+K15494+K09047+K04347+K07359+K11409+K15985+K09048+K05869+K04534+K04534+K05210+K05211+K05209+K04360
Human Diseases	Infectious disease: viral	Hepatitis B	18	140	0.693166	1	ko05161	GDR1_Gene002335(RRP15);ncbi_109381368(JUN);ncbi_109381623(E2F7);ncbi_109385353(SAPK3);ncbi_109385705(CDPK3);ncbi_109386512(CDKL2);ncbi_109386578(PLK4);ncbi_109386669(14332);ncbi_109387530(FLP1);ncbi_109388532(JUN);ncbi_109390784(BOK);ncbi_109392748(STE20);ncbi_109394108(ATR);GDR1_Gene010029(NFKB1);ncbi_109373811(PLCG1);ncbi_109380289(CIPKO);ncbi_109395761(STAT6);ncbi_109377948(CDK13)	K13376+K09047+K06620+K04456+K04416+K07211+K19662+K16197+K01110+K09048+K02161+K04440+K00922+K02580+K02649+K02677+K11224+K04440
Metabolism	Glycan biosynthesis and metabolism	Glycosylphosphatidylinositol (GPI)-anchor biosynthesis	3	25	0.70191	1	ko00563	ncbi_109379194(BST1);ncbi_109383509(VPE2);ncbi_109389616(CDC91)	K05294+K05290+K05293
Metabolism	Lipid metabolism	Primary bile acid biosynthesis	2	17	0.711405	1	ko00120	ncbi_109379967(PTE1);ncbi_109394857(CP2CQ)	K11992+K07430
Environmental Information Processing	Signal transduction	Notch signaling pathway	6	50	0.721418	1	ko04330	ncbi_109381350(EM506);ncbi_109381602(SPE4);GDR1_Gene002523(NUMB);ncbi_109389880(FA7);ncbi_109394189(MAML2);ncbi_109390552(MAML3)	K02599+K04505+K06057+K02599+K06061+K06061
Metabolism	Metabolism of other amino acids	beta-Alanine metabolism	4	34	0.72228	1	ko00410	ncbi_109395813(SPEE);ncbi_109380344(MMSA);ncbi_109381561(ASTD);ncbi_109386016(PYRD)	K00802+K00129+K00140+K00207
Human Diseases	Cancer: specific types	Thyroid cancer	4	34	0.72228	1	ko05216	ncbi_109389333(CSTN1);ncbi_109384898(SRY);ncbi_109395552(BRAF);ncbi_109371340(SOX14)	K05689+K04491+K05126+K04490
Human Diseases	Endocrine and metabolic disease	Maturity onset diabetes of the young	3	26	0.727545	1	ko04950	ncbi_109381119(MSXA);ncbi_109392602(HAND1);ncbi_109395014(CUT)	K08031+K08033+K08026
Organismal Systems	Endocrine system	PPAR signaling pathway	9	74	0.728468	1	ko03320	ncbi_109379010(LUCI);ncbi_109379697(ADSL2);ncbi_109380928(NOSTN);ncbi_109382394(ACSA);ncbi_109382614(BACB);ncbi_109385280(APOA1);ncbi_109387625(ANDR);ncbi_109387925(ADSL5);ncbi_109396186(LGRA)	K08749+K00507+K06086+K08745+K01897+K08757+K07294+K00507+K01897
Metabolism	Amino acid metabolism	Phenylalanine metabolism	2	18	0.741224	1	ko00360	ncbi_109385886(LDL1);ncbi_109380344(MMSA)	K00274+K00129
Metabolism	Glycan biosynthesis and metabolism	Glycosaminoglycan degradation	2	18	0.741224	1	ko00531	ncbi_109387924(BAGLU);ncbi_109379685(BAGLU)	K07964+K07965
Organismal Systems	Immune system	B cell receptor signaling pathway	9	75	0.743259	1	ko04662	ncbi_109381168(ARGAL);ncbi_109380942(LCP2);ncbi_109385353(SAPK3);ncbi_109386578(PLK4);ncbi_109392365(YL39);ncbi_109394108(ATR);GDR1_Gene010029(NFKB1);ncbi_109373811(PLCG1);ncbi_109372436(SRC42)	K05730+K07371+K04456+K19662+K04348+K00922+K02580+K02649+K15909
Metabolism	Amino acid metabolism	Cysteine and methionine metabolism	5	44	0.758842	1	ko00270	ncbi_109395813(SPEE);ncbi_109384753(DCAM);ncbi_109389263(ILVE);ncbi_109374678(PUNA);ncbi_109375155(MDH)	K00802+K01611+K00826+K00772+K00016
Metabolism	Amino acid metabolism	Tyrosine metabolism	4	36	0.763824	1	ko00350	ncbi_109385886(LDL1);ncbi_109380344(MMSA);ncbi_109374039(TYR1);ncbi_109395407(TYRO)	K00274+K00129+K00505+K01827
Metabolism	Amino acid metabolism	Arginine biosynthesis	2	19	0.768365	1	ko00220	ncbi_109379162(GLNA1);ncbi_109393280(PSD10)	K01915+K01425
Metabolism	Carbohydrate metabolism	Pyruvate metabolism	5	45	0.776324	1	ko00620	ncbi_109379747(CARB);ncbi_109386154(PCCB);ncbi_109388071(MAO2);ncbi_109388132(YKHA);ncbi_109375155(MDH)	K11262+K01946+K00029+K01067+K00016
Metabolism	Lipid metabolism	Synthesis and degradation of ketone bodies	1	10	0.779666	1	ko00072	ncbi_109372546(DHB12)	K00019
Metabolism	Energy metabolism	Sulfur metabolism	1	10	0.779666	1	ko00920	ncbi_109387536(SAT)	K13811
Cellular Processes	Transport and catabolism	Lysosome	15	127	0.801528	1	ko04142	ncbi_109372343(ASPR);ncbi_109379548(CATW);ncbi_109379946(SCP52);loci001834(AMZ2);ncbi_109383389(PPT2B);ncbi_109385920(VATO);GDR1_Gene006010(ACOD1);ncbi_109389762(CLC1);ncbi_109391425(CWC27);loci007765(Jph4);ncbi_109395731(VATI);ncbi_109396899(TSN16);ncbi_109375290(VPS10);ncbi_109388827(DISP1);ncbi_109391579(STON1)	K12382+K01363+K13289+K12381+K01074+K02155+K12390+K04645+K06546+K12391+K02154+K06497+K12388+K12385+K12393
Human Diseases	Infectious disease: bacterial	Yersinia infection	1	11	0.810619	1	ko05135	GDR1_Gene010029(NFKB1)	K02580
Genetic Information Processing	Translation	mRNA surveillance pathway	10	89	0.819122	1	ko03015	ncbi_109392769(2ABA);ncbi_109379146(2A5E);ncbi_109379752(PSPC1);ncbi_109381794(FIPS3);ncbi_109382807(FPA);ncbi_109386225(SPO5);ncbi_109386873(SWT1);ncbi_109387164(EFTU);loci008622(SMG1);ncbi_109374120(2ABA)	K04354+K11584+K14411+K14405+K13126+K14411+K11124+K03267+K08873+K04354
Metabolism	Metabolism of other amino acids	Glutathione metabolism	5	48	0.822929	1	ko00480	ncbi_109395813(SPEE);ncbi_109389622(GGTL3);ncbi_109391315(MAAI1);ncbi_109373458(GPX);ncbi_109382067(GPX8)	K00802+K00681+K00799+K00432+K00432
Organismal Systems	Environmental adaptation	Thermogenesis	5	48	0.822929	1	ko04714	ncbi_109381046(S2538);GDR1_Gene002525(DPF3);GDR1_Gene000005(MT-CO1);GDR1_Gene000007(MT-CO3);GDR1_Gene000006(MT-CO2)	K15109+K22198+K02256+K02262+K02261
Metabolism	Global and overview maps	Metabolic pathways	22	186	0.837007	1	ko01100	ncbi_109396165(K1755);ncbi_109377834(EOGT);ncbi_109379202(AL2SA);GDR1_Gene001489(-);GDR1_Gene002079(-);GDR1_Gene002218(PLCE1);ncbi_109381787(APBB3);GDR1_Gene003346(SETMAR);GDR1_Gene003567(SETMAR);GDR1_Gene004451(PDE4D);ncbi_109387896(DYTN);ncbi_109389147(FBRS);ncbi_109392764(ATL61);ncbi_109393960(CDPK8);ncbi_109395378(NPD);ncbi_109396441(PMEPA);GDR1_Gene010771(PFKFB2);ncbi_109375223(GBP1);GDR1_Ge…	K11433+K18207+K11433+K11433+K11433+K05860+K11433+K11433+K11433+K13293+K11433+K11433+K11433+K11433+K11412+K11433+K19029+K11433+K11433+K02256+K02262+K02261
Human Diseases	Neurodegenerative disease	Spinocerebellar ataxia	2	23	0.853501	1	ko05017	GDR1_Gene008238(-);loci008503(RYR1)	K23920+K04961
Metabolism	Metabolism of other amino acids	Taurine and hypotaurine metabolism	1	13	0.860099	1	ko00430	ncbi_109389622(GGTL3)	K00681
Cellular Processes	Cell growth and death	Necroptosis	1	13	0.860099	1	ko04217	GDR1_Gene000864(TRPM7)	K04982
Cellular Processes	Transport and catabolism	Autophagy - animal	5	52	0.87251	1	ko04140	ncbi_109382535(IML1);ncbi_109387280(MOEB);ncbi_109387976(ATG3);ncbi_109389571(T53I1);ncbi_109390214(ATG13)	K20402+K08337+K08343+K21247+K08331
Organismal Systems	Immune system	Hematopoietic cell lineage	9	87	0.878315	1	ko04640	ncbi_109387796(M28P3);GDR1_Gene000575(TFRC);ncbi_109373662(YR519);GDR1_Gene002783(ITGA1);ncbi_109382125(PHLD);ncbi_109390397(PLDG);ncbi_109392600(PHLD);GDR1_Gene009695(IL11RA);ncbi_109373635(TSN3)	K06503+K06503+K01389+K06480+K06481+K06485+K06483+K05056+K06460
Environmental Information Processing	Signal transduction	JAK-STAT signaling pathway	17	155	0.892973	1	ko04630	GDR1_Gene001498(-);ncbi_109381635(SOMA);ncbi_109385353(SAPK3);ncbi_109387058(L1CAM);ncbi_109388209(SIZ1);ncbi_109390784(BOK);ncbi_109392673(SHE);ncbi_109394108(ATR);ncbi_109396175(ISL2A);GDR1_Gene009695(IL11RA);ncbi_109373811(PLCG1);GDR1_Gene011078(GHR);ncbi_109376267(ZN556);ncbi_109380250(PR2A1);ncbi_109384650(LEP);ncbi_109395761(STAT6);ncbi_109374662(IFNA)	K04357+K05439+K04456+K05058+K16063+K02161+K04695+K00922+K14365+K05056+K02649+K05080+K05076+K05438+K05424+K11224+K05442
Metabolism	Amino acid metabolism	Histidine metabolism	2	26	0.897442	1	ko00340	ncbi_109385886(LDL1);ncbi_109380344(MMSA)	K00274+K00129
Metabolism	Carbohydrate metabolism	Butanoate metabolism	2	26	0.897442	1	ko00650	ncbi_109386559(AAS);ncbi_109372546(DHB12)	K01896+K00019
Organismal Systems	Endocrine system	Renin-angiotensin system	2	26	0.897442	1	ko04614	ncbi_109373662(YR519);ncbi_109379946(SCP52)	K01389+K13289
Metabolism	Amino acid metabolism	Alanine, aspartate and glutamate metabolism	3	36	0.898116	1	ko00250	ncbi_109379162(GLNA1);ncbi_109393280(PSD10);ncbi_109390963(ATSE)	K01915+K01425+K18309
Genetic Information Processing	Replication and repair	Homologous recombination	3	36	0.898116	1	ko03440	ncbi_109388852(RB8NL);ncbi_109376801(MIB2);ncbi_109382097(RADB)	K20773+K10683+K10869
Metabolism	Lipid metabolism	Steroid hormone biosynthesis	4	46	0.903227	1	ko00140	ncbi_109392392(DHB2);ncbi_109377024(SOT4);ncbi_109378375(YCP9);ncbi_109394857(CP2CQ)	K13370+K01016+K13368+K07430
Cellular Processes	Cell growth and death	Cell cycle	13	124	0.903277	1	ko04110	GDR1_Gene002335(RRP15);ncbi_109381623(E2F7);ncbi_109382554(ASK6);ncbi_109383851(IBP1);ncbi_109386669(14332);ncbi_109387065(ADLO1);ncbi_109387806(CDC2);ncbi_109389238(SCC3);ncbi_109371901(TP4A3);GDR1_Gene010441(CDK6);ncbi_109374090(GA45A);ncbi_109371356(TP4A3);ncbi_109374610(CDC14)	K13376+K06620+K03094+K05866+K16197+K03875+K08866+K06671+K06639+K02091+K04402+K06639+K06639
Metabolism	Metabolism of other amino acids	Selenocompound metabolism	1	16	0.911188	1	ko00450	ncbi_109387536(SAT)	K13811
Genetic Information Processing	Folding, sorting and degradation	Ubiquitin mediated proteolysis	15	143	0.916298	1	ko04120	ncbi_109389168(DWWA);ncbi_109394834(YAP1);ncbi_109379675(WDR12);GDR1_Gene001661(TRIM37);ncbi_109380627(RASH);ncbi_109381739(WWC2);ncbi_109382015(GBB5);loci002754(Fbxw8);ncbi_109382554(ASK6);ncbi_109385705(CDPK3);ncbi_109387065(ADLO1);ncbi_109388209(SIZ1);ncbi_109390419(ASTN1);ncbi_109371766(UEV1A);ncbi_109374649(UBC39)	K05630+K10591+K03362+K10608+K07868+K13305+K10260+K10264+K03094+K04416+K03875+K16063+K10607+K02207+K06689
Human Diseases	Infectious disease: parasitic	Malaria	4	48	0.920155	1	ko05144	GDR1_Gene002335(RRP15);ncbi_109389346(ROL3);ncbi_109390725(FBLN7);ncbi_109371359(NEGR1)	K13376+K05099+K04550+K06527
Human Diseases	Endocrine and metabolic disease	Non-alcoholic fatty liver disease	17	161	0.923155	1	ko04932	ncbi_109383948(IRS1);ncbi_109385353(SAPK3);ncbi_109385622(CDK1A);ncbi_109387625(ANDR);ncbi_109388969(MPRA);ncbi_109389657(SDS23);ncbi_109390325(CPH2);ncbi_109392748(STE20);ncbi_109394108(ATR);GDR1_Gene010029(NFKB1);ncbi_109373811(PLCG1);GDR1_Gene000005(MT-CO1);GDR1_Gene000007(MT-CO3);GDR1_Gene000006(MT-CO2);ncbi_109384499(COX6B);ncbi_109384650(LEP);ncbi_109377948(CDK13)	K07187+K04456+K04426+K07294+K07297+K07200+K07197+K04440+K00922+K02580+K02649+K02256+K02262+K02261+K02267+K05424+K04440
Organismal Systems	Immune system	Toll-like receptor signaling pathway	9	95	0.930916	1	ko04620	ncbi_109385353(SAPK3);ncbi_109386512(CDKL2);ncbi_109392748(STE20);ncbi_109394108(ATR);ncbi_109396630(SSN3);ncbi_109371344(SNF1);GDR1_Gene010029(NFKB1);ncbi_109373811(PLCG1);ncbi_109377948(CDK13)	K04456+K07211+K04440+K00922+K04441+K04433+K02580+K02649+K04440
Metabolism	Carbohydrate metabolism	Glyoxylate and dicarboxylate metabolism	2	30	0.937115	1	ko00630	ncbi_109379162(GLNA1);ncbi_109393923(CARB)	K01915+K01965
Organismal Systems	Sensory system	Phototransduction	2	30	0.937115	1	ko04744	ncbi_109380340(ACTN4);ncbi_109380313(AXIN1)	K02183+K13765
Organismal Systems	Digestive system	Fat digestion and absorption	3	41	0.940425	1	ko04975	ncbi_109385280(APOA1);ncbi_109374015(Y4367);ncbi_109382406(PLSC)	K08757+K01080+K13509
Metabolism	Metabolism of cofactors and vitamins	Retinol metabolism	4	51	0.940595	1	ko00830	ncbi_109381266(ADH2);ncbi_109383307(DR4L2);ncbi_109387016(PUTA);ncbi_109390699(ASTD)	K11146+K11151+K07249+K07249
Metabolism	Metabolism of cofactors and vitamins	Porphyrin metabolism	2	31	0.944469	1	ko00860	ncbi_109375354(FA5V);ncbi_109375451(YHHX)	K13624+K00214
Metabolism	Carbohydrate metabolism	Fructose and mannose metabolism	2	32	0.951	1	ko00051	ncbi_109394032(UXS1);GDR1_Gene010771(PFKFB2)	K01711+K19029
Metabolism	Glycan biosynthesis and metabolism	N-Glycan biosynthesis	4	53	0.951442	1	ko00510	ncbi_109382084(FUT8);ncbi_109389865(MNL1);ncbi_109392801(EDEM3);ncbi_109375943(SIA7A)	K00717+K01230+K01230+K00779
Metabolism	Global and overview maps	2-Oxocarboxylic acid metabolism	1	20	0.951559	1	ko01210	ncbi_109389263(ILVE)	K00826
Metabolism	Amino acid metabolism	Glycine, serine and threonine metabolism	3	45	0.961843	1	ko00260	ncbi_109385886(LDL1);ncbi_109395945(YR833);ncbi_109396664(STRB2)	K00274+K00108+K00613
Metabolism	Xenobiotics biodegradation and metabolism	Drug metabolism - other enzymes	2	34	0.961927	1	ko00983	ncbi_109385211(UCKC);ncbi_109386016(PYRD)	K00876+K00207
Organismal Systems	Immune system	Complement and coagulation cascades	6	75	0.962077	1	ko04610	ncbi_109380456(LYAM1);ncbi_109381644(INGR1);ncbi_109371983(EPB42);ncbi_109372705(KCP4);ncbi_109372738(OVOS);ncbi_109375938(DNER)	K04004+K03901+K03917+K03909+K03910+K03908
Human Diseases	Cardiovascular disease	Viral myocarditis	6	75	0.962077	1	ko05416	ncbi_109396716(IF4G);ncbi_109384758(CSF11);ncbi_109388440(FIMB5);ncbi_109388913(SGCG);ncbi_109395565(PAIP1);ncbi_109373985(SPTN1)	K03260+K05703+K10366+K12563+K03260+K10366
Metabolism	Lipid metabolism	Steroid biosynthesis	1	22	0.96423	1	ko00100	ncbi_109390794(C25HL)	K07750
Metabolism	Carbohydrate metabolism	Citrate cycle (TCA cycle)	2	35	0.966473	1	ko00020	ncbi_109387885(SUCC);ncbi_109389491(ODO1)	K01900+K00164
Genetic Information Processing	Folding, sorting and degradation	SNARE interactions in vesicular transport	2	35	0.966473	1	ko04130	ncbi_109374192(SYP41);ncbi_109371314(SYB)	K08486+K08514
Human Diseases	Infectious disease: bacterial	Salmonella infection	11	123	0.967904	1	ko05132	ncbi_109376736(VPS27);ncbi_109380376(CAR14);ncbi_109383605(SNX8);ncbi_109384767(SCRL2);ncbi_109392748(STE20);ncbi_109393131(COPA);ncbi_109396630(SSN3);ncbi_109372450(LST2);GDR1_Gene010029(NFKB1);ncbi_109372566(WASP);ncbi_109377948(CDK13)	K21954+K05701+K17923+K05753+K04440+K10415+K04441+K05723+K02580+K05747+K04440
Metabolism	Xenobiotics biodegradation and metabolism	Metabolism of xenobiotics by cytochrome P450	3	47	0.969607	1	ko00980	ncbi_109380344(MMSA);ncbi_109391315(MAAI1);GDR1_Gene007043(EPHX1)	K00129+K00799+K01253
Metabolism	Xenobiotics biodegradation and metabolism	Drug metabolism - cytochrome P450	3	47	0.969607	1	ko00982	ncbi_109385886(LDL1);ncbi_109380344(MMSA);ncbi_109391315(MAAI1)	K00274+K00129+K00799
Metabolism	Metabolism of terpenoids and polyketides	Terpenoid backbone biosynthesis	1	24	0.973588	1	ko00900	ncbi_109385405(RBM45)	K05906
Genetic Information Processing	Folding, sorting and degradation	Protein export	1	24	0.973588	1	ko03060	ncbi_109388369(PLSP1)	K09648
Environmental Information Processing	Signaling molecules and interaction	Cytokine-cytokine receptor interaction	25	248	0.976133	1	ko04060	ncbi_109384420(INHA);ncbi_109380028(TGFB1);GDR1_Gene002335(RRP15);loci002403(IL16);ncbi_109381635(SOMA);ncbi_109381815(Y9955);ncbi_109382623(CXL14);ncbi_109385323(NTRK3);ncbi_109387058(L1CAM);GDR1_Gene005234(IL17RC);ncbi_109387520(TR19L);ncbi_109388365(SHKB);ncbi_109389346(ROL3);ncbi_109392203(Y1142);ncbi_109393492(TIE2);ncbi_109394441(ERN2);ncbi_109394938(MASP1);GDR1_Gene009695(IL11RA);ncbi_1093…	K04662+K16621+K13376+K22628+K05439+K04363+K10033+K13578+K05058+K05166+K05155+K04361+K05099+K04673+K13596+K04388+K05450+K05056+K05450+K05080+K05076+K04357+K05438+K05424+K05442
Human Diseases	Infectious disease: bacterial	Pertussis	6	80	0.97615	1	ko05133	ncbi_109380340(ACTN4);ncbi_109381372(Y063);ncbi_109392748(STE20);ncbi_109396630(SSN3);GDR1_Gene010029(NFKB1);ncbi_109377948(CDK13)	K02183+K08727+K04440+K04441+K02580+K04440
Metabolism	Amino acid metabolism	Valine, leucine and isoleucine degradation	3	52	0.982995	1	ko00280	ncbi_109381561(ASTD);ncbi_109389263(ILVE);ncbi_109393923(CARB)	K00140+K00826+K01965
Human Diseases	Cancer: overview	Viral carcinogenesis	19	204	0.98468	1	ko05203	ncbi_109387512(KGUA);ncbi_109381368(JUN);ncbi_109382080(FIMB);ncbi_109385723(ADSV);ncbi_109386669(14332);ncbi_109386986(HDA7);ncbi_109387065(ADLO1);ncbi_109388532(JUN);ncbi_109394108(ATR);ncbi_109395369(PLST);ncbi_109371923(TBP1);ncbi_109372038(VSPCA);GDR1_Gene010029(NFKB1);GDR1_Gene010441(CDK6);ncbi_109373811(PLCG1);ncbi_109374513(IPL1);ncbi_109379353(NFKB1);ncbi_109395761(STAT6);ncbi_109377660(…	K12076+K09047+K05699+K05768+K16197+K11409+K03875+K09048+K00922+K05699+K03120+K08665+K02580+K02091+K02649+K04443+K09254+K11224+K05768
Metabolism	Lipid metabolism	Fatty acid degradation	2	42	0.986447	1	ko00071	ncbi_109382614(BACB);ncbi_109396186(LGRA)	K01897+K01897
Metabolism	Carbohydrate metabolism	Pentose phosphate pathway	1	29	0.987632	1	ko00030	ncbi_109383163(DEOC)	K01619
Metabolism	Lipid metabolism	Arachidonic acid metabolism	4	66	0.987835	1	ko00590	ncbi_109382064(VNS1);ncbi_109373458(GPX);ncbi_109382067(GPX8);ncbi_109371253(C71AI)	K01830+K00432+K00432+K07418
Human Diseases	Endocrine and metabolic disease	Type I diabetes mellitus	4	66	0.987835	1	ko04940	ncbi_109380604(PTP6);ncbi_109391507(PTP6);ncbi_109394808(RIC19);ncbi_109386961(CBPA5)	K07817+K07817+K19863+K01294
Genetic Information Processing	Transcription	Basal transcription factors	2	43	0.988115	1	ko03022	ncbi_109385029(GT2D2);ncbi_109371923(TBP1)	K03121+K03120
Cellular Processes	Cell growth and death	Apoptosis	7	98	0.988937	1	ko04210	ncbi_109385353(SAPK3);ncbi_109390784(BOK);ncbi_109392365(YL39);ncbi_109394108(ATR);ncbi_109396334(PDZD7);GDR1_Gene010029(NFKB1);ncbi_109373811(PLCG1)	K04456+K02161+K04348+K00922+K02374+K02580+K02649
Human Diseases	Infectious disease: viral	Human T-cell leukemia virus 1 infection	27	278	0.988992	1	ko05166	ncbi_109387512(KGUA);ncbi_109379090(CREB5);GDR1_Gene002335(RRP15);ncbi_109381623(E2F7);ncbi_109381815(Y9955);ncbi_109383276(CBPZ);ncbi_109383412(S22A7);ncbi_109385353(SAPK3);ncbi_109385705(CDPK3);ncbi_109387083(RADI);ncbi_109388157(NPNT);ncbi_109390647(APR1);ncbi_109392133(CYA1);ncbi_109392365(YL39);ncbi_109394108(ATR);ncbi_109394441(ERN2);ncbi_109371359(NEGR1);ncbi_109371923(TBP1);ncbi_109372359…	K12076+K09032+K13376+K06620+K04363+K02354+K07299+K04456+K04416+K06271+K06724+K02085+K08049+K04348+K00922+K04388+K06527+K03120+K08048+K02580+K08041+K02649+K08042+K00572+K00444+K11224+K02376
Metabolism	Carbohydrate metabolism	Starch and sucrose metabolism	2	44	0.989583	1	ko00500	ncbi_109393835(ENDOU);ncbi_109377035(PHSM)	K01513+K00688
Human Diseases	Infectious disease: viral	Measles	9	121	0.991854	1	ko05162	ncbi_109384758(CSF11);ncbi_109385353(SAPK3);ncbi_109386512(CDKL2);ncbi_109394108(ATR);ncbi_109371185(TAAR9);GDR1_Gene010029(NFKB1);GDR1_Gene010441(CDK6);ncbi_109373811(PLCG1);ncbi_109395761(STAT6)	K05703+K04456+K07211+K00922+K04222+K02580+K02091+K02649+K11224
Metabolism	Amino acid metabolism	Tryptophan metabolism	2	46	0.992007	1	ko00380	ncbi_109385886(LDL1);ncbi_109389491(ODO1)	K00274+K00164
Human Diseases	Cancer: overview	Chemical carcinogenesis - DNA adducts	3	59	0.992643	1	ko05204	ncbi_109380344(MMSA);ncbi_109391315(MAAI1);GDR1_Gene007043(EPHX1)	K00129+K00799+K01253
Cellular Processes	Transport and catabolism	Peroxisome	5	82	0.993078	1	ko04146	ncbi_109379967(PTE1);ncbi_109382614(BACB);ncbi_109371297(YAT2);ncbi_109396186(LGRA);ncbi_109372690(PEX5)	K11992+K01897+K05940+K01897+K13342
Environmental Information Processing	Signal transduction	NF-kappa B signaling pathway	6	94	0.994011	1	ko04064	ncbi_109380942(LCP2);ncbi_109386578(PLK4);ncbi_109388966(SP110);ncbi_109390784(BOK);ncbi_109371359(NEGR1);GDR1_Gene010029(NFKB1)	K07371+K19662+K16072+K02161+K06527+K02580
Metabolism	Nucleotide metabolism	Pyrimidine metabolism	7	105	0.99438	1	ko00240	ncbi_109385211(UCKC);ncbi_109385350(NDK);ncbi_109392307(5NT1B);ncbi_109386016(PYRD);ncbi_109388087(CPDB);ncbi_109381956(UDA1);ncbi_109390361(53DR)	K00876+K00940+K01081+K00207+K01081+K01510+K01081
Cellular Processes	Cell growth and death	p53 signaling pathway	4	73	0.994471	1	ko04115	ncbi_109387530(FLP1);GDR1_Gene010441(CDK6);ncbi_109374090(GA45A);ncbi_109387785(INS)	K01110+K02091+K04402+K05459
Metabolism	Lipid metabolism	Linoleic acid metabolism	1	35	0.995027	1	ko00591	ncbi_109371253(C71AI)	K07418
Organismal Systems	Immune system	Cytosolic DNA-sensing pathway	2	50	0.995315	1	ko04623	ncbi_109386512(CDKL2);GDR1_Gene010029(NFKB1)	K07211+K02580
Human Diseases	Neurodegenerative disease	Huntington disease	20	230	0.995334	1	ko05016	ncbi_109382502(TS1R2);ncbi_109378976(PLCD9);ncbi_109381368(JUN);ncbi_109382707(PRGC2);ncbi_109384329(PLCD9);ncbi_109385023(RBP2A);ncbi_109385746(XLG1);ncbi_109388532(JUN);ncbi_109389762(CLC1);ncbi_109394613(KGUA);ncbi_109395800(RY44);ncbi_109371923(TBP1);ncbi_109372639(CP21D);GDR1_Gene000005(MT-CO1);GDR1_Gene000007(MT-CO3);GDR1_Gene000006(MT-CO2);ncbi_109383120(GLR24);ncbi_109383830(PIP1);ncbi_10…	K05208+K05858+K09047+K07202+K05858+K04559+K04634+K09048+K04645+K11828+K04958+K03120+K09565+K02256+K02262+K02261+K05210+K05858+K02267+K10408
Human Diseases	Infectious disease: bacterial	Tuberculosis	15	186	0.995866	1	ko05152	ncbi_109380340(ACTN4);GDR1_Gene002335(RRP15);ncbi_109383387(DPB3);ncbi_109383749(CERK);ncbi_109385353(SAPK3);ncbi_109385920(VATO);ncbi_109390784(BOK);ncbi_109392365(YL39);ncbi_109392748(STE20);ncbi_109395731(VATI);ncbi_109396630(SSN3);GDR1_Gene010029(NFKB1);ncbi_109373019(PKH2);ncbi_109390284(KAPCB);ncbi_109377948(CDK13)	K02183+K13376+K08066+K04718+K04456+K02155+K02161+K04348+K04440+K02154+K04441+K02580+K04515+K04515+K04440
Human Diseases	Infectious disease: parasitic	Leishmaniasis	5	88	0.996392	1	ko05140	GDR1_Gene002335(RRP15);ncbi_109386578(PLK4);ncbi_109392600(PHLD);ncbi_109396630(SSN3);GDR1_Gene010029(NFKB1)	K13376+K19662+K06483+K04441+K02580
Human Diseases	Immune disease	Primary immunodeficiency	1	38	0.996848	1	ko05340	ncbi_109380942(LCP2)	K07371
Genetic Information Processing	Folding, sorting and degradation	Protein processing in endoplasmic reticulum	13	175	0.997862	1	ko04141	ncbi_109382554(ASK6);ncbi_109385622(CDK1A);ncbi_109387942(RBBP7);ncbi_109388928(SKN1);ncbi_109389865(MNL1);ncbi_109390784(BOK);ncbi_109392748(STE20);ncbi_109394072(KRE5);loci008258(DNAJC1);ncbi_109372758(Y097);ncbi_109374649(UBC39);ncbi_109392801(EDEM3);ncbi_109377948(CDK13)	K03094+K04426+K14005+K05638+K01230+K02161+K04440+K11718+K09521+K14000+K06689+K01230+K04440
Organismal Systems	Immune system	Natural killer cell mediated cytotoxicity	8	126	0.998046	1	ko04650	ncbi_109381168(ARGAL);ncbi_109384758(CSF11);ncbi_109386578(PLK4);ncbi_109392365(YL39);ncbi_109394108(ATR);ncbi_109373811(PLCG1);ncbi_109376015(PK3);ncbi_109380289(CIPKO)	K05730+K05703+K19662+K04348+K00922+K02649+K04409+K02677
Human Diseases	Immune disease	Rheumatoid arthritis	5	96	0.998525	1	ko05323	GDR1_Gene002335(RRP15);ncbi_109385920(VATO);ncbi_109389664(VA0E);ncbi_109395731(VATI);ncbi_109375006(FCNV1)	K13376+K02155+K02153+K02154+K05465
Human Diseases	Infectious disease: viral	Epstein-Barr virus infection	15	200	0.998693	1	ko05169	ncbi_109394834(YAP1);ncbi_109385353(SAPK3);ncbi_109386669(14332);ncbi_109387065(ADLO1);ncbi_109390784(BOK);ncbi_109392748(STE20);ncbi_109394108(ATR);ncbi_109396630(SSN3);ncbi_109371344(SNF1);ncbi_109371923(TBP1);GDR1_Gene010029(NFKB1);GDR1_Gene010441(CDK6);ncbi_109373811(PLCG1);ncbi_109381956(UDA1);ncbi_109377948(CDK13)	K10591+K04456+K16197+K03875+K02161+K04440+K00922+K04441+K04433+K03120+K02580+K02091+K02649+K01510+K04440
Human Diseases	Immune disease	Inflammatory bowel disease	3	73	0.998713	1	ko05321	GDR1_Gene002335(RRP15);ncbi_109383806(DAL80);GDR1_Gene010029(NFKB1)	K13376+K17895+K02580
Metabolism	Carbohydrate metabolism	Amino sugar and nucleotide sugar metabolism	1	46	0.999066	1	ko00520	ncbi_109394032(UXS1)	K01711
Metabolism	Carbohydrate metabolism	Glycolysis / Gluconeogenesis	3	77	0.999228	1	ko00010	ncbi_109380344(MMSA);ncbi_109373678(ENO);ncbi_109375155(MDH)	K00129+K01689+K00016
Human Diseases	Infectious disease: viral	Influenza A	11	169	0.999396	1	ko05164	ncbi_109385353(SAPK3);ncbi_109386512(CDKL2);ncbi_109392748(STE20);ncbi_109394108(ATR);ncbi_109396630(SSN3);ncbi_109371344(SNF1);GDR1_Gene010029(NFKB1);GDR1_Gene010441(CDK6);ncbi_109373811(PLCG1);ncbi_109380289(CIPKO);ncbi_109377948(CDK13)	K04456+K07211+K04440+K00922+K04441+K04433+K02580+K02091+K02649+K02677+K04440
Genetic Information Processing	Replication and repair	Fanconi anemia pathway	1	51	0.999564	1	ko03460	ncbi_109372178(FAN1)	K15363
Organismal Systems	Immune system	Intestinal immune network for IgA production	1	53	0.999678	1	ko04672	ncbi_109392600(PHLD)	K06483
Human Diseases	Infectious disease: bacterial	Legionellosis	2	71	0.999737	1	ko05134	GDR1_Gene010029(NFKB1);ncbi_109380118(EFTU)	K02580+K03231
Cellular Processes	Transport and catabolism	Phagosome	12	188	0.999739	1	ko04145	ncbi_109387796(M28P3);GDR1_Gene000575(TFRC);ncbi_109382125(PHLD);ncbi_109385920(VATO);ncbi_109388642(TBA3);ncbi_109388834(FCN1);ncbi_109389664(VA0E);ncbi_109393131(COPA);ncbi_109395731(VATI);ncbi_109372713(PHLD);ncbi_109382402(VATB);ncbi_109383586(FRO4)	K06503+K06503+K06481+K02155+K07375+K10062+K02153+K10415+K02154+K06487+K02147+K08008
Human Diseases	Immune disease	Systemic lupus erythematosus	5	113	0.999797	1	ko05322	ncbi_109372901(H2A);ncbi_109382080(FIMB);ncbi_109395369(PLST);ncbi_109383120(GLR24);ncbi_109387184(GLR13)	K11251+K05699+K05699+K05210+K05209
Metabolism	Global and overview maps	Carbon metabolism	6	125	0.999797	1	ko01200	ncbi_109381561(ASTD);ncbi_109387885(SUCC);ncbi_109388071(MAO2);ncbi_109389491(ODO1);ncbi_109393923(CARB);ncbi_109373678(ENO)	K00140+K01900+K00029+K00164+K01965+K01689
Metabolism	Global and overview maps	Biosynthesis of amino acids	3	89	0.999838	1	ko01230	ncbi_109379162(GLNA1);ncbi_109389263(ILVE);ncbi_109373678(ENO)	K01915+K00826+K01689
Genetic Information Processing	Translation	Nucleocytoplasmic transport	9	168	0.999923	1	ko03013	ncbi_109395829(YLU5);ncbi_109396716(IF4G);GDR1_Gene002306(KIAA1549L);ncbi_109382807(FPA);ncbi_109393804(NMT);ncbi_109395565(PAIP1);GDR1_Gene009247(SEH1L);ncbi_109377594(FMR1);ncbi_109380118(EFTU)	K13136+K03260+K03236+K13126+K14523+K03260+K14299+K15516+K03231
Genetic Information Processing	Folding, sorting and degradation	RNA degradation	2	80	0.999926	1	ko03018	ncbi_109382807(FPA);ncbi_109373678(ENO)	K13126+K01689
Metabolism	Energy metabolism	Oxidative phosphorylation	8	158	0.999933	1	ko00190	ncbi_109385920(VATO);ncbi_109389664(VA0E);ncbi_109395731(VATI);GDR1_Gene000005(MT-CO1);GDR1_Gene000007(MT-CO3);GDR1_Gene000006(MT-CO2);ncbi_109382402(VATB);ncbi_109384499(COX6B)	K02155+K02153+K02154+K02256+K02262+K02261+K02147+K02267
Genetic Information Processing	Translation	Ribosome biogenesis in eukaryotes	2	81	0.999935	1	ko03008	ncbi_109393804(NMT);ncbi_109373870(DER)	K14523+K14538
Human Diseases	Infectious disease: bacterial	Staphylococcus aureus infection	1	64	0.99994	1	ko05150	ncbi_109380456(LYAM1)	K04004
Human Diseases	Neurodegenerative disease	Parkinson disease	8	162	0.999957	1	ko05012	ncbi_109379023(ANR27);ncbi_109372639(CP21D);GDR1_Gene010424(GNAL);ncbi_109376683(LAP2);GDR1_Gene000005(MT-CO1);GDR1_Gene000007(MT-CO3);GDR1_Gene000006(MT-CO2);ncbi_109384499(COX6B)	K04558+K09565+K04633+K08844+K02256+K02262+K02261+K02267
Organismal Systems	Immune system	Antigen processing and presentation	2	90	0.999982	1	ko04612	ncbi_109379548(CATW);ncbi_109383387(DPB3)	K01363+K08066
Genetic Information Processing	Transcription	Spliceosome	3	133	1	1	ko03040	ncbi_109379958(RBY1A);GDR1_Gene001917(DDX5);ncbi_109382108(PAP1A)	K12893+K12823+K12893
Human Diseases	Infectious disease: viral	Herpes simplex virus 1 infection	17	307	1	1	ko05168	ncbi_109375021(NPAS2);ncbi_109379958(RBY1A);ncbi_109382108(PAP1A);ncbi_109382554(ASK6);ncbi_109385029(GT2D2);ncbi_109386512(CDKL2);ncbi_109387065(ADLO1);ncbi_109392165(CLOCK);ncbi_109392748(STE20);ncbi_109371766(UEV1A);ncbi_109371923(TBP1);ncbi_109372035(ZN552);GDR1_Gene010029(NFKB1);ncbi_109374202(ZFP62);ncbi_109376573(ZN672);ncbi_109376886(ZN263);ncbi_109377948(CDK13)	K02633+K12893+K12893+K03094+K03121+K07211+K03875+K02633+K04440+K02207+K03120+K09228+K02580+K09228+K09228+K09228+K04440
Genetic Information Processing	Translation	Ribosome	3	209	1	1	ko03010	ncbi_109373174(PDP1);GDR1_Gene010320(MRPS6);ncbi_109392018(RS5)	K02984+K02990+K02988
Organismal Systems	Sensory system	Olfactory transduction	11	416	1	1	ko04740	ncbi_109380340(ACTN4);ncbi_109384296(STK36);ncbi_109385540(NCKX2);ncbi_109387521(AAPK1);ncbi_109387927(KCC2D);ncbi_109392611(PDE2);ncbi_109394691(ARRC);ncbi_109372224(FRAS1);ncbi_109373019(PKH2);GDR1_Gene010424(GNAL);ncbi_109390284(KAPCB)	K02183+K00910+K05849+K07376+K19477+K13755+K04439+K05849+K04515+K04633+K04515
