# Supplementary material for: Single-Cell Landscape of the Cochlea Revealed Cell-Type-Specific Diversification in Hipposideros armiger Based on PacBio Long-Read Sequencing
Source: Biomolecules. 2025 Feb 1;15(2):211. doi: 10.3390/biom15020211 (PMC11853400; doi:10.3390/biom15020211)
Supplement: Supplementary file 1 [file biomolecules-15-00211-s001.zip › biomolecules-3402521-Supplementary Table S5.xlsx]

## Sheet: Branch.depended_gene.xls
branch	GeneID	Gene_module	P_value	FDR	Symbol	Description	KEGG_A_class	KEGG_B_class	Pathway	K_ID	GO Component	GO Function	GO Process
State 2,1 -vs- State 2,3,4,5	ncbi_109379696	2	1.96786e-16	2.11025e-14	ZNT5	PREDICTED: zinc transporter 3 isoform X1 [Hipposideros armiger]	-	-	-	-	GO:0005768//endosome;GO:0016021//integral component of membrane;GO:0016023//cytoplasmic, membrane-bounded vesicle;GO:0042995//cell projection;GO:0044433//cytoplasmic vesicle part	GO:0005385//zinc ion transmembrane transporter activity;GO:0005488//binding	GO:0006829//zinc II ion transport;GO:0032879//regulation of localization;GO:0044763//single-organism cellular process
State 2,1 -vs- State 2,3,4,5	ncbi_109380465	2	6.41087e-13	5.32327e-11	PUTP	PREDICTED: sodium-dependent multivitamin transporter [Hipposideros armiger]	Organismal Systems	Digestive system	ko04977//Vitamin digestion and absorption	K14386	GO:0031224//intrinsic component of membrane	-	GO:0044763//single-organism cellular process;GO:0051234//establishment of localization
State 2,1 -vs- State 2,3,4,5	GDR1_Gene000091	5	8.28824e-12	6.1843e-10	Klhl29	kelch-like protein 29 isoform X1 [Myotis lucifugus]	-	-	-	-	-	-	-
State 2,1 -vs- State 2,3,4,5	GDR1_Gene000309	2	2.99281e-11	2.11478e-09	-	-	-	-	-	-	-	-	-
State 2,1 -vs- State 2,3,4,5	ncbi_109382064	2	2.8323e-09	1.60748e-07	VNS1	PREDICTED: prostaglandin-H2 D-isomerase [Hipposideros armiger]	Metabolism	Lipid metabolism	ko00590//Arachidonic acid metabolism	K01830	GO:0005783//endoplasmic reticulum;GO:0031090//organelle membrane;GO:0031988//membrane-bounded vesicle;GO:0044421//extracellular region part	GO:0016860//intramolecular oxidoreductase activity;GO:0019840//isoprenoid binding	GO:0006693//prostaglandin metabolic process;GO:0042749//regulation of circadian sleep/wake cycle;GO:0051234//establishment of localization
State 2,1 -vs- State 2,3,4,5	ncbi_109383214	3	6.80644e-13	5.62982e-11	SUHW	PREDICTED: zinc finger protein 423 isoform X1 [Hipposideros armiger]	-	-	-	-	GO:0043231//intracellular membrane-bounded organelle	GO:0003676//nucleic acid binding;GO:0043169//cation binding	GO:0030510//regulation of BMP signaling pathway;GO:0048731//system development;GO:0048869//cellular developmental process
State 2,1 -vs- State 2,3,4,5	ncbi_109384188	2	5.48334e-10	3.2504e-08	VTS1	PREDICTED: protein Smaug homolog 1 isoform X1 [Hipposideros armiger]	-	-	-	-	-	GO:0003723//RNA binding;GO:0045182//translation regulator activity	GO:0006417//regulation of translation
State 2,1 -vs- State 2,3,4,5	ncbi_109387905	2	3.94733e-09	2.22259e-07	RL35A	60S ribosomal protein L35a [Homo sapiens]	Genetic Information Processing	Translation	ko03010//Ribosome	K02917	GO:0015934//large ribosomal subunit;GO:0031988//membrane-bounded vesicle;GO:0043231//intracellular membrane-bounded organelle	GO:0003723//RNA binding;GO:0005198//structural molecule activity	GO:0000956//nuclear-transcribed mRNA catabolic process;GO:0006412//translation;GO:0006613//cotranslational protein targeting to membrane;GO:0016032//viral process;GO:0016072//rRNA metabolic process;GO:0022613//ribonucleoprotein complex biogenesis;GO:0032774//RNA biosynthetic process;GO:0043624//cellular protein complex disassembly
State 2,1 -vs- State 2,3,4,5	GDR1_Gene000540	4	1.09951e-25	1.87709e-23	MYLK	PREDICTED: myosin light chain kinase, smooth muscle isoform X1 [Hipposideros armiger]	Cellular Processes;Cellular Processes;Environmental Information Processing;Environmental Information Processing;Organismal Systems;Organismal Systems;Organismal Systems;Organismal Systems;Environmental Information Processing	Cell motility;Cellular community - eukaryotes;Signal transduction;Signal transduction;Endocrine system;Circulatory system;Immune system;Digestive system;Signal transduction	ko04810//Regulation of actin cytoskeleton;ko04510//Focal adhesion;ko04020//Calcium signaling pathway;ko04022//cGMP - PKG signaling pathway;ko04921//Oxytocin signaling pathway;ko04270//Vascular smooth muscle contraction;ko04611//Platelet activation;ko04971//Gastric acid secretion;ko04371//Apelin signaling pathway	K00907;K00907;K00907;K00907;K00907;K00907;K00907;K00907;K00907	-	-	-
State 2,1 -vs- State 2,3,4,5	ncbi_109387984	4	7.45609e-14	6.82888e-12	PAK2	PREDICTED: kalirin isoform X1 [Hipposideros armiger]	-	-	-	-	GO:0031988//membrane-bounded vesicle	GO:0004672//protein kinase activity;GO:0005088//Ras guanyl-nucleotide exchange factor activity;GO:0032550//purine ribonucleoside binding	GO:0006464//cellular protein modification process;GO:0006796//phosphate-containing compound metabolic process;GO:0043087//regulation of GTPase activity
State 2,1 -vs- State 2,3,4,5	ncbi_109388914	1	5.23743e-14	4.83839e-12	IL34	PREDICTED: interleukin-34 isoform X1 [Hipposideros armiger]	Environmental Information Processing;Environmental Information Processing	Signaling molecules and interaction;Signaling molecules and interaction	ko04060//Cytokine-cytokine receptor interaction;ko04061//Viral protein interaction with cytokine and cytokine receptor	K22633;K22633	GO:0044421//extracellular region part	GO:0005126//cytokine receptor binding	GO:0042127//regulation of cell proliferation
State 2,1 -vs- State 2,3,4,5	ncbi_109389132	3	4.3979e-22	6.51745e-20	CFAB	PREDICTED: haptoglobin [Hipposideros armiger]	-	-	-	-	-	GO:0004175//endopeptidase activity;GO:0005515//protein binding	GO:0019538//protein metabolic process
State 2,1 -vs- State 2,3,4,5	ncbi_109394466	3	8.8846e-95	1.11528e-91	WIF1	PREDICTED: fibrillin-1 [Hipposideros armiger]	Environmental Information Processing	Signal transduction	ko04350//TGF-beta signaling pathway	K06825	GO:0031988//membrane-bounded vesicle;GO:0043205//fibril	GO:0005198//structural molecule activity;GO:0046872//metal ion binding	GO:0044767//single-organism developmental process
State 2,1 -vs- State 2,3,4,5	ncbi_109394542	4	3.88091e-28	7.32908e-26	FGFH	PREDICTED: fibroblast growth factor 7 [Hipposideros armiger]	Human Diseases;Environmental Information Processing;Environmental Information Processing;Environmental Information Processing;Cellular Processes;Environmental Information Processing;Human Diseases	Cancers;Signal transduction;Signal transduction;Signal transduction;Cell motility;Signal transduction;Cancers	ko05200//Pathways in cancer;ko04151//PI3K-Akt signaling pathway;ko04010//MAPK signaling pathway;ko04014//Ras signaling pathway;ko04810//Regulation of actin cytoskeleton;ko04015//Rap1 signaling pathway;ko05218//Melanoma	K04358;K04358;K04358;K04358;K04358;K04358;K04358	GO:0043231//intracellular membrane-bounded organelle	GO:0005539//glycosaminoglycan binding;GO:0070851//growth factor receptor binding	GO:0001934//positive regulation of protein phosphorylation;GO:0006935//chemotaxis;GO:0007169//transmembrane receptor protein tyrosine kinase signaling pathway;GO:0010634//positive regulation of epithelial cell migration;GO:0010837//regulation of keratinocyte proliferation;GO:0030036//actin cytoskeleton organization;GO:0032940//secretion by cell;GO:0034613//cellular protein localization;GO:0050679…
State 2,1 -vs- State 2,3,4,5	ncbi_109394177	4	8.1811e-12	6.12578e-10	AT2A1	PREDICTED: probable phospholipid-transporting ATPase IM [Hipposideros armiger]	-	-	-	-	-	-	-
State 2,1 -vs- State 2,3,4,5	ncbi_109395566	1	1.05317e-21	1.50836e-19	NHSL2	PREDICTED: Nance-Horan syndrome protein isoform X1 [Hipposideros armiger]	-	-	-	-	-	-	GO:0048869//cellular developmental process
State 2,1 -vs- State 2,3,4,5	ncbi_109371168	1	1.51468e-09	8.64259e-08	ZN283	PREDICTED: B-cell lymphoma 6 protein isoform X1 [Hipposideros armiger]	Human Diseases;Environmental Information Processing	Cancers;Signal transduction	ko05202//Transcriptional misregulation in cancers;ko04068//FoxO signaling pathway	K15618;K15618	GO:0043231//intracellular membrane-bounded organelle;GO:0044427//chromosomal part	GO:0000976//transcription regulatory region sequence-specific DNA binding;GO:0000981//RNA polymerase II transcription factor activity, sequence-specific DNA binding;GO:0003682//chromatin binding;GO:0043169//cation binding	GO:0001558//regulation of cell growth;GO:0001952//regulation of cell-matrix adhesion;GO:0002719//negative regulation of cytokine production involved in immune response;GO:0002829//negative regulation of type 2 immune response;GO:0006357//regulation of transcription from RNA polymerase II promoter;GO:0007010//cytoskeleton organization;GO:0008593//regulation of Notch signaling pathway;GO:0030098//l…
State 2,1 -vs- State 2,3,4,5	ncbi_109371205	1	3.72122e-32	8.92256e-30	LMX1A	PREDICTED: lipoma-preferred partner [Hipposideros armiger]	-	-	-	-	GO:0005924//cell-substrate adherens junction	GO:0046914//transition metal ion binding	-
State 2,1 -vs- State 2,3,4,5	ncbi_109372343	2	2.6112e-10	1.62458e-08	ASPR	PREDICTED: prosaposin isoform X1 [Hipposideros armiger]	Cellular Processes	Transport and catabolism	ko04142//Lysosome	K12382	GO:0000323//lytic vacuole;GO:0031988//membrane-bounded vesicle;GO:0044421//extracellular region part	-	GO:0003006//developmental process involved in reproduction;GO:0006643//membrane lipid metabolic process;GO:0007188//adenylate cyclase-modulating G-protein coupled receptor signaling pathway;GO:0010033//response to organic substance;GO:0040007//growth;GO:0042327//positive regulation of phosphorylation;GO:0060548//negative regulation of cell death
State 2,1 -vs- State 2,3,4,5	ncbi_109373713	2	2.57128e-37	7.31615e-35	LXN	PREDICTED: retinoic acid receptor responder protein 1 [Hipposideros armiger]	-	-	-	-	GO:0031224//intrinsic component of membrane;GO:0031988//membrane-bounded vesicle	-	GO:0008283//cell proliferation
State 2,1 -vs- State 2,3,4,5	ncbi_109375724	3	3.2822e-44	1.29708e-41	DOC10	PREDICTED: dedicator of cytokinesis protein 3 isoform X1 [Hipposideros armiger]	-	-	-	-	GO:0044424//intracellular part	GO:0019904//protein domain specific binding	GO:0043087//regulation of GTPase activity
State 2,1 -vs- State 2,3,4,5	ncbi_109377934	4	1.24694e-31	2.89236e-29	GP126	PREDICTED: parathyroid hormone/parathyroid hormone-related peptide receptor isoform X1 [Hipposideros armiger]	Environmental Information Processing;Organismal Systems	Signaling molecules and interaction;Excretory system	ko04080//Neuroactive ligand-receptor interaction;ko04961//Endocrine and other factor-regulated calcium reabsorption	K04585;K04585	GO:0016021//integral component of membrane;GO:0031988//membrane-bounded vesicle;GO:0044464//cell part	GO:0004930//G-protein coupled receptor activity;GO:0005515//protein binding;GO:0042277//peptide binding	GO:0001649//osteoblast differentiation;GO:0001894//tissue homeostasis;GO:0006875//cellular metal ion homeostasis;GO:0007188//adenylate cyclase-modulating G-protein coupled receptor signaling pathway;GO:0021700//developmental maturation;GO:0031214//biomineral tissue development;GO:0042127//regulation of cell proliferation
State 2,1 -vs- State 2,3,4,5	ncbi_109379076	2	3.30978e-28	6.30631e-26	LOXL2	PREDICTED: protein-lysine 6-oxidase isoform X1 [Hipposideros armiger]	-	-	-	-	GO:0031012//extracellular matrix;GO:0043231//intracellular membrane-bounded organelle;GO:0044421//extracellular region part	GO:0016641//oxidoreductase activity, acting on the CH-NH2 group of donors, oxygen as acceptor;GO:0046914//transition metal ion binding	GO:0009611//response to wounding;GO:0009725//response to hormone;GO:0030323//respiratory tube development;GO:0036211//protein modification process;GO:0044710//single-organism metabolic process;GO:0085029//extracellular matrix assembly
State 2,1 -vs- State 2,3,4,5	ncbi_109379066	3	1.33994e-37	3.96997e-35	ZN609	PREDICTED: zinc finger protein 608 [Hipposideros armiger]	-	-	-	-	-	-	-
State 2,1 -vs- State 2,3,4,5	ncbi_109379010	4	5.06553e-09	2.78604e-07	LUCI	PREDICTED: long-chain fatty acid transport protein 6 isoform X1 [Hipposideros armiger]	Human Diseases;Organismal Systems	Endocrine and metabolic diseases;Endocrine system	ko04931//Insulin resistance;ko03320//PPAR signaling pathway	K08749;K08749	GO:0031224//intrinsic component of membrane	GO:0015645//fatty acid ligase activity	GO:0006869//lipid transport
State 2,1 -vs- State 2,3,4,5	ncbi_109379160	3	2.02825e-10	1.27678e-08	RPGF4	PREDICTED: ral guanine nucleotide dissociation stimulator-like 1 [Hipposideros armiger]	Environmental Information Processing	Signal transduction	ko04014//Ras signaling pathway	K17635	GO:0044464//cell part	-	GO:0043087//regulation of GTPase activity
State 2,1 -vs- State 2,3,4,5	GDR1_Gene001400	2	2.25757e-11	1.61125e-09	Bmpr2	PREDICTED: bone morphogenetic protein receptor type-2 [Hipposideros armiger]	Environmental Information Processing;Human Diseases;Environmental Information Processing;Cellular Processes;Organismal Systems;Environmental Information Processing;Human Diseases	Signaling molecules and interaction;Cancers;Signal transduction;Cellular community - eukaryotes;Development;Signal transduction;Cardiovascular diseases	ko04060//Cytokine-cytokine receptor interaction;ko05206//MicroRNAs in cancer;ko04390//Hippo signaling pathway;ko04550//Signaling pathways regulating pluripotency of stem cells;ko04360//Axon guidance;ko04350//TGF-beta signaling pathway;ko05418//Fluid shear stress and atherosclerosis	K04671;K04671;K04671;K04671;K04671;K04671;K04671	-	-	-
State 2,1 -vs- State 2,3,4,5	ncbi_109379324	1	4.21248e-13	3.56724e-11	PALM3	PREDICTED: A-kinase anchor protein 2 isoform X2 [Hipposideros armiger]	-	-	-	-	GO:0016020//membrane;GO:0032991//macromolecular complex	GO:0005515//protein binding	GO:0007167//enzyme linked receptor protein signaling pathway;GO:0033036//macromolecule localization;GO:0051259//protein oligomerization
State 2,1 -vs- State 2,3,4,5	ncbi_109379328	2	7.0016e-12	5.27965e-10	ZMYM4	KIAA1958 protein, partial [Homo sapiens]	-	-	-	-	-	-	-
State 2,1 -vs- State 2,3,4,5	ncbi_109379479	3	8.80314e-16	9.16385e-14	CO4A3	PREDICTED: collagen alpha-1(XXV) chain isoform X1 [Hipposideros armiger]	-	-	-	-	GO:0016021//integral component of membrane;GO:0044421//extracellular region part;GO:0044432//endoplasmic reticulum part	GO:0005539//glycosaminoglycan binding;GO:0042277//peptide binding	GO:0022411//cellular component disassembly;GO:0032963//collagen metabolic process;GO:0043062//extracellular structure organization
State 2,1 -vs- State 2,3,4,5	ncbi_109379500	3	7.46739e-09	4.03428e-07	SFTPD	PREDICTED: scavenger receptor class A member 5 isoform X1 [Hipposideros armiger]	-	-	-	-	GO:0016021//integral component of membrane;GO:0044464//cell part	GO:0038024//cargo receptor activity	GO:0006826//iron ion transport;GO:0006897//endocytosis;GO:0009408//response to heat;GO:0010467//gene expression;GO:0032101//regulation of response to external stimulus;GO:0046916//cellular transition metal ion homeostasis;GO:0051260//protein homooligomerization
State 2,1 -vs- State 2,3,4,5	ncbi_109379752	2	6.64566e-09	3.61781e-07	PSPC1	PREDICTED: RNA-binding protein Musashi homolog 2 isoform X2 [Myotis davidii]	Genetic Information Processing	Translation	ko03015//mRNA surveillance pathway	K14411	GO:0030529//intracellular ribonucleoprotein complex	GO:0008187//poly-pyrimidine tract binding	GO:0048468//cell development
State 2,1 -vs- State 2,3,4,5	ncbi_109379844	2	1.42132e-65	9.19123e-63	BOR3	PREDICTED: sodium-driven chloride bicarbonate exchanger [Hipposideros armiger]	-	-	-	-	-	-	-
State 2,1 -vs- State 2,3,4,5	ncbi_109379928	2	6.06363e-09	3.3179e-07	SERIC	PREDICTED: serine incorporator 3 [Hipposideros armiger]	-	-	-	-	GO:0016020//membrane	GO:0015179//L-amino acid transmembrane transporter activity	GO:0006575//cellular modified amino acid metabolic process;GO:0006643//membrane lipid metabolic process;GO:0015807//L-amino acid transport;GO:1902235//regulation of endoplasmic reticulum stress-induced intrinsic apoptotic signaling pathway
State 2,1 -vs- State 2,3,4,5	ncbi_109379929	3	1.3529e-08	7.09356e-07	ADDL	PREDICTED: adenosine deaminase isoform X1 [Hipposideros armiger]	Metabolism;Human Diseases	Nucleotide metabolism;Immune diseases	ko00230//Purine metabolism;ko05340//Primary immunodeficiency	K01488;K01488	-	GO:0016814//hydrolase activity, acting on carbon-nitrogen (but not peptide) bonds, in cyclic amidines	GO:0009127//purine nucleoside monophosphate biosynthetic process
State 2,1 -vs- State 2,3,4,5	ncbi_109379930	3	2.77932e-12	2.18858e-10	WISP3	PREDICTED: WNT1-inducible-signaling pathway protein 2 [Hipposideros armiger]	-	-	-	-	GO:0016020//membrane;GO:0031988//membrane-bounded vesicle;GO:0044421//extracellular region part	GO:0019838//growth factor binding	-
State 2,1 -vs- State 2,3,4,5	GDR1_Gene001721	4	2.1524e-14	2.04144e-12	EYA2	eyes absent homolog 2 isoform X1 [Rhinolophus ferrumequinum]	-	-	-	-	-	-	-
State 2,1 -vs- State 2,3,4,5	GDR1_Gene001922	4	3.24176e-14	3.02092e-12	Pitpnc1	Cytoplasmic phosphatidylinositol transfer protein 1 [Heterocephalus glaber]	-	-	-	-	-	-	-
State 2,1 -vs- State 2,3,4,5	ncbi_109380372	1	5.79663e-14	5.3319e-12	SHKD	PREDICTED: insulin-like growth factor 1 receptor [Hipposideros armiger]	Human Diseases;Environmental Information Processing;Cellular Processes;Environmental Information Processing;Environmental Information Processing;Cellular Processes;Human Diseases;Human Diseases;Cellular Processes;Environmental Information Processing;Environmental Information Processing;Environmental Information Processing;Cellular Processes;Organismal Systems;Human Diseases;Organismal Systems;Cel…	Cancers;Signal transduction;Transport and catabolism;Signal transduction;Signal transduction;Cellular community - eukaryotes;Cancers;Cancers;Cellular community - eukaryotes;Signal transduction;Signal transduction;Signal transduction;Cell growth and death;Aging;Cancers;Endocrine system;Cellular community - eukaryotes;Cancers;Cancers;Aging;Nervous system;Endocrine system	ko05200//Pathways in cancer;ko04151//PI3K-Akt signaling pathway;ko04144//Endocytosis;ko04014//Ras signaling pathway;ko04015//Rap1 signaling pathway;ko04510//Focal adhesion;ko05205//Proteoglycans in cancer;ko05202//Transcriptional misregulation in cancers;ko04550//Signaling pathways regulating pluripotency of stem cells;ko04068//FoxO signaling pathway;ko04152//AMPK signaling pathway;ko04066//HIF-1…	K05087;K05087;K05087;K05087;K05087;K05087;K05087;K05087;K05087;K05087;K05087;K05087;K05087;K05087;K05087;K05087;K05087;K05087;K05087;K05087;K05087;K05087	GO:0031224//intrinsic component of membrane;GO:0043227//membrane-bounded organelle;GO:0043234//protein complex;GO:0044424//intracellular part	GO:0004714//transmembrane receptor protein tyrosine kinase activity;GO:0005102//receptor binding;GO:0005520//insulin-like growth factor binding;GO:0032550//purine ribonucleoside binding	GO:0002009//morphogenesis of an epithelium;GO:0002376//immune system process;GO:0006275//regulation of DNA replication;GO:0006469//negative regulation of protein kinase activity;GO:0007088//regulation of mitotic nuclear division;GO:0007169//transmembrane receptor protein tyrosine kinase signaling pathway;GO:0007417//central nervous system development;GO:0007530//sex determination;GO:0018108//pept…
State 2,1 -vs- State 2,3,4,5	ncbi_109380376	2	1.08169e-10	7.12446e-09	CAR14	PREDICTED: tight junction protein ZO-1 [Hipposideros armiger]	Cellular Processes;Human Diseases;Cellular Processes;Cellular Processes	Cellular community - eukaryotes;Infectious diseases;Cellular community - eukaryotes;Cellular community - eukaryotes	ko04530//Tight junction;ko05132//Salmonella infection;ko04540//Gap junction;ko04520//Adherens junction	K05701;K05701;K05701;K05701	GO:0005886//plasma membrane;GO:0043231//intracellular membrane-bounded organelle;GO:0043296//apical junction complex;GO:0044291//cell-cell contact zone;GO:0044444//cytoplasmic part;GO:0070161//anchoring junction	GO:0005515//protein binding	GO:0001678//cellular glucose homeostasis;GO:0002237//response to molecule of bacterial origin;GO:0007267//cell-cell signaling;GO:0009628//response to abiotic stimulus;GO:0012501//programmed cell death;GO:0022411//cellular component disassembly;GO:0034329//cell junction assembly;GO:0035556//intracellular signal transduction;GO:0043114//regulation of vascular permeability;GO:0048646//anatomical str…
State 2,1 -vs- State 2,3,4,5	ncbi_109380456	4	2.10878e-137	5.62517e-134	LYAM1	PREDICTED: complement factor H isoform X4 [Hipposideros armiger]	Organismal Systems;Human Diseases	Immune system;Infectious diseases	ko04610//Complement and coagulation cascades;ko05150//Staphylococcus aureus infection	K04004;K04004	GO:0016020//membrane;GO:0031988//membrane-bounded vesicle;GO:0043227//membrane-bounded organelle;GO:0043231//intracellular membrane-bounded organelle;GO:0044421//extracellular region part;GO:0044424//intracellular part;GO:0044464//cell part	GO:0005488//binding;GO:0005539//glycosaminoglycan binding;GO:0043168//anion binding;GO:0097367//carbohydrate derivative binding	GO:0002252//immune effector process;GO:0002673//regulation of acute inflammatory response;GO:0006956//complement activation;GO:0009605//response to external stimulus;GO:0010033//response to organic substance;GO:0032496//response to lipopolysaccharide;GO:0034341//response to interferon-gamma;GO:0034614//cellular response to reactive oxygen species;GO:0045087//innate immune response;GO:0048583//reg…
State 2,1 -vs- State 2,3,4,5	ncbi_109380519	1	1.67452e-62	1.02098e-59	KCO6	PREDICTED: potassium channel subfamily T member 2 isoform X1 [Hipposideros armiger]	-	-	-	-	-	GO:0005227//calcium activated cation channel activity	GO:0034220//ion transmembrane transport
State 2,1 -vs- State 2,3,4,5	GDR1_Gene001969	1	1.10248e-51	5.34705e-49	CFHR3	PREDICTED: complement factor H-related protein 3-like isoform X2 [Hipposideros armiger]	Organismal Systems	Immune system	ko04610//Complement and coagulation cascades	K23815	GO:0031988//membrane-bounded vesicle;GO:0044421//extracellular region part;GO:0044464//cell part	GO:0005488//binding;GO:0005539//glycosaminoglycan binding;GO:0043168//anion binding	GO:0002252//immune effector process;GO:0006952//defense response;GO:0006956//complement activation;GO:0044765//single-organism transport;GO:0045087//innate immune response;GO:0048583//regulation of response to stimulus;GO:0070887//cellular response to chemical stimulus
State 2,1 -vs- State 2,3,4,5	ncbi_109380527	2	7.56196e-11	5.0906e-09	RL37A	PREDICTED: 60S ribosomal protein L37a, partial [Canis lupus familiaris]	Genetic Information Processing	Translation	ko03010//Ribosome	K02921	GO:0005924//cell-substrate adherens junction;GO:0015934//large ribosomal subunit;GO:0031988//membrane-bounded vesicle;GO:0043231//intracellular membrane-bounded organelle	GO:0003723//RNA binding;GO:0005198//structural molecule activity;GO:0043169//cation binding	GO:0000956//nuclear-transcribed mRNA catabolic process;GO:0006412//translation;GO:0006613//cotranslational protein targeting to membrane;GO:0016032//viral process;GO:0032774//RNA biosynthetic process;GO:0043624//cellular protein complex disassembly
State 2,1 -vs- State 2,3,4,5	ncbi_109380593	5	2.04406e-14	1.94733e-12	TICN2	PREDICTED: insulin-like growth factor-binding protein 5 [Hipposideros armiger]	-	-	-	-	-	-	-
State 2,1 -vs- State 2,3,4,5	GDR1_Gene002067	2	1.11682e-09	6.45879e-08	CHPF	PREDICTED: chondroitin sulfate synthase 2 [Hipposideros armiger]	Metabolism;Metabolism	Global and overview maps;Glycan biosynthesis and metabolism	ko01100//Metabolic pathways;ko00532//Glycosaminoglycan biosynthesis - chondroitin sulfate / dermatan sulfate	K00747;K00747	GO:0000139//Golgi membrane;GO:0031224//intrinsic component of membrane;GO:0044429//mitochondrial part	GO:0008376//acetylgalactosaminyltransferase activity;GO:0015020//glucuronosyltransferase activity;GO:0043169//cation binding	GO:0006024//glycosaminoglycan biosynthetic process;GO:0006790//sulfur compound metabolic process;GO:0044238//primary metabolic process;GO:0051704//multi-organism process
State 2,1 -vs- State 2,3,4,5	ncbi_109380632	3	4.78859e-25	7.86065e-23	ARI3A	PREDICTED: AT-rich interactive domain-containing protein 5B isoform X1 [Hipposideros armiger]	-	-	-	-	GO:0043231//intracellular membrane-bounded organelle	GO:0000975//regulatory region DNA binding;GO:0003712//transcription cofactor activity	GO:0001667//ameboidal-type cell migration;GO:0007169//transmembrane receptor protein tyrosine kinase signaling pathway;GO:0008406//gonad development;GO:0009887//organ morphogenesis;GO:0010468//regulation of gene expression;GO:0030154//cell differentiation;GO:0035270//endocrine system development;GO:0040007//growth;GO:0044093//positive regulation of molecular function;GO:0060612//adipose tissue de…
State 2,1 -vs- State 2,3,4,5	ncbi_109380616	3	2.22739e-103	3.16884e-100	ANR39	PREDICTED: ankyrin-3 [Hipposideros armiger]	Human Diseases	Cancers	ko05205//Proteoglycans in cancer	K10380	GO:0000323//lytic vacuole;GO:0005783//endoplasmic reticulum;GO:0005856//cytoskeleton;GO:0012505//endomembrane system;GO:0030016//myofibril;GO:0031674//I band;GO:0033267//axon part;GO:0043231//intracellular membrane-bounded organelle;GO:0043296//apical junction complex;GO:0044291//cell-cell contact zone;GO:0044459//plasma membrane part;GO:0045202//synapse;GO:0097060//synaptic membrane	GO:0005198//structural molecule activity;GO:0008092//cytoskeletal protein binding;GO:0050839//cell adhesion molecule binding	GO:0002028//regulation of sodium ion transport;GO:0006612//protein targeting to membrane;GO:0007009//plasma membrane organization;GO:0007010//cytoskeleton organization;GO:0007154//cell communication;GO:0010467//gene expression;GO:0010647//positive regulation of cell communication;GO:0022409//positive regulation of cell-cell adhesion;GO:0022607//cellular component assembly;GO:0032026//response to …
State 2,1 -vs- State 2,3,4,5	ncbi_109380656	2	1.1331e-09	6.53523e-08	RL14	60S ribosomal protein L23 [Homo sapiens]	Genetic Information Processing	Translation	ko03010//Ribosome	K02894	GO:0005924//cell-substrate adherens junction;GO:0015934//large ribosomal subunit;GO:0031988//membrane-bounded vesicle	GO:0003723//RNA binding;GO:0005198//structural molecule activity	GO:0000956//nuclear-transcribed mRNA catabolic process;GO:0006412//translation;GO:0006606//protein import into nucleus;GO:0006613//cotranslational protein targeting to membrane;GO:0016032//viral process;GO:0032774//RNA biosynthetic process;GO:0043624//cellular protein complex disassembly
State 2,1 -vs- State 2,3,4,5	ncbi_109380826	1	2.85673e-14	2.68557e-12	IBP6	PREDICTED: insulin-like growth factor-binding protein 4 isoform X1 [Hipposideros armiger]	-	-	-	-	GO:0044421//extracellular region part	GO:0019838//growth factor binding	GO:0008283//cell proliferation;GO:0009967//positive regulation of signal transduction;GO:0010675//regulation of cellular carbohydrate metabolic process;GO:0040007//growth;GO:0042327//positive regulation of phosphorylation
State 2,1 -vs- State 2,3,4,5	ncbi_109380859	4	5.52524e-12	4.19604e-10	NH121	PREDICTED: estrogen receptor isoform X1 [Hipposideros armiger]	Human Diseases;Organismal Systems;Organismal Systems;Organismal Systems;Organismal Systems	Cancers;Endocrine system;Endocrine system;Endocrine system;Excretory system	ko05205//Proteoglycans in cancer;ko04919//Thyroid hormone signaling pathway;ko04915//Estrogen signaling pathway;ko04917//Prolactin signaling pathway;ko04961//Endocrine and other factor-regulated calcium reabsorption	K08550;K08550;K08550;K08550;K08550	GO:0000785//chromatin;GO:0016020//membrane;GO:0043231//intracellular membrane-bounded organelle	GO:0000976//transcription regulatory region sequence-specific DNA binding;GO:0000982//transcription factor activity, RNA polymerase II core promoter proximal region sequence-specific binding;GO:0003707//steroid hormone receptor activity;GO:0004879//RNA polymerase II transcription factor activity, ligand-activated sequence-specific DNA binding;GO:0005515//protein binding;GO:0008289//lipid binding;…	GO:0006357//regulation of transcription from RNA polymerase II promoter;GO:0006915//apoptotic process;GO:0007186//G-protein coupled receptor signaling pathway;GO:0008202//steroid metabolic process;GO:0008284//positive regulation of cell proliferation;GO:0008406//gonad development;GO:0009755//hormone-mediated signaling pathway;GO:0009967//positive regulation of signal transduction;GO:0010518//posi…
State 2,1 -vs- State 2,3,4,5	ncbi_109380904	2	1.61338e-49	7.32542e-47	APOD	PREDICTED: retinol-binding protein 4 [Hipposideros armiger]	-	-	-	-	GO:0031988//membrane-bounded vesicle;GO:0032991//macromolecular complex;GO:0044421//extracellular region part;GO:0044444//cytoplasmic part	GO:0005319//lipid transporter activity;GO:0005501//retinoid binding;GO:0046983//protein dimerization activity	GO:0001101//response to acid chemical;GO:0001501//skeletal system development;GO:0001523//retinoid metabolic process;GO:0002639//positive regulation of immunoglobulin production;GO:0006006//glucose metabolic process;GO:0007423//sensory organ development;GO:0007601//visual perception;GO:0007602//phototransduction;GO:0008285//negative regulation of cell proliferation;GO:0008406//gonad development;G…
State 2,1 -vs- State 2,3,4,5	ncbi_109380928	2	2.40868e-25	4.04735e-23	NOSTN	PREDICTED: sorbin and SH3 domain-containing protein 1 isoform X1 [Hipposideros armiger]	Organismal Systems;Cellular Processes;Organismal Systems	Endocrine system;Cellular community - eukaryotes;Endocrine system	ko04910//Insulin signaling pathway;ko04520//Adherens junction;ko03320//PPAR signaling pathway	K06086;K06086;K06086	GO:0005815//microtubule organizing center;GO:0005911//cell-cell junction;GO:0005913//cell-cell adherens junction;GO:0005924//cell-substrate adherens junction;GO:0031981//nuclear lumen;GO:0032432//actin filament bundle;GO:0043235//receptor complex;GO:0044444//cytoplasmic part;GO:0044464//cell part;GO:0098589//membrane region	GO:0005102//receptor binding;GO:0005515//protein binding;GO:0008092//cytoskeletal protein binding;GO:0019900//kinase binding;GO:0030674//protein binding, bridging	GO:0003012//muscle system process;GO:0005979//regulation of glycogen biosynthetic process;GO:0007045//cell-substrate adherens junction assembly;GO:0007169//transmembrane receptor protein tyrosine kinase signaling pathway;GO:0009891//positive regulation of biosynthetic process;GO:0009966//regulation of signal transduction;GO:0010828//positive regulation of glucose transport;GO:0031589//cell-substr…
State 2,1 -vs- State 2,3,4,5	GDR1_Gene002292	2	1.47956e-28	2.89668e-26	-	PREDICTED: splicing factor 3B subunit 4-like [Equus asinus]	-	-	-	-	-	-	-
State 2,1 -vs- State 2,3,4,5	ncbi_109381233	3	1.85633e-24	2.9785e-22	TNR8	PREDICTED: tumor necrosis factor receptor superfamily member 1B [Hipposideros armiger]	Environmental Information Processing;Environmental Information Processing;Organismal Systems;Human Diseases	Signaling molecules and interaction;Signal transduction;Endocrine system;Neurodegenerative diseases	ko04060//Cytokine-cytokine receptor interaction;ko04668//TNF signaling pathway;ko04920//Adipocytokine signaling pathway;ko05014//Amyotrophic lateral sclerosis (ALS)	K05141;K05141;K05141;K05141	GO:0030424//axon;GO:0044424//intracellular part;GO:0098589//membrane region	GO:0005035//death receptor activity;GO:0044389//ubiquitin-like protein ligase binding	GO:0006952//defense response;GO:0012501//programmed cell death;GO:0019221//cytokine-mediated signaling pathway;GO:0031331//positive regulation of cellular catabolic process;GO:0032496//response to lipopolysaccharide;GO:0060255//regulation of macromolecule metabolic process
State 2,1 -vs- State 2,3,4,5	ncbi_109381369	3	1.19807e-27	2.20404e-25	CD2AP	PREDICTED: src kinase-associated phosphoprotein 2 isoform X1 [Hipposideros armiger]	Human Diseases	Infectious disease: bacterial	ko05135//Yersinia infection	K23471	GO:0016020//membrane;GO:0044424//intracellular part	-	GO:0008283//cell proliferation
State 2,1 -vs- State 2,3,4,5	GDR1_Gene002465	3	1.38618e-09	7.93057e-08	PLIN1	PREDICTED: perilipin-1 [Hipposideros armiger]	Organismal Systems;Organismal Systems;Organismal Systems;Environmental Information Processing	Endocrine system;Endocrine system;Environmental adaptation;Signal transduction	ko03320//PPAR signaling pathway;ko04923//Regulation of lipolysis in adipocyte;ko04714//Thermogenesis;ko04371//Apelin signaling pathway	K08768;K08768;K08768;K08768	GO:0031231//intrinsic component of peroxisomal membrane;GO:0032991//macromolecular complex;GO:0043231//intracellular membrane-bounded organelle;GO:0043232//intracellular non-membrane-bounded organelle;GO:0044444//cytoplasmic part	GO:0005488//binding;GO:0046983//protein dimerization activity	GO:0006629//lipid metabolic process;GO:0006641//triglyceride metabolic process;GO:0007031//peroxisome organization;GO:0032535//regulation of cellular component size;GO:0045444//fat cell differentiation;GO:0050794//regulation of cellular process
State 2,1 -vs- State 2,3,4,5	loci002384	1	3.28073e-10	2.00031e-08	ANPEP	PREDICTED: aminopeptidase N [Hipposideros armiger]	Metabolism;Organismal Systems;Metabolism;Organismal Systems	Global and overview maps;Immune system;Metabolism of other amino acids;Endocrine system	ko01100//Metabolic pathways;ko04640//Hematopoietic cell lineage;ko00480//Glutathione metabolism;ko04614//Renin-angiotensin system	K11140;K11140;K11140;K11140	GO:0005774//vacuolar membrane;GO:0012506//vesicle membrane;GO:0016021//integral component of membrane;GO:0016023//cytoplasmic, membrane-bounded vesicle;GO:0030119//AP-type membrane coat adaptor complex;GO:0031252//cell leading edge;GO:0031984//organelle subcompartment;GO:0031988//membrane-bounded vesicle;GO:0043233//organelle lumen;GO:0043234//protein complex;GO:0044421//extracellular region part…	GO:0004872//receptor activity;GO:0005488//binding;GO:0008238//exopeptidase activity;GO:0022892//substrate-specific transporter activity;GO:0033218//amide binding;GO:0046914//transition metal ion binding	GO:0001505//regulation of neurotransmitter levels;GO:0006810//transport;GO:0006901//vesicle coating;GO:0007033//vacuole organization;GO:0007169//transmembrane receptor protein tyrosine kinase signaling pathway;GO:0008088//axo-dendritic transport;GO:0008104//protein localization;GO:0015031//protein transport;GO:0016486//peptide hormone processing;GO:0019058//viral life cycle;GO:0030334//regulation…
State 2,1 -vs- State 2,3,4,5	ncbi_109381548	2	1.89823e-15	1.94751e-13	Y1809	PREDICTED: signal-induced proliferation-associated 1-like protein 1 [Hipposideros armiger]	Environmental Information Processing	Signal transduction	ko04015//Rap1 signaling pathway	K17701	-	GO:0005102//receptor binding	GO:0007169//transmembrane receptor protein tyrosine kinase signaling pathway;GO:0010769//regulation of cell morphogenesis involved in differentiation;GO:0043087//regulation of GTPase activity
State 2,1 -vs- State 2,3,4,5	ncbi_109381743	5	9.3061e-13	7.6089e-11	DA	PREDICTED: transcription factor 4 isoform X1 [Hipposideros armiger]	-	-	-	-	GO:0043231//intracellular membrane-bounded organelle;GO:0043234//protein complex	GO:0000977//RNA polymerase II regulatory region sequence-specific DNA binding;GO:0000982//transcription factor activity, RNA polymerase II core promoter proximal region sequence-specific binding;GO:0001083//transcription factor activity, RNA polymerase II basal transcription factor binding;GO:0001091//RNA polymerase II basal transcription factor binding;GO:0003712//transcription cofactor activity…	GO:0006352//DNA-templated transcription, initiation;GO:0006357//regulation of transcription from RNA polymerase II promoter;GO:0034622//cellular macromolecular complex assembly;GO:0045597//positive regulation of cell differentiation
State 2,1 -vs- State 2,3,4,5	ncbi_109381815	1	6.21053e-28	1.15246e-25	Y9955	PREDICTED: platelet-derived growth factor receptor alpha isoform X1 [Hipposideros armiger]	Human Diseases;Environmental Information Processing;Cellular Processes;Human Diseases;Environmental Information Processing;Environmental Information Processing;Environmental Information Processing;Cellular Processes;Environmental Information Processing;Cellular Processes;Environmental Information Processing;Environmental Information Processing;Human Diseases;Human Diseases;Cellular Processes;Huma…	Cancers;Signal transduction;Transport and catabolism;Infectious diseases;Signal transduction;Signaling molecules and interaction;Signal transduction;Cell motility;Signal transduction;Cellular community - eukaryotes;Signal transduction;Signal transduction;Cancers;Cancers;Cellular community - eukaryotes;Cancers;Cancers;Cancers;Cancers	ko05200//Pathways in cancer;ko04151//PI3K-Akt signaling pathway;ko04144//Endocytosis;ko05166//HTLV-I infection;ko04010//MAPK signaling pathway;ko04060//Cytokine-cytokine receptor interaction;ko04014//Ras signaling pathway;ko04810//Regulation of actin cytoskeleton;ko04015//Rap1 signaling pathway;ko04510//Focal adhesion;ko04020//Calcium signaling pathway;ko04072//Phospholipase D signaling pathway;k…	K04363;K04363;K04363;K04363;K04363;K04363;K04363;K04363;K04363;K04363;K04363;K04363;K04363;K04363;K04363;K04363;K04363;K04363;K04363	GO:0016021//integral component of membrane;GO:0042995//cell projection;GO:0044459//plasma membrane part	GO:0005017//platelet-derived growth factor-activated receptor activity;GO:0019838//growth factor binding;GO:0032550//purine ribonucleoside binding;GO:0046983//protein dimerization activity;GO:0070851//growth factor receptor binding	GO:0006275//regulation of DNA replication;GO:0006468//protein phosphorylation;GO:0006935//chemotaxis;GO:0008202//steroid metabolic process;GO:0008284//positive regulation of cell proliferation;GO:0008406//gonad development;GO:0010518//positive regulation of phospholipase activity;GO:0010543//regulation of platelet activation;GO:0022602//ovulation cycle process;GO:0030097//hemopoiesis;GO:0030239//…
State 2,1 -vs- State 2,3,4,5	ncbi_109381787	3	5.53585e-18	6.75057e-16	APBB3	PREDICTED: amyloid beta A4 precursor protein-binding family B member 2 isoform X1 [Hipposideros armiger]	Metabolism;Metabolism	Global and overview maps;Amino acid metabolism	ko01100//Metabolic pathways;ko00310//Lysine degradation	K11433;K11433	GO:0043231//intracellular membrane-bounded organelle	GO:0005515//protein binding	GO:0001558//regulation of cell growth;GO:0010468//regulation of gene expression;GO:0022402//cell cycle process;GO:0042981//regulation of apoptotic process;GO:0043062//extracellular structure organization;GO:0097485//neuron projection guidance
State 2,1 -vs- State 2,3,4,5	ncbi_109381789	4	2.33791e-31	5.30755e-29	SCEL	PREDICTED: LIM and calponin homology domains-containing protein 1 isoform X1 [Hipposideros armiger]	-	-	-	-	-	GO:0046914//transition metal ion binding	GO:0030036//actin cytoskeleton organization
State 2,1 -vs- State 2,3,4,5	ncbi_109381877	4	3.2343e-13	2.78306e-11	CP9C1	PREDICTED: prostacyclin synthase isoform X1 [Hipposideros armiger]	Metabolism	Lipid metabolism	ko00590//Arachidonic acid metabolism	K01831	GO:0031090//organelle membrane;GO:0043231//intracellular membrane-bounded organelle;GO:0044421//extracellular region part;GO:0044459//plasma membrane part	GO:0016491//oxidoreductase activity;GO:0016860//intramolecular oxidoreductase activity;GO:0046906//tetrapyrrole binding;GO:0046914//transition metal ion binding	GO:0001666//response to hypoxia;GO:0006693//prostaglandin metabolic process;GO:0009967//positive regulation of signal transduction;GO:0031327//negative regulation of cellular biosynthetic process;GO:0031348//negative regulation of defense response;GO:0043065//positive regulation of apoptotic process;GO:0043433//negative regulation of sequence-specific DNA binding transcription factor activity;GO:…
State 2,1 -vs- State 2,3,4,5	ncbi_109381872	3	2.4959e-21	3.4586e-19	FA65B	PREDICTED: protein FAM65C isoform X1 [Hipposideros armiger]	-	-	-	-	-	-	-
State 2,1 -vs- State 2,3,4,5	ncbi_109381994	5	3.70934e-11	2.60386e-09	CBPZ	secreted frizzled-related protein 2 precursor [Sus scrofa]	Environmental Information Processing	Signal transduction	ko04310//Wnt signaling pathway	K02176	-	-	-
State 2,1 -vs- State 2,3,4,5	GDR1_Gene002783	3	6.99851e-40	2.29767e-37	ITGA1	PREDICTED: integrin alpha-1 [Hipposideros armiger]	Environmental Information Processing;Cellular Processes;Cellular Processes;Environmental Information Processing;Organismal Systems;Human Diseases;Human Diseases;Human Diseases;Human Diseases	Signal transduction;Cell motility;Cellular community - eukaryotes;Signaling molecules and interaction;Immune system;Cardiovascular diseases;Cardiovascular diseases;Cardiovascular diseases;Infectious diseases	ko04151//PI3K-Akt signaling pathway;ko04810//Regulation of actin cytoskeleton;ko04510//Focal adhesion;ko04512//ECM-receptor interaction;ko04640//Hematopoietic cell lineage;ko05414//Dilated cardiomyopathy (DCM);ko05410//Hypertrophic cardiomyopathy (HCM);ko05412//Arrhythmogenic right ventricular cardiomyopathy (ARVC);ko05165//Human papillomavirus infection	K06480;K06480;K06480;K06480;K06480;K06480;K06480;K06480;K06480	GO:0005924//cell-substrate adherens junction;GO:0008305//integrin complex;GO:0030141//secretory granule;GO:0042995//cell projection;GO:0097458//neuron part;GO:0098589//membrane region	GO:0005518//collagen binding;GO:0019902//phosphatase binding;GO:0043169//cation binding	GO:0000956//nuclear-transcribed mRNA catabolic process;GO:0003012//muscle system process;GO:0007599//hemostasis;GO:0008283//cell proliferation;GO:0010922//positive regulation of phosphatase activity;GO:0031589//cell-substrate adhesion;GO:0042058//regulation of epidermal growth factor receptor signaling pathway;GO:0043062//extracellular structure organization;GO:0043065//positive regulation of apo…
State 2,1 -vs- State 2,3,4,5	ncbi_109382141	3	1.77236e-21	2.50478e-19	PPC1A	PREDICTED: phospholipid phosphatase 1 isoform X1 [Hipposideros armiger]	Environmental Information Processing;Human Diseases;Metabolism;Organismal Systems;Metabolism;Metabolism;Metabolism;Organismal Systems	Signal transduction;Cancers;Lipid metabolism;Immune system;Lipid metabolism;Lipid metabolism;Lipid metabolism;Digestive system	ko04072//Phospholipase D signaling pathway;ko05231//Choline metabolism in cancer;ko00564//Glycerophospholipid metabolism;ko04666//Fc gamma R-mediated phagocytosis;ko00561//Glycerolipid metabolism;ko00600//Sphingolipid metabolism;ko00565//Ether lipid metabolism;ko04975//Fat digestion and absorption	K01080;K01080;K01080;K01080;K01080;K01080;K01080;K01080	GO:0016020//membrane;GO:0031988//membrane-bounded vesicle	GO:0016791//phosphatase activity	GO:0006464//cellular protein modification process;GO:0006796//phosphate-containing compound metabolic process
State 2,1 -vs- State 2,3,4,5	ncbi_109382210	2	4.10499e-38	1.25144e-35	YOEA	PREDICTED: multidrug and toxin extrusion protein 1 isoform X1 [Hipposideros armiger]	-	-	-	-	GO:0031224//intrinsic component of membrane	GO:0015291//secondary active transmembrane transporter activity	GO:0044763//single-organism cellular process
State 2,1 -vs- State 2,3,4,5	ncbi_109382488	3	7.80307e-117	1.66517e-113	VIT1	PREDICTED: lipoprotein lipase [Hipposideros armiger]	Human Diseases;Organismal Systems;Metabolism	Neurodegenerative diseases;Endocrine system;Lipid metabolism	ko05010//Alzheimer disease;ko03320//PPAR signaling pathway;ko00561//Glycerolipid metabolism	K01059;K01059;K01059	GO:0031224//intrinsic component of membrane;GO:0031988//membrane-bounded vesicle;GO:0034385//triglyceride-rich lipoprotein particle;GO:0044464//cell part	GO:0005515//protein binding;GO:0005539//glycosaminoglycan binding;GO:0016298//lipase activity	GO:0006641//triglyceride metabolic process;GO:0010743//regulation of macrophage derived foam cell differentiation;GO:0010884//positive regulation of lipid storage;GO:0055090//acylglycerol homeostasis
State 2,1 -vs- State 2,3,4,5	ncbi_109382535	1	1.62332e-18	1.99089e-16	IML1	PREDICTED: DEP domain-containing mTOR-interacting protein isoform X1 [Hipposideros armiger]	Environmental Information Processing;Cellular Processes	Signal transduction;Transport and catabolism	ko04150//mTOR signaling pathway;ko04140//Autophagy - animal	K20402;K20402	GO:0044464//cell part	-	GO:0001933//negative regulation of protein phosphorylation;GO:0008361//regulation of cell size;GO:0032006//regulation of TOR signaling;GO:0097191//extrinsic apoptotic signaling pathway
State 2,1 -vs- State 2,3,4,5	ncbi_109382705	2	2.25589e-19	2.84856e-17	SODC	PREDICTED: extracellular superoxide dismutase [Cu-Zn] [Hipposideros armiger]	-	-	-	-	GO:0031984//organelle subcompartment;GO:0031988//membrane-bounded vesicle;GO:0044421//extracellular region part	GO:0003824//catalytic activity;GO:0016209//antioxidant activity;GO:0046914//transition metal ion binding	GO:0006801//superoxide metabolic process;GO:0044710//single-organism metabolic process
State 2,1 -vs- State 2,3,4,5	ncbi_109382784	1	1.9192e-35	4.99461e-33	SNX27	PREDICTED: sorting nexin-31 [Hipposideros armiger]	-	-	-	-	GO:0032991//macromolecular complex;GO:0043232//intracellular non-membrane-bounded organelle	GO:0005543//phospholipid binding	GO:0008104//protein localization;GO:0051234//establishment of localization
State 2,1 -vs- State 2,3,4,5	ncbi_109382927	4	6.01135e-42	2.13804e-39	RUNT	PREDICTED: runt-related transcription factor 2 isoform X1 [Hipposideros armiger]	Human Diseases	Cancers	ko05202//Transcriptional misregulation in cancers	K09278	-	-	-
State 2,1 -vs- State 2,3,4,5	GDR1_Gene003141	1	1.4726e-16	1.58714e-14	SLC29A1	PREDICTED: equilibrative nucleoside transporter 1 [Hipposideros armiger]	Human Diseases	Substance dependence	ko05034//Alcoholism	K15014	GO:0005886//plasma membrane;GO:0016021//integral component of membrane	GO:0015932//nucleobase-containing compound transmembrane transporter activity	GO:0001666//response to hypoxia;GO:0001678//cellular glucose homeostasis;GO:0006725//cellular aromatic compound metabolic process;GO:0007589//body fluid secretion;GO:0015864//pyrimidine nucleoside transport;GO:0051899//membrane depolarization
State 2,1 -vs- State 2,3,4,5	ncbi_109382960	3	9.64378e-77	7.09649e-74	TITIN	PREDICTED: pro-neuregulin-1, membrane-bound isoform isoform X1 [Hipposideros armiger]	Environmental Information Processing	Signal transduction	ko04012//ErbB signaling pathway	K05455	-	-	-
State 2,1 -vs- State 2,3,4,5	GDR1_Gene003268	1	1.63548e-15	1.68604e-13	EPS8	PREDICTED: epidermal growth factor receptor kinase substrate 8 isoform X3 [Hipposideros armiger]	-	-	-	-	GO:0005902//microvillus;GO:0008328//ionotropic glutamate receptor complex;GO:0031253//cell projection membrane;GO:0031988//membrane-bounded vesicle;GO:0043005//neuron projection;GO:0044444//cytoplasmic part;GO:0044456//synapse part	GO:0008092//cytoskeletal protein binding;GO:0016772//transferase activity, transferring phosphorus-containing groups;GO:0017048//Rho GTPase binding;GO:0030674//protein binding, bridging	GO:0006796//phosphate-containing compound metabolic process;GO:0007265//Ras protein signal transduction;GO:0007626//locomotory behavior;GO:0009966//regulation of signal transduction;GO:0022604//regulation of cell morphogenesis;GO:0030534//adult behavior;GO:0038127//ERBB signaling pathway;GO:0050900//leukocyte migration;GO:0051693//actin filament capping;GO:1903047//mitotic cell cycle process
State 2,1 -vs- State 2,3,4,5	ncbi_109383298	1	5.90444e-44	2.29092e-41	ZN768	PREDICTED: zinc finger homeobox protein 4 isoform X1 [Hipposideros armiger]	-	-	-	-	-	GO:0003677//DNA binding;GO:0046914//transition metal ion binding	GO:0010468//regulation of gene expression;GO:0034645//cellular macromolecule biosynthetic process
State 2,1 -vs- State 2,3,4,5	ncbi_109383400	3	3.56808e-20	4.70017e-18	ZN500	PREDICTED: transcription factor HIVEP3 isoform X1 [Hipposideros armiger]	-	-	-	-	GO:0043231//intracellular membrane-bounded organelle	GO:0003676//nucleic acid binding;GO:0043169//cation binding	GO:0006355//regulation of transcription, DNA-templated;GO:0007519//skeletal muscle tissue development
State 2,1 -vs- State 2,3,4,5	ncbi_109383442	2	7.29453e-10	4.2883e-08	CLD3	PREDICTED: claudin-11 [Rousettus aegyptiacus]	Environmental Information Processing;Cellular Processes;Human Diseases;Organismal Systems	Signaling molecules and interaction;Cellular community - eukaryotes;Infectious diseases;Immune system	ko04514//Cell adhesion molecules (CAMs);ko04530//Tight junction;ko05160//Hepatitis C;ko04670//Leukocyte transendothelial migration	K06087;K06087;K06087;K06087	GO:0031224//intrinsic component of membrane;GO:0031988//membrane-bounded vesicle;GO:0043296//apical junction complex;GO:0044464//cell part	-	GO:0007272//ensheathment of neurons;GO:0022610//biological adhesion;GO:0048232//male gamete generation
State 2,1 -vs- State 2,3,4,5	ncbi_109383481	3	4.47098e-20	5.81772e-18	SIA7B	PREDICTED: alpha-N-acetylgalactosaminide alpha-2,6-sialyltransferase 3 isoform X1 [Hipposideros armiger]	Metabolism	Glycan biosynthesis and metabolism	ko00604//Glycosphingolipid biosynthesis - ganglio series	K03373	GO:0031224//intrinsic component of membrane	GO:0016757//transferase activity, transferring glycosyl groups	GO:0006464//cellular protein modification process;GO:0006664//glycolipid metabolic process;GO:0006672//ceramide metabolic process
State 2,1 -vs- State 2,3,4,5	ncbi_109383740	2	5.60107e-21	7.66197e-19	CE295	PREDICTED: protein DDC8 homolog [Hipposideros armiger]	-	-	-	-	-	-	-
State 2,1 -vs- State 2,3,4,5	ncbi_109383842	2	8.68045e-22	1.26014e-19	UAPC	PREDICTED: solute carrier family 23 member 2 [Hipposideros armiger]	Genetic Information Processing	Translation	ko03010//Ribosome	K02877	GO:0005886//plasma membrane;GO:0031224//intrinsic component of membrane;GO:0044424//intracellular part	GO:0015145//monosaccharide transmembrane transporter activity;GO:0051183//vitamin transporter activity	GO:0015882//L-ascorbic acid transport;GO:0044763//single-organism cellular process
State 2,1 -vs- State 2,3,4,5	ncbi_109383910	4	1.19502e-17	1.41676e-15	SFTPD	PREDICTED: collagen alpha-1(IV) chain [Hipposideros armiger]	Human Diseases;Environmental Information Processing;Cellular Processes;Human Diseases;Human Diseases;Human Diseases;Organismal Systems;Environmental Information Processing	Cancers;Signal transduction;Cellular community - eukaryotes;Endocrine and metabolic diseases;Infectious diseases;Cancers;Digestive system;Signaling molecules and interaction	ko05200//Pathways in cancer;ko04151//PI3K-Akt signaling pathway;ko04510//Focal adhesion;ko04933//AGE-RAGE signaling pathway in diabetic complications;ko05146//Amoebiasis;ko05222//Small cell lung cancer;ko04974//Protein digestion and absorption;ko04512//ECM-receptor interaction	K06237;K06237;K06237;K06237;K06237;K06237;K06237;K06237	GO:0005581//collagen trimer;GO:0044420//extracellular matrix component	GO:0005198//structural molecule activity;GO:0019838//growth factor binding	GO:0007389//pattern specification process;GO:0007417//central nervous system development;GO:0030198//extracellular matrix organization;GO:0043200//response to amino acid;GO:0048514//blood vessel morphogenesis;GO:0050808//synapse organization;GO:0060562//epithelial tube morphogenesis
State 2,1 -vs- State 2,3,4,5	ncbi_109383936	4	4.08912e-20	5.35349e-18	SFTPD	PREDICTED: collagen alpha-2(IV) chain [Hipposideros armiger]	Human Diseases;Environmental Information Processing;Cellular Processes;Human Diseases;Human Diseases;Human Diseases;Organismal Systems;Environmental Information Processing	Cancers;Signal transduction;Cellular community - eukaryotes;Endocrine and metabolic diseases;Infectious diseases;Cancers;Digestive system;Signaling molecules and interaction	ko05200//Pathways in cancer;ko04151//PI3K-Akt signaling pathway;ko04510//Focal adhesion;ko04933//AGE-RAGE signaling pathway in diabetic complications;ko05146//Amoebiasis;ko05222//Small cell lung cancer;ko04974//Protein digestion and absorption;ko04512//ECM-receptor interaction	K06237;K06237;K06237;K06237;K06237;K06237;K06237;K06237	GO:0005581//collagen trimer;GO:0031988//membrane-bounded vesicle;GO:0044420//extracellular matrix component	-	GO:0030154//cell differentiation;GO:0034645//cellular macromolecule biosynthetic process;GO:0045765//regulation of angiogenesis;GO:0071363//cellular response to growth factor stimulus
State 2,1 -vs- State 2,3,4,5	ncbi_109383917	3	2.10924e-21	2.96126e-19	SYT11	PREDICTED: ras GTPase-activating protein 3 [Hipposideros armiger]	Environmental Information Processing	Signal transduction	ko04014//Ras signaling pathway	K12380	GO:0009898//cytoplasmic side of plasma membrane	GO:0005262//calcium channel activity;GO:0008047//enzyme activator activity;GO:0043169//cation binding	GO:0006816//calcium ion transport;GO:0043087//regulation of GTPase activity
State 2,1 -vs- State 2,3,4,5	ncbi_109384227	2	2.68172e-15	2.71223e-13	PRAX	PREDICTED: neuroblast differentiation-associated protein AHNAK isoform X1 [Hipposideros armiger]	Human Diseases	Infectious diseases	ko05132//Salmonella infection	K23934	GO:0005774//vacuolar membrane;GO:0005856//cytoskeleton;GO:0005911//cell-cell junction;GO:0005924//cell-substrate adherens junction;GO:0030016//myofibril;GO:0031988//membrane-bounded vesicle;GO:0044423//virion part;GO:0044459//plasma membrane part;GO:0098589//membrane region	GO:0003723//RNA binding;GO:0005198//structural molecule activity;GO:0005515//protein binding	GO:0006461//protein complex assembly;GO:0010468//regulation of gene expression;GO:1901019//regulation of calcium ion transmembrane transporter activity
State 2,1 -vs- State 2,3,4,5	ncbi_109384341	3	1.22331e-10	7.98334e-09	FCNV1	PREDICTED: angiopoietin-4 isoform X1 [Hipposideros armiger]	Environmental Information Processing;Environmental Information Processing;Environmental Information Processing;Environmental Information Processing	Signal transduction;Signal transduction;Signal transduction;Signal transduction	ko04151//PI3K-Akt signaling pathway;ko04014//Ras signaling pathway;ko04015//Rap1 signaling pathway;ko04066//HIF-1 signaling pathway	K05467;K05467;K05467;K05467	GO:0044421//extracellular region part	GO:0005102//receptor binding;GO:0030296//protein tyrosine kinase activator activity	GO:0001666//response to hypoxia;GO:0010595//positive regulation of endothelial cell migration;GO:0010596//negative regulation of endothelial cell migration;GO:0032147//activation of protein kinase activity;GO:0042981//regulation of apoptotic process;GO:0045765//regulation of angiogenesis
State 2,1 -vs- State 2,3,4,5	ncbi_109384506	3	9.26107e-31	2.01665e-28	KIT	PREDICTED: tyrosine-protein kinase JAK2 isoform X1 [Hipposideros armiger]	Environmental Information Processing;Human Diseases;Human Diseases;Organismal Systems;Human Diseases;Environmental Information Processing;Cellular Processes;Human Diseases;Human Diseases;Organismal Systems;Human Diseases;Human Diseases;Organismal Systems;Organismal Systems	Signal transduction;Infectious diseases;Infectious diseases;Immune system;Infectious diseases;Signal transduction;Cellular community - eukaryotes;Infectious diseases;Infectious diseases;Nervous system;Endocrine and metabolic diseases;Infectious diseases;Endocrine system;Endocrine system	ko04151//PI3K-Akt signaling pathway;ko05168//Herpes simplex infection;ko05152//Tuberculosis;ko04062//Chemokine signaling pathway;ko05164//Influenza A;ko04630//Jak-STAT signaling pathway;ko04550//Signaling pathways regulating pluripotency of stem cells;ko05145//Toxoplasmosis;ko05162//Measles;ko04725//Cholinergic synapse;ko04933//AGE-RAGE signaling pathway in diabetic complications;ko05140//Leishma…	K04447;K04447;K04447;K04447;K04447;K04447;K04447;K04447;K04447;K04447;K04447;K04447;K04447;K04447	-	-	-
State 2,1 -vs- State 2,3,4,5	ncbi_109384504	1	4.382e-78	3.33971e-75	ZN860	PREDICTED: zinc finger protein GLIS3 isoform X1 [Hipposideros armiger]	-	-	-	-	GO:0043231//intracellular membrane-bounded organelle	GO:0000977//RNA polymerase II regulatory region sequence-specific DNA binding;GO:0000982//transcription factor activity, RNA polymerase II core promoter proximal region sequence-specific binding;GO:0043169//cation binding	GO:0006357//regulation of transcription from RNA polymerase II promoter
State 2,1 -vs- State 2,3,4,5	ncbi_109384554	1	9.57171e-11	6.34349e-09	SYN1	PREDICTED: synapsin-2 [Hipposideros armiger]	-	-	-	-	GO:0016023//cytoplasmic, membrane-bounded vesicle;GO:0044433//cytoplasmic vesicle part	GO:0032550//purine ribonucleoside binding	GO:0001505//regulation of neurotransmitter levels;GO:0007267//cell-cell signaling
State 2,1 -vs- State 2,3,4,5	ncbi_109384577	3	3.06265e-34	7.78059e-32	NHR44	PREDICTED: peroxisome proliferator-activated receptor gamma isoform X1 [Hipposideros armiger]	Human Diseases;Human Diseases;Human Diseases;Organismal Systems;Environmental Information Processing;Organismal Systems;Organismal Systems;Human Diseases	Cancers;Neurodegenerative diseases;Cancers;Development;Signal transduction;Aging;Endocrine system;Cancers	ko05200//Pathways in cancer;ko05016//Huntington disease;ko05202//Transcriptional misregulation in cancers;ko04380//Osteoclast differentiation;ko04152//AMPK signaling pathway;ko04211//Longevity regulating pathway - mammal;ko03320//PPAR signaling pathway;ko05216//Thyroid cancer	K08530;K08530;K08530;K08530;K08530;K08530;K08530;K08530	GO:0043231//intracellular membrane-bounded organelle;GO:0044444//cytoplasmic part	GO:0000976//transcription regulatory region sequence-specific DNA binding;GO:0000981//RNA polymerase II transcription factor activity, sequence-specific DNA binding;GO:0003713//transcription coactivator activity;GO:0038023//signaling receptor activity;GO:0042974//retinoic acid receptor binding;GO:0046914//transition metal ion binding	GO:0001101//response to acid chemical;GO:0001960//negative regulation of cytokine-mediated signaling pathway;GO:0002573//myeloid leukocyte differentiation;GO:0006357//regulation of transcription from RNA polymerase II promoter;GO:0008015//blood circulation;GO:0008285//negative regulation of cell proliferation;GO:0009755//hormone-mediated signaling pathway;GO:0010226//response to lithium ion;GO:00…
State 2,1 -vs- State 2,3,4,5	ncbi_109384544	1	5.38838e-09	2.95599e-07	YHDH	PREDICTED: sodium- and chloride-dependent taurine transporter [Hipposideros armiger]	-	-	-	-	GO:0016021//integral component of membrane	GO:0005343//organic acid:sodium symporter activity;GO:1901682//sulfur compound transmembrane transporter activity	GO:0015849//organic acid transport;GO:0044763//single-organism cellular process
State 2,1 -vs- State 2,3,4,5	ncbi_109384636	2	6.47423e-21	8.80001e-19	SAHH	PREDICTED: adenosylhomocysteinase 3 isoform X1 [Hipposideros armiger]	Metabolism	Amino acid metabolism	ko00270//Cysteine and methionine metabolism	K01251	-	-	-
State 2,1 -vs- State 2,3,4,5	ncbi_109384678	3	1.27241e-14	1.2513e-12	KRAC	PREDICTED: unconventional myosin-X [Hipposideros armiger]	Organismal Systems	Immune system	ko04666//Fc gamma R-mediated phagocytosis	K12559	GO:0015629//actin cytoskeleton;GO:0030175//filopodium;GO:0031252//cell leading edge;GO:0031253//cell projection membrane;GO:0044297//cell body;GO:0044444//cytoplasmic part	GO:0000146//microfilament motor activity;GO:0003779//actin binding;GO:0032550//purine ribonucleoside binding;GO:0042623//ATPase activity, coupled;GO:1901981//phosphatidylinositol phosphate binding	GO:0002431//Fc receptor mediated stimulatory signaling pathway;GO:0006952//defense response;GO:0022407//regulation of cell-cell adhesion;GO:0022604//regulation of cell morphogenesis;GO:0060491//regulation of cell projection assembly;GO:0097485//neuron projection guidance;GO:1902582//single-organism intracellular transport
State 2,1 -vs- State 2,3,4,5	ncbi_109384659	3	2.1317e-29	4.29155e-27	BASP1	PREDICTED: brain acid soluble protein 1 [Hipposideros armiger]	-	-	-	-	GO:0016020//membrane;GO:0016604//nuclear body;GO:0031988//membrane-bounded vesicle;GO:0043234//protein complex	GO:0000975//regulatory region DNA binding;GO:0005515//protein binding	GO:0006355//regulation of transcription, DNA-templated;GO:0061318//renal filtration cell differentiation
State 2,1 -vs- State 2,3,4,5	ncbi_109384898	1	2.63253e-53	1.33758e-50	SRY	PREDICTED: transcription factor 7-like 2 isoform X1 [Hipposideros armiger]	Human Diseases;Environmental Information Processing;Environmental Information Processing;Organismal Systems;Human Diseases;Cellular Processes;Human Diseases;Human Diseases;Human Diseases;Human Diseases;Human Diseases;Human Diseases	Cancers;Signal transduction;Signal transduction;Endocrine system;Cancers;Cellular community - eukaryotes;Cardiovascular diseases;Cancers;Cancers;Cancers;Cancers;Cancers	ko05200//Pathways in cancer;ko04390//Hippo signaling pathway;ko04310//Wnt signaling pathway;ko04916//Melanogenesis;ko05215//Prostate cancer;ko04520//Adherens junction;ko05412//Arrhythmogenic right ventricular cardiomyopathy (ARVC);ko05210//Colorectal cancer;ko05221//Acute myeloid leukemia;ko05213//Endometrial cancer;ko05217//Basal cell carcinoma;ko05216//Thyroid cancer	K04491;K04491;K04491;K04491;K04491;K04491;K04491;K04491;K04491;K04491;K04491;K04491	-	-	-
State 2,1 -vs- State 2,3,4,5	ncbi_109384948	2	9.8169e-09	5.22426e-07	KAD	PREDICTED: adenylate kinase 4, mitochondrial isoform X1 [Hipposideros armiger]	Metabolism	Nucleotide metabolism	ko00230//Purine metabolism	K00939	GO:0031988//membrane-bounded vesicle;GO:0044429//mitochondrial part	GO:0016301//kinase activity;GO:0016776//phosphotransferase activity, phosphate group as acceptor;GO:0032550//purine ribonucleoside binding	GO:0009132//nucleoside diphosphate metabolic process;GO:0009141//nucleoside triphosphate metabolic process;GO:0009152//purine ribonucleotide biosynthetic process
State 2,1 -vs- State 2,3,4,5	ncbi_109384990	2	1.36762e-13	1.21604e-11	UPK3A	PREDICTED: uroplakin-3b [Hipposideros armiger]	-	-	-	-	-	-	-
State 2,1 -vs- State 2,3,4,5	ncbi_109385115	3	3.08441e-90	3.46428e-87	SAPK1	PREDICTED: kinase suppressor of Ras 1 isoform X1 [Hipposideros armiger]	Environmental Information Processing;Human Diseases	Signal transduction;Infectious diseases	ko04014//Ras signaling pathway;ko05152//Tuberculosis	K14958;K14958	-	GO:0016301//kinase activity;GO:0019900//kinase binding;GO:0032550//purine ribonucleoside binding	GO:0006464//cellular protein modification process;GO:0007165//signal transduction;GO:0042327//positive regulation of phosphorylation
State 2,1 -vs- State 2,3,4,5	ncbi_109385214	4	2.79999e-12	2.19676e-10	PHLD	PREDICTED: integrin alpha-9 [Hipposideros armiger]	Environmental Information Processing;Cellular Processes;Cellular Processes;Environmental Information Processing;Environmental Information Processing;Human Diseases;Human Diseases;Human Diseases	Signal transduction;Cell motility;Cellular community - eukaryotes;Signaling molecules and interaction;Signaling molecules and interaction;Cardiovascular diseases;Cardiovascular diseases;Cardiovascular diseases	ko04151//PI3K-Akt signaling pathway;ko04810//Regulation of actin cytoskeleton;ko04510//Focal adhesion;ko04514//Cell adhesion molecules (CAMs);ko04512//ECM-receptor interaction;ko05414//Dilated cardiomyopathy (DCM);ko05410//Hypertrophic cardiomyopathy (HCM);ko05412//Arrhythmogenic right ventricular cardiomyopathy (ARVC)	K06585;K06585;K06585;K06585;K06585;K06585;K06585;K06585	GO:0005887//integral component of plasma membrane	-	GO:0007166//cell surface receptor signaling pathway;GO:0071621//granulocyte chemotaxis
State 2,1 -vs- State 2,3,4,5	ncbi_109385296	2	1.73781e-08	9.04507e-07	GXCB	PREDICTED: transgelin [Hipposideros armiger]	-	-	-	-	GO:0044424//intracellular part	GO:0003779//actin binding	GO:0006996//organelle organization;GO:0030154//cell differentiation;GO:0048513//animal organ development
State 2,1 -vs- State 2,3,4,5	ncbi_109385280	2	1.71606e-27	3.10345e-25	APOA1	PREDICTED: apolipoprotein A-I [Hipposideros armiger]	Organismal Systems;Organismal Systems;Human Diseases;Organismal Systems	Endocrine system;Digestive system;Infectious diseases;Digestive system	ko03320//PPAR signaling pathway;ko04975//Fat digestion and absorption;ko05143//African trypanosomiasis;ko04977//Vitamin digestion and absorption	K08757;K08757;K08757;K08757	GO:0016023//cytoplasmic, membrane-bounded vesicle;GO:0034364//high-density lipoprotein particle;GO:0034385//triglyceride-rich lipoprotein particle	GO:0008047//enzyme activator activity;GO:0015248//sterol transporter activity;GO:0032934//sterol binding;GO:0034190//apolipoprotein receptor binding;GO:0070325//lipoprotein particle receptor binding;GO:0071813//lipoprotein particle binding	GO:0001960//negative regulation of cytokine-mediated signaling pathway;GO:0002719//negative regulation of cytokine production involved in immune response;GO:0006796//phosphate-containing compound metabolic process;GO:0006935//chemotaxis;GO:0008203//cholesterol metabolic process;GO:0010770//positive regulation of cell morphogenesis involved in differentiation;GO:0010872//regulation of cholesterol …
State 2,1 -vs- State 2,3,4,5	ncbi_109385323	3	4.46454e-24	6.90387e-22	NTRK3	PREDICTED: bone morphogenetic protein receptor type-1B isoform X1 [Hipposideros armiger]	Environmental Information Processing;Environmental Information Processing;Cellular Processes;Environmental Information Processing	Signaling molecules and interaction;Signal transduction;Cellular community - eukaryotes;Signal transduction	ko04060//Cytokine-cytokine receptor interaction;ko04390//Hippo signaling pathway;ko04550//Signaling pathways regulating pluripotency of stem cells;ko04350//TGF-beta signaling pathway	K13578;K13578;K13578;K13578	GO:0031224//intrinsic component of membrane	GO:0005024//transforming growth factor beta-activated receptor activity;GO:0005515//protein binding;GO:0032550//purine ribonucleoside binding;GO:0043169//cation binding	GO:0001654//eye development;GO:0003002//regionalization;GO:0006029//proteoglycan metabolic process;GO:0006464//cellular protein modification process;GO:0006796//phosphate-containing compound metabolic process;GO:0006952//defense response;GO:0007178//transmembrane receptor protein serine/threonine kinase signaling pathway;GO:0007411//axon guidance;GO:0008285//negative regulation of cell proliferat…
State 2,1 -vs- State 2,3,4,5	ncbi_109385418	3	1.89793e-37	5.47323e-35	CO6A4	PREDICTED: anthrax toxin receptor 1 [Hipposideros armiger]	Organismal Systems	Immune system	ko04621//NOD-like receptor signaling pathway	K20909	GO:0031224//intrinsic component of membrane;GO:0031253//cell projection membrane;GO:0031988//membrane-bounded vesicle	GO:0003779//actin binding;GO:0032403//protein complex binding;GO:0060089//molecular transducer activity	GO:0000904//cell morphogenesis involved in differentiation;GO:0030036//actin cytoskeleton organization;GO:0050794//regulation of cellular process
State 2,1 -vs- State 2,3,4,5	ncbi_109385447	1	3.95909e-30	8.28303e-28	DCBD1	PREDICTED: vitrin isoform X1 [Hipposideros armiger]	-	-	-	-	GO:0005578//proteinaceous extracellular matrix	-	GO:0010810//regulation of cell-substrate adhesion;GO:0043062//extracellular structure organization
State 2,1 -vs- State 2,3,4,5	ncbi_109385507	4	1.85715e-17	2.15389e-15	GIPC1	PREDICTED: PDZ domain-containing protein 2 isoform X1 [Hipposideros armiger]	-	-	-	-	GO:0030054//cell junction;GO:0042995//cell projection;GO:0043231//intracellular membrane-bounded organelle;GO:0044456//synapse part	GO:0005488//binding	GO:0007165//signal transduction;GO:0022610//biological adhesion
State 2,1 -vs- State 2,3,4,5	ncbi_109385723	5	4.49715e-13	3.79325e-11	ADSV	PREDICTED: gelsolin [Hipposideros armiger]	Cellular Processes;Human Diseases;Organismal Systems	Cell motility;Cancers;Immune system	ko04810//Regulation of actin cytoskeleton;ko05203//Viral carcinogenesis;ko04666//Fc gamma R-mediated phagocytosis	K05768;K05768;K05768	GO:0005924//cell-substrate adherens junction;GO:0015629//actin cytoskeleton;GO:0016020//membrane;GO:0030863//cortical cytoskeleton;GO:0031252//cell leading edge;GO:0031988//membrane-bounded vesicle;GO:0032991//macromolecular complex;GO:0043231//intracellular membrane-bounded organelle;GO:0044421//extracellular region part;GO:0044430//cytoskeletal part	GO:0017022//myosin binding;GO:0046872//metal ion binding	GO:0006810//transport;GO:0009611//response to wounding;GO:0009888//tissue development;GO:0010324//membrane invagination;GO:0010954//positive regulation of protein processing;GO:0014070//response to organic cyclic compound;GO:0014888//striated muscle adaptation;GO:0021782//glial cell development;GO:0022603//regulation of anatomical structure morphogenesis;GO:0031647//regulation of protein stabilit…
State 2,1 -vs- State 2,3,4,5	ncbi_109385766	5	8.88748e-11	5.96411e-09	FNDC1	PREDICTED: target of Nesh-SH3 [Hipposideros armiger]	-	-	-	-	GO:0005578//proteinaceous extracellular matrix	GO:0005539//glycosaminoglycan binding	GO:0010810//regulation of cell-substrate adhesion;GO:0043062//extracellular structure organization
State 2,1 -vs- State 2,3,4,5	ncbi_109385759	2	3.10943e-21	4.28098e-19	FCN2	PREDICTED: collagen alpha-1(VIII) chain isoform X1 [Hipposideros armiger]	-	-	-	-	GO:0005598//short-chain collagen trimer;GO:0031988//membrane-bounded vesicle;GO:0044420//extracellular matrix component;GO:0044432//endoplasmic reticulum part	GO:0005488//binding	GO:0008283//cell proliferation;GO:0010810//regulation of cell-substrate adhesion;GO:0022411//cellular component disassembly;GO:0030154//cell differentiation;GO:0032963//collagen metabolic process;GO:0043010//camera-type eye development;GO:0043062//extracellular structure organization;GO:0048646//anatomical structure formation involved in morphogenesis
State 2,1 -vs- State 2,3,4,5	ncbi_109386016	1	1.58265e-20	2.09774e-18	PYRD	PREDICTED: dihydropyrimidine dehydrogenase [NADP(+)] isoform X2 [Hipposideros armiger]	Metabolism;Metabolism;Metabolism;Metabolism	Nucleotide metabolism;Metabolism of other amino acids;Xenobiotics biodegradation and metabolism;Metabolism of cofactors and vitamins	ko00240//Pyrimidine metabolism;ko00410//beta-Alanine metabolism;ko00983//Drug metabolism - other enzymes;ko00770//Pantothenate and CoA biosynthesis	K00207;K00207;K00207;K00207	GO:0044444//cytoplasmic part	GO:0000166//nucleotide binding;GO:0016628//oxidoreductase activity, acting on the CH-CH group of donors, NAD or NADP as acceptor;GO:0016635//oxidoreductase activity, acting on the CH-CH group of donors, quinone or related compound as acceptor;GO:0043169//cation binding;GO:0046983//protein dimerization activity;GO:0051536//iron-sulfur cluster binding	GO:0006144//purine nucleobase metabolic process;GO:0006208//pyrimidine nucleobase catabolic process;GO:0008652//cellular amino acid biosynthetic process;GO:0009174//pyrimidine ribonucleoside monophosphate biosynthetic process;GO:0046104//thymidine metabolic process
State 2,1 -vs- State 2,3,4,5	ncbi_109386167	3	9.21955e-18	1.10531e-15	PLK4	PREDICTED: citron Rho-interacting kinase isoform X1 [Hipposideros armiger]	-	-	-	-	GO:0005856//cytoskeleton;GO:0016020//membrane;GO:0031252//cell leading edge;GO:0031984//organelle subcompartment;GO:0043231//intracellular membrane-bounded organelle;GO:0044297//cell body;GO:0044444//cytoplasmic part	GO:0004672//protein kinase activity;GO:0017016//Ras GTPase binding;GO:0019904//protein domain specific binding;GO:0032550//purine ribonucleoside binding;GO:0043169//cation binding	GO:0000280//nuclear division;GO:0000819//sister chromatid segregation;GO:0006464//cellular protein modification process;GO:0006796//phosphate-containing compound metabolic process;GO:0010771//negative regulation of cell morphogenesis involved in differentiation;GO:0030832//regulation of actin filament length;GO:0031175//neuron projection development;GO:0032465//regulation of cytokinesis;GO:003555…
State 2,1 -vs- State 2,3,4,5	ncbi_109386273	2	2.84275e-10	1.75838e-08	RHG21	PREDICTED: PH and SEC7 domain-containing protein 3 [Hipposideros armiger]	Cellular Processes	Transport and catabolism	ko04144//Endocytosis	K12494	-	-	-
State 2,1 -vs- State 2,3,4,5	ncbi_109386632	3	1.83707e-17	2.14224e-15	RIT2	PREDICTED: ras-related protein Rab-31 [Hipposideros armiger]	Cellular Processes	Transport and catabolism	ko04144//Endocytosis	K07891	GO:0000139//Golgi membrane;GO:0005768//endosome;GO:0030139//endocytic vesicle	GO:0032550//purine ribonucleoside binding	GO:0006886//intracellular protein transport;GO:0006887//exocytosis;GO:0006898//receptor-mediated endocytosis;GO:0006996//organelle organization;GO:0032868//response to insulin;GO:0035556//intracellular signal transduction
State 2,1 -vs- State 2,3,4,5	ncbi_109387013	3	4.01287e-12	3.08038e-10	TRPC6	PREDICTED: transient receptor potential cation channel subfamily M member 6 isoform X1 [Hipposideros armiger]	Organismal Systems	Digestive system	ko04978//Mineral absorption	K04981	GO:0005886//plasma membrane;GO:0005903//brush border;GO:0031224//intrinsic component of membrane	GO:0005216//ion channel activity;GO:0016740//transferase activity;GO:0032550//purine ribonucleoside binding	GO:0006464//cellular protein modification process;GO:0006812//cation transport;GO:0042221//response to chemical;GO:0044763//single-organism cellular process
State 2,1 -vs- State 2,3,4,5	ncbi_109387058	1	3.27936e-09	1.85627e-07	L1CAM	PREDICTED: leukemia inhibitory factor receptor [Hipposideros armiger]	Environmental Information Processing;Environmental Information Processing;Cellular Processes	Signaling molecules and interaction;Signal transduction;Cellular community - eukaryotes	ko04060//Cytokine-cytokine receptor interaction;ko04630//Jak-STAT signaling pathway;ko04550//Signaling pathways regulating pluripotency of stem cells	K05058;K05058;K05058	GO:0031224//intrinsic component of membrane;GO:0031988//membrane-bounded vesicle	GO:0004897//ciliary neurotrophic factor receptor activity;GO:0005126//cytokine receptor binding	GO:0007167//enzyme linked receptor protein signaling pathway;GO:0019221//cytokine-mediated signaling pathway;GO:0042127//regulation of cell proliferation
State 2,1 -vs- State 2,3,4,5	ncbi_109387069	1	9.26616e-34	2.27287e-31	LEPR	PREDICTED: oncostatin-M-specific receptor subunit beta isoform X1 [Hipposideros armiger]	Environmental Information Processing;Environmental Information Processing;Environmental Information Processing	Signal transduction;Signaling molecules and interaction;Signal transduction	ko04151//PI3K-Akt signaling pathway;ko04060//Cytokine-cytokine receptor interaction;ko04630//Jak-STAT signaling pathway	K05057;K05057;K05057	GO:0005887//integral component of plasma membrane	GO:0004896//cytokine receptor activity;GO:0005515//protein binding	GO:0019221//cytokine-mediated signaling pathway;GO:0042127//regulation of cell proliferation
State 2,1 -vs- State 2,3,4,5	ncbi_109387245	1	6.05135e-258	1.29136e-253	PCTL	PREDICTED: rho GTPase-activating protein 7 isoform X1 [Hipposideros armiger]	-	-	-	-	GO:0005924//cell-substrate adherens junction;GO:0015629//actin cytoskeleton;GO:0030863//cortical cytoskeleton;GO:0031253//cell projection membrane;GO:0032432//actin filament bundle;GO:0043231//intracellular membrane-bounded organelle;GO:0044459//plasma membrane part;GO:0098589//membrane region	GO:0008047//enzyme activator activity;GO:0008092//cytoskeletal protein binding;GO:0019899//enzyme binding;GO:0019904//protein domain specific binding	GO:0001953//negative regulation of cell-matrix adhesion;GO:0007045//cell-substrate adherens junction assembly;GO:0008283//cell proliferation;GO:0009887//organ morphogenesis;GO:0010863//positive regulation of phospholipase C activity;GO:0022604//regulation of cell morphogenesis;GO:0030334//regulation of cell migration;GO:0031401//positive regulation of protein modification process;GO:0032232//nega…
State 2,1 -vs- State 2,3,4,5	ncbi_109387281	1	1.25774e-12	1.01284e-10	VGLL4	PREDICTED: transcription cofactor vestigial-like protein 4 isoform X1 [Hipposideros armiger]	-	-	-	-	GO:0043231//intracellular membrane-bounded organelle	GO:0005488//binding	GO:0010468//regulation of gene expression;GO:0034645//cellular macromolecule biosynthetic process
State 2,1 -vs- State 2,3,4,5	ncbi_109387357	2	1.13493e-10	7.42927e-09	TB15A	PREDICTED: thymosin beta-4 isoform X1 [Nomascus leucogenys]	Cellular Processes	Cell motility	ko04810//Regulation of actin cytoskeleton	K05764	GO:0034774//secretory granule lumen;GO:0043232//intracellular non-membrane-bounded organelle	GO:0003723//RNA binding;GO:0003779//actin binding	GO:0001775//cell activation;GO:0007599//hemostasis;GO:0016477//cell migration;GO:0030837//negative regulation of actin filament polymerization
State 2,1 -vs- State 2,3,4,5	ncbi_109387381	1	3.21369e-85	3.26572e-82	RG84C	PREDICTED: rho GTPase-activating protein 6 isoform X1 [Hipposideros armiger]	-	-	-	-	GO:0005856//cytoskeleton	GO:0019899//enzyme binding;GO:0060229//lipase activator activity	GO:0001953//negative regulation of cell-matrix adhesion;GO:0007045//cell-substrate adherens junction assembly;GO:0010863//positive regulation of phospholipase C activity;GO:0032232//negative regulation of actin filament bundle assembly;GO:0043087//regulation of GTPase activity
State 2,1 -vs- State 2,3,4,5	ncbi_109387432	2	4.78099e-13	4.00103e-11	NDRG	PREDICTED: protein NDRG1 [Hipposideros armiger]	-	-	-	-	GO:0005815//microtubule organizing center;GO:0005911//cell-cell junction;GO:0010008//endosome membrane;GO:0031988//membrane-bounded vesicle	GO:0015631//tubulin binding;GO:0017016//Ras GTPase binding;GO:0050839//cell adhesion molecule binding	GO:0001666//response to hypoxia;GO:0002274//myeloid leukocyte activation;GO:0010035//response to inorganic substance;GO:0042770//signal transduction in response to DNA damage;GO:0043217//myelin maintenance;GO:0090231//regulation of spindle checkpoint
State 2,1 -vs- State 2,3,4,5	ncbi_109387440	2	2.13364e-81	1.97964e-78	FOXR1	PREDICTED: forkhead box protein P1 isoform X1 [Hipposideros armiger]	Human Diseases	Cancers	ko05206//MicroRNAs in cancer	K23582	GO:0043231//intracellular membrane-bounded organelle	GO:0000977//RNA polymerase II regulatory region sequence-specific DNA binding;GO:0000981//RNA polymerase II transcription factor activity, sequence-specific DNA binding;GO:0046983//protein dimerization activity	GO:0002327//immature B cell differentiation;GO:0006357//regulation of transcription from RNA polymerase II promoter;GO:0007411//axon guidance;GO:0008284//positive regulation of cell proliferation;GO:0010464//regulation of mesenchymal cell proliferation;GO:0014706//striated muscle tissue development;GO:0016447//somatic recombination of immunoglobulin gene segments;GO:0021510//spinal cord developme…
State 2,1 -vs- State 2,3,4,5	ncbi_109387476	3	1.40564e-31	3.22542e-29	SPTB2	PREDICTED: neuron navigator 2 isoform X10 [Hipposideros armiger]	-	-	-	-	GO:0005578//proteinaceous extracellular matrix;GO:0031981//nuclear lumen;GO:0043231//intracellular membrane-bounded organelle	GO:0005539//glycosaminoglycan binding;GO:0017111//nucleoside-triphosphatase activity;GO:0032550//purine ribonucleoside binding	GO:0001976//neurological system process involved in regulation of systemic arterial blood pressure;GO:0007606//sensory perception of chemical stimulus;GO:0007610//behavior;GO:0021545//cranial nerve development;GO:0050954//sensory perception of mechanical stimulus
State 2,1 -vs- State 2,3,4,5	ncbi_109387438	2	8.45746e-39	2.73458e-36	MDFIC	PREDICTED: myoD family inhibitor domain-containing protein [Rhinolophus sinicus]	-	-	-	-	-	-	GO:0050794//regulation of cellular process
State 2,1 -vs- State 2,3,4,5	ncbi_109387520	1	9.19356e-11	6.13095e-09	TR19L	PREDICTED: tumor necrosis factor receptor superfamily member 19 [Hipposideros armiger]	Environmental Information Processing	Signaling molecules and interaction	ko04060//Cytokine-cytokine receptor interaction	K05155	-	-	GO:0043122//regulation of I-kappaB kinase/NF-kappaB signaling
State 2,1 -vs- State 2,3,4,5	ncbi_109387521	1	5.75805e-29	1.13775e-26	AAPK1	PREDICTED: cGMP-dependent protein kinase 1 [Hipposideros armiger]	Organismal Systems;Environmental Information Processing;Organismal Systems;Organismal Systems;Organismal Systems;Cellular Processes;Organismal Systems;Organismal Systems;Organismal Systems	Sensory system;Signal transduction;Circulatory system;Immune system;Environmental adaptation;Cellular community - eukaryotes;Digestive system;Nervous system;Endocrine system	ko04740//Olfactory transduction;ko04022//cGMP - PKG signaling pathway;ko04270//Vascular smooth muscle contraction;ko04611//Platelet activation;ko04713//Circadian entrainment;ko04540//Gap junction;ko04970//Salivary secretion;ko04730//Long-term depression;ko04923//Regulation of lipolysis in adipocyte	K07376;K07376;K07376;K07376;K07376;K07376;K07376;K07376;K07376	GO:0016020//membrane;GO:0043231//intracellular membrane-bounded organelle;GO:0044444//cytoplasmic part	GO:0004690//cyclic nucleotide-dependent protein kinase activity;GO:0016247//channel regulator activity;GO:0030551//cyclic nucleotide binding;GO:0032550//purine ribonucleoside binding	GO:0006464//cellular protein modification process;GO:0006796//phosphate-containing compound metabolic process;GO:0006940//regulation of smooth muscle contraction;GO:0007010//cytoskeleton organization;GO:0010506//regulation of autophagy;GO:0010544//negative regulation of platelet activation;GO:0016477//cell migration;GO:0019935//cyclic-nucleotide-mediated signaling;GO:0031175//neuron projection de…
State 2,1 -vs- State 2,3,4,5	ncbi_109387536	3	2.51779e-14	2.37741e-12	SAT	PREDICTED: bifunctional 3'-phosphoadenosine 5'-phosphosulfate synthase 2 [Hipposideros armiger]	Metabolism;Metabolism;Metabolism	Nucleotide metabolism;Metabolism of other amino acids;Energy metabolism	ko00230//Purine metabolism;ko00450//Selenocompound metabolism;ko00920//Sulfur metabolism	K13811;K13811;K13811	-	-	-
State 2,1 -vs- State 2,3,4,5	ncbi_109387530	3	9.65155e-31	2.08045e-28	FLP1	PREDICTED: phosphatidylinositol 3,4,5-trisphosphate 3-phosphatase and dual-specificity protein phosphatase PTEN, partial [Pteropus alecto]	Human Diseases;Environmental Information Processing;Cellular Processes;Cellular Processes;Human Diseases;Human Diseases;Environmental Information Processing;Environmental Information Processing;Human Diseases;Environmental Information Processing;Human Diseases;Human Diseases;Environmental Information Processing;Metabolism;Human Diseases;Cellular Processes;Human Diseases;Human Diseases;Human Disea…	Cancers;Signal transduction;Cellular community - eukaryotes;Cellular community - eukaryotes;Cancers;Infectious diseases;Signal transduction;Signal transduction;Endocrine and metabolic diseases;Signal transduction;Cancers;Cancers;Signal transduction;Carbohydrate metabolism;Cancers;Cell growth and death;Cancers;Cancers;Cancers	ko05200//Pathways in cancer;ko04151//PI3K-Akt signaling pathway;ko04510//Focal adhesion;ko04530//Tight junction;ko05206//MicroRNAs in cancer;ko05161//Hepatitis B;ko04068//FoxO signaling pathway;ko04071//Sphingolipid signaling pathway;ko04931//Insulin resistance;ko04070//Phosphatidylinositol signaling system;ko05222//Small cell lung cancer;ko05215//Prostate cancer;ko04150//mTOR signaling pathway;k…	K01110;K01110;K01110;K01110;K01110;K01110;K01110;K01110;K01110;K01110;K01110;K01110;K01110;K01110;K01110;K01110;K01110;K01110;K01110	GO:0016604//nuclear body;GO:0043218//compact myelin;GO:0044309//neuron spine;GO:0044444//cytoplasmic part;GO:0097060//synaptic membrane	GO:0004721//phosphoprotein phosphatase activity;GO:0019900//kinase binding;GO:0019904//protein domain specific binding;GO:0032403//protein complex binding;GO:0034593//phosphatidylinositol bisphosphate phosphatase activity;GO:0034594//phosphatidylinositol trisphosphate phosphatase activity;GO:0046872//metal ion binding;GO:0052743//inositol tetrakisphosphate phosphatase activity;GO:0052744//phospha…	GO:0001666//response to hypoxia;GO:0001783//B cell apoptotic process;GO:0001953//negative regulation of cell-matrix adhesion;GO:0003006//developmental process involved in reproduction;GO:0006352//DNA-templated transcription, initiation;GO:0006470//protein dephosphorylation;GO:0006952//defense response;GO:0007409//axonogenesis;GO:0007611//learning or memory;GO:0007626//locomotory behavior;GO:00082…
State 2,1 -vs- State 2,3,4,5	ncbi_109387644	5	3.03689e-19	3.78989e-17	EYS	PREDICTED: fibulin-1 isoform X1 [Hipposideros armiger]	-	-	-	-	GO:0031988//membrane-bounded vesicle;GO:0044420//extracellular matrix component;GO:0044421//extracellular region part	GO:0008047//enzyme activator activity	GO:0043062//extracellular structure organization;GO:0045862//positive regulation of proteolysis
State 2,1 -vs- State 2,3,4,5	ncbi_109387882	1	3.32666e-42	1.20324e-39	INAD	PREDICTED: membrane-associated guanylate kinase, WW and PDZ domain-containing protein 1 isoform X1 [Hipposideros armiger]	Environmental Information Processing;Cellular Processes	Signal transduction;Cellular community - eukaryotes	ko04015//Rap1 signaling pathway;ko04530//Tight junction	K05631;K05631	GO:0016020//membrane;GO:0031981//nuclear lumen;GO:0043296//apical junction complex	GO:0016772//transferase activity, transferring phosphorus-containing groups;GO:0032550//purine ribonucleoside binding;GO:0042805//actinin binding	GO:0006796//phosphate-containing compound metabolic process;GO:0007165//signal transduction;GO:0008219//cell death;GO:0022610//biological adhesion;GO:0065003//macromolecular complex assembly
State 2,1 -vs- State 2,3,4,5	ncbi_109387947	1	8.79144e-12	6.51421e-10	LTE1	PREDICTED: ras-GEF domain-containing family member 1B isoform X1 [Hipposideros armiger]	-	-	-	-	GO:0044464//cell part	GO:0005085//guanyl-nucleotide exchange factor activity	GO:0043087//regulation of GTPase activity
State 2,1 -vs- State 2,3,4,5	ncbi_109387951	1	1.37657e-40	4.59001e-38	DRAM1	PREDICTED: transmembrane protein 150C [Hipposideros armiger]	-	-	-	-	-	-	-
State 2,1 -vs- State 2,3,4,5	ncbi_109387968	5	2.36169e-10	1.47364e-08	ZN556	PREDICTED: zinc finger and BTB domain-containing protein 20 isoform X1 [Hipposideros armiger]	-	-	-	-	GO:0043231//intracellular membrane-bounded organelle	GO:0000982//transcription factor activity, RNA polymerase II core promoter proximal region sequence-specific binding;GO:0003676//nucleic acid binding;GO:0043169//cation binding	GO:0006357//regulation of transcription from RNA polymerase II promoter
State 2,1 -vs- State 2,3,4,5	ncbi_109387980	5	4.64266e-11	3.17546e-09	JAM1	PREDICTED: brother of CDO [Hipposideros armiger]	Organismal Systems;Environmental Information Processing	Development;Signal transduction	ko04360//Axon guidance;ko04340//Hedgehog signaling pathway	K20020;K20020	GO:0043005//neuron projection;GO:0044297//cell body	-	GO:0045661//regulation of myoblast differentiation;GO:0097485//neuron projection guidance
State 2,1 -vs- State 2,3,4,5	ncbi_109388150	4	1.54244e-10	9.85497e-09	SYJ2B	PREDICTED: partitioning defective 3 homolog [Hipposideros armiger]	Environmental Information Processing;Cellular Processes;Environmental Information Processing;Organismal Systems;Cellular Processes;Environmental Information Processing;Cellular Processes	Signaling molecules and interaction;Transport and catabolism;Signal transduction;Immune system;Cellular community - eukaryotes;Signal transduction;Cellular community - eukaryotes	ko04080//Neuroactive ligand-receptor interaction;ko04144//Endocytosis;ko04015//Rap1 signaling pathway;ko04062//Chemokine signaling pathway;ko04530//Tight junction;ko04390//Hippo signaling pathway;ko04520//Adherens junction	K04237;K04237;K04237;K04237;K04237;K04237;K04237	GO:0015630//microtubule cytoskeleton;GO:0016020//membrane;GO:0030426//growth cone;GO:0032991//macromolecular complex;GO:0033267//axon part;GO:0043296//apical junction complex;GO:0044297//cell body;GO:0044444//cytoplasmic part;GO:0070161//anchoring junction	GO:0019901//protein kinase binding;GO:0019902//phosphatase binding;GO:1902936//phosphatidylinositol bisphosphate binding	GO:0001933//negative regulation of protein phosphorylation;GO:0006605//protein targeting;GO:0007017//microtubule-based process;GO:0007043//cell-cell junction assembly;GO:0007178//transmembrane receptor protein serine/threonine kinase signaling pathway;GO:0007186//G-protein coupled receptor signaling pathway;GO:0016477//cell migration;GO:0030010//establishment of cell polarity;GO:0031641//regulati…
State 2,1 -vs- State 2,3,4,5	ncbi_109388157	3	8.0743e-61	4.65691e-58	NPNT	PREDICTED: neuropilin-1 isoform X1 [Hipposideros armiger]	Human Diseases;Organismal Systems	Infectious diseases;Development	ko05166//HTLV-I infection;ko04360//Axon guidance	K06724;K06724	GO:0005768//endosome;GO:0005882//intermediate filament;GO:0005924//cell-substrate adherens junction;GO:0016020//membrane;GO:0043005//neuron projection;GO:0044421//extracellular region part	GO:0004714//transmembrane receptor protein tyrosine kinase activity;GO:0019838//growth factor binding;GO:0043169//cation binding	GO:0001525//angiogenesis;GO:0001764//neuron migration;GO:0001934//positive regulation of protein phosphorylation;GO:0006810//transport;GO:0008038//neuron recognition;GO:0008045//motor neuron axon guidance;GO:0021559//trigeminal nerve development;GO:0021604//cranial nerve structural organization;GO:0030517//negative regulation of axon extension;GO:0035728//response to hepatocyte growth factor;GO:0…
State 2,1 -vs- State 2,3,4,5	ncbi_109388185	3	3.03972e-36	8.21109e-34	MOB4	MOB kinase activator 3B [Bos taurus]	-	-	-	-	-	GO:0043169//cation binding	-
State 2,1 -vs- State 2,3,4,5	ncbi_109388267	3	3.25347e-13	2.78832e-11	ATS12	PREDICTED: spondin-1 isoform X1 [Hipposideros armiger]	-	-	-	-	GO:0031012//extracellular matrix;GO:0044421//extracellular region part;GO:0044432//endoplasmic reticulum part	-	GO:0006493//protein O-linked glycosylation;GO:0022610//biological adhesion
State 2,1 -vs- State 2,3,4,5	ncbi_109388365	3	9.5306e-10	5.54177e-08	SHKB	PREDICTED: epidermal growth factor receptor isoform X1 [Hipposideros armiger]	Human Diseases;Environmental Information Processing;Cellular Processes;Environmental Information Processing;Environmental Information Processing;Environmental Information Processing;Cellular Processes;Environmental Information Processing;Cellular Processes;Human Diseases;Environmental Information Processing;Organismal Systems;Environmental Information Processing;Human Diseases;Environmental Infor…	Cancers;Signal transduction;Transport and catabolism;Signal transduction;Signaling molecules and interaction;Signal transduction;Cell motility;Signal transduction;Cellular community - eukaryotes;Cancers;Signal transduction;Endocrine system;Signal transduction;Cancers;Signal transduction;Infectious diseases;Signal transduction;Endocrine system;Cancers;Endocrine system;Signal transduction;Cellular …	ko05200//Pathways in cancer;ko04151//PI3K-Akt signaling pathway;ko04144//Endocytosis;ko04010//MAPK signaling pathway;ko04060//Cytokine-cytokine receptor interaction;ko04014//Ras signaling pathway;ko04810//Regulation of actin cytoskeleton;ko04015//Rap1 signaling pathway;ko04510//Focal adhesion;ko05205//Proteoglycans in cancer;ko04020//Calcium signaling pathway;ko04921//Oxytocin signaling pathway;k…	K04361;K04361;K04361;K04361;K04361;K04361;K04361;K04361;K04361;K04361;K04361;K04361;K04361;K04361;K04361;K04361;K04361;K04361;K04361;K04361;K04361;K04361;K04361;K04361;K04361;K04361;K04361;K04361;K04361;K04361;K04361;K04361	GO:0005924//cell-substrate adherens junction;GO:0016023//cytoplasmic, membrane-bounded vesicle;GO:0031090//organelle membrane;GO:0031224//intrinsic component of membrane;GO:0043234//protein complex;GO:0098589//membrane region	GO:0003779//actin binding;GO:0004714//transmembrane receptor protein tyrosine kinase activity;GO:0019902//phosphatase binding;GO:0030234//enzyme regulator activity;GO:0032550//purine ribonucleoside binding;GO:0044389//ubiquitin-like protein ligase binding;GO:0046983//protein dimerization activity	GO:0002009//morphogenesis of an epithelium;GO:0003006//developmental process involved in reproduction;GO:0006275//regulation of DNA replication;GO:0006282//regulation of DNA repair;GO:0006357//regulation of transcription from RNA polymerase II promoter;GO:0007431//salivary gland development;GO:0008284//positive regulation of cell proliferation;GO:0009411//response to UV;GO:0009895//negative regul…
State 2,1 -vs- State 2,3,4,5	ncbi_109388401	2	1.30428e-45	5.45751e-43	ANTL3	PREDICTED: sodium-coupled neutral amino acid transporter 2 [Hipposideros armiger]	Organismal Systems;Organismal Systems;Organismal Systems	Nervous system;Digestive system;Nervous system	ko04724//Glutamatergic synapse;ko04974//Protein digestion and absorption;ko04727//GABAergic synapse	K14207;K14207;K14207	GO:0016020//membrane	GO:0022857//transmembrane transporter activity	GO:0001505//regulation of neurotransmitter levels;GO:0006835//dicarboxylic acid transport;GO:0007267//cell-cell signaling
State 2,1 -vs- State 2,3,4,5	ncbi_109388404	2	4.41621e-11	3.04006e-09	ANTL1	PREDICTED: sodium-coupled neutral amino acid transporter 4 [Hipposideros armiger]	-	-	-	-	GO:0031224//intrinsic component of membrane	-	-
State 2,1 -vs- State 2,3,4,5	ncbi_109388420	2	9.97679e-11	6.59148e-09	CAXA	PREDICTED: sodium/potassium/calcium exchanger 3 [Hipposideros armiger]	-	-	-	-	GO:0031224//intrinsic component of membrane	GO:0015081//sodium ion transmembrane transporter activity;GO:0015291//secondary active transmembrane transporter activity	GO:0006814//sodium ion transport;GO:0006816//calcium ion transport;GO:0006875//cellular metal ion homeostasis;GO:0034220//ion transmembrane transport
State 2,1 -vs- State 2,3,4,5	ncbi_109388419	1	4.51565e-17	5.15316e-15	VPS9A	PREDICTED: ras and Rab interactor 2 isoform X1 [Hipposideros armiger]	-	-	-	-	GO:0044424//intracellular part	GO:0005088//Ras guanyl-nucleotide exchange factor activity;GO:0008047//enzyme activator activity;GO:0060589//nucleoside-triphosphatase regulator activity	GO:0016192//vesicle-mediated transport;GO:0043087//regulation of GTPase activity
State 2,1 -vs- State 2,3,4,5	ncbi_109388485	3	1.61989e-27	2.95457e-25	SPTN2	PREDICTED: neuron navigator 3 [Hipposideros armiger]	-	-	-	-	GO:0012505//endomembrane system;GO:0043231//intracellular membrane-bounded organelle	-	-
State 2,1 -vs- State 2,3,4,5	ncbi_109388506	1	8.89779e-19	1.10395e-16	FSTL5	PREDICTED: neuronal growth regulator 1 isoform X1 [Hipposideros armiger]	Environmental Information Processing	Signaling molecules and interaction	ko04514//Cell adhesion molecules (CAMs)	K06775	-	-	-
State 2,1 -vs- State 2,3,4,5	ncbi_109388735	3	4.54427e-154	1.9395e-150	RGL1	PREDICTED: rap guanine nucleotide exchange factor 4 isoform X1 [Hipposideros armiger]	Environmental Information Processing;Environmental Information Processing;Organismal Systems;Environmental Information Processing;Organismal Systems;Organismal Systems	Signal transduction;Signal transduction;Circulatory system;Signal transduction;Immune system;Endocrine system	ko04015//Rap1 signaling pathway;ko04024//cAMP signaling pathway;ko04261//Adrenergic signaling in cardiomyocytes;ko04072//Phospholipase D signaling pathway;ko04670//Leukocyte transendothelial migration;ko04911//Insulin secretion	K04351;K04351;K04351;K04351;K04351;K04351	GO:0016020//membrane;GO:0044444//cytoplasmic part	GO:0005085//guanyl-nucleotide exchange factor activity;GO:0019887//protein kinase regulator activity;GO:0030551//cyclic nucleotide binding;GO:0031267//small GTPase binding	GO:0001775//cell activation;GO:0001932//regulation of protein phosphorylation;GO:0006887//exocytosis;GO:0007166//cell surface receptor signaling pathway;GO:0007599//hemostasis;GO:0015980//energy derivation by oxidation of organic compounds;GO:0019935//cyclic-nucleotide-mediated signaling;GO:0043087//regulation of GTPase activity;GO:0050708//regulation of protein secretion;GO:0060627//regulation o…
State 2,1 -vs- State 2,3,4,5	ncbi_109388759	2	9.4081e-13	7.66293e-11	PHAR4	PREDICTED: phosphatase and actin regulator 2 [Hipposideros armiger]	-	-	-	-	-	-	-
State 2,1 -vs- State 2,3,4,5	ncbi_109388785	1	4.75394e-31	1.06789e-28	TSP4	PREDICTED: latent-transforming growth factor beta-binding protein 1 [Hipposideros armiger]	Environmental Information Processing	Signal transduction	ko04350//TGF-beta signaling pathway	K19559	GO:0032991//macromolecular complex;GO:0043205//fibril	GO:0004675//transmembrane receptor protein serine/threonine kinase activity;GO:0019838//growth factor binding;GO:0046872//metal ion binding	GO:0030512//negative regulation of transforming growth factor beta receptor signaling pathway;GO:0043062//extracellular structure organization
State 2,1 -vs- State 2,3,4,5	ncbi_109388799	3	3.68739e-25	6.09992e-23	KPCZ	PREDICTED: ras guanyl-releasing protein 3 isoform X1 [Hipposideros armiger]	Human Diseases;Environmental Information Processing;Environmental Information Processing;Environmental Information Processing;Organismal Systems	Cancers;Signal transduction;Signal transduction;Signal transduction;Immune system	ko05200//Pathways in cancer;ko04010//MAPK signaling pathway;ko04014//Ras signaling pathway;ko04015//Rap1 signaling pathway;ko04662//B cell receptor signaling pathway	K12362;K12362;K12362;K12362;K12362	GO:0043234//protein complex;GO:0044444//cytoplasmic part	GO:0005085//guanyl-nucleotide exchange factor activity;GO:0031267//small GTPase binding;GO:0046872//metal ion binding	GO:0043087//regulation of GTPase activity
State 2,1 -vs- State 2,3,4,5	ncbi_109388911	3	1.8281e-227	1.30039e-223	UNC3	PREDICTED: transcription factor COE1 isoform X1 [Manis javanica]	-	-	-	-	GO:0043231//intracellular membrane-bounded organelle	GO:0001071//nucleic acid binding transcription factor activity;GO:0005515//protein binding;GO:0043169//cation binding	GO:0006355//regulation of transcription, DNA-templated;GO:0044707//single-multicellular organism process
State 2,1 -vs- State 2,3,4,5	ncbi_109388950	1	1.79704e-30	3.83488e-28	CTSR4	PREDICTED: voltage-dependent L-type calcium channel subunit alpha-1C isoform X1 [Hipposideros armiger]	Environmental Information Processing;Human Diseases;Environmental Information Processing;Environmental Information Processing;Environmental Information Processing;Organismal Systems;Organismal Systems;Organismal Systems;Organismal Systems;Organismal Systems;Organismal Systems;Organismal Systems;Organismal Systems;Organismal Systems;Organismal Systems;Organismal Systems;Organismal Systems;Organism…	Signal transduction;Neurodegenerative diseases;Signal transduction;Signal transduction;Signal transduction;Endocrine system;Circulatory system;Nervous system;Circulatory system;Nervous system;Nervous system;Nervous system;Nervous system;Environmental adaptation;Endocrine system;Circulatory system;Endocrine system;Endocrine system;Nervous system;Cardiovascular diseases;Cardiovascular diseases;Sens…	ko04010//MAPK signaling pathway;ko05010//Alzheimer disease;ko04024//cAMP signaling pathway;ko04020//Calcium signaling pathway;ko04022//cGMP - PKG signaling pathway;ko04921//Oxytocin signaling pathway;ko04261//Adrenergic signaling in cardiomyocytes;ko04728//Dopaminergic synapse;ko04270//Vascular smooth muscle contraction;ko04726//Serotonergic synapse;ko04724//Glutamatergic synapse;ko04725//Choline…	K04850;K04850;K04850;K04850;K04850;K04850;K04850;K04850;K04850;K04850;K04850;K04850;K04850;K04850;K04850;K04850;K04850;K04850;K04850;K04850;K04850;K04850;K04850;K04850;K04850;K04850;K04850	GO:0000323//lytic vacuole;GO:0036464//cytoplasmic ribonucleoprotein granule;GO:0043231//intracellular membrane-bounded organelle;GO:0044427//chromosomal part	GO:0003723//RNA binding;GO:0004520//endodeoxyribonuclease activity;GO:0005515//protein binding;GO:0018024//histone-lysine N-methyltransferase activity;GO:0019899//enzyme binding;GO:0043566//structure-specific DNA binding;GO:0046983//protein dimerization activity	GO:0006303//double-strand break repair via nonhomologous end joining;GO:0006308//DNA catabolic process;GO:0007093//mitotic cell cycle checkpoint;GO:0010452//histone H3-K36 methylation;GO:0010912//positive regulation of isomerase activity;GO:0010948//negative regulation of cell cycle process;GO:0032196//transposition
State 2,1 -vs- State 2,3,4,5	GDR1_Gene005984	3	1.32037e-14	1.29251e-12	Fam53b	PREDICTED: protein FAM53B isoform X1 [Hipposideros armiger]	-	-	-	-	-	-	-
State 2,1 -vs- State 2,3,4,5	ncbi_109389032	4	8.81501e-107	1.44702e-103	KERA	PREDICTED: slit homolog 2 protein isoform X1 [Hipposideros armiger]	Organismal Systems	Development	ko04360//Axon guidance	K06839	GO:0031988//membrane-bounded vesicle;GO:0044421//extracellular region part;GO:0044424//intracellular part	GO:0001948//glycoprotein binding;GO:0004857//enzyme inhibitor activity;GO:0005102//receptor binding;GO:0005539//glycosaminoglycan binding;GO:0043236//laminin binding;GO:0046872//metal ion binding;GO:0046983//protein dimerization activity	GO:0001932//regulation of protein phosphorylation;GO:0001960//negative regulation of cytokine-mediated signaling pathway;GO:0008283//cell proliferation;GO:0009892//negative regulation of metabolic process;GO:0010468//regulation of gene expression;GO:0010591//regulation of lamellipodium assembly;GO:0010594//regulation of endothelial cell migration;GO:0014912//negative regulation of smooth muscle c…
State 2,1 -vs- State 2,3,4,5	ncbi_109389043	2	9.78302e-09	5.21924e-07	COSA1	PREDICTED: cochlin [Hipposideros armiger]	-	-	-	-	GO:0031012//extracellular matrix;GO:0031988//membrane-bounded vesicle	-	GO:0009617//response to bacterium;GO:0022604//regulation of cell morphogenesis;GO:0031349//positive regulation of defense response;GO:0050954//sensory perception of mechanical stimulus
State 2,1 -vs- State 2,3,4,5	ncbi_109389147	3	6.87637e-18	8.3376e-16	FBRS	PREDICTED: autism susceptibility gene 2 protein isoform X1 [Hipposideros armiger]	Metabolism;Metabolism	Global and overview maps;Amino acid metabolism	ko01100//Metabolic pathways;ko00310//Lysine degradation	K11433;K11433	GO:0043231//intracellular membrane-bounded organelle	GO:0005488//binding	GO:0006357//regulation of transcription from RNA polymerase II promoter;GO:0031062//positive regulation of histone methylation;GO:0043984//histone H4-K16 acetylation;GO:0060004//reflex;GO:0071625//vocalization behavior
State 2,1 -vs- State 2,3,4,5	ncbi_109389219	4	1.57312e-10	1.0021e-08	CAD86	PREDICTED: cadherin-2 [Hipposideros armiger]	Environmental Information Processing;Human Diseases	Signaling molecules and interaction;Cardiovascular diseases	ko04514//Cell adhesion molecules (CAMs);ko05412//Arrhythmogenic right ventricular cardiomyopathy (ARVC)	K06736;K06736	GO:0005886//plasma membrane;GO:0005913//cell-cell adherens junction;GO:0005924//cell-substrate adherens junction;GO:0031224//intrinsic component of membrane;GO:0031252//cell leading edge;GO:0031988//membrane-bounded vesicle;GO:0043234//protein complex;GO:0044291//cell-cell contact zone	GO:0019902//phosphatase binding;GO:0046872//metal ion binding	GO:0001568//blood vessel development;GO:0016337//single organismal cell-cell adhesion;GO:0019827//stem cell population maintenance;GO:0030178//negative regulation of Wnt signaling pathway;GO:0042327//positive regulation of phosphorylation;GO:0042692//muscle cell differentiation;GO:0048870//cell motility;GO:0098742//cell-cell adhesion via plasma-membrane adhesion molecules
State 2,1 -vs- State 2,3,4,5	ncbi_109389250	1	5.49797e-17	6.20776e-15	STE11	PREDICTED: transcription factor SOX-5 isoform X1 [Hipposideros armiger]	-	-	-	-	-	-	-
State 2,1 -vs- State 2,3,4,5	ncbi_109389529	2	3.98879e-11	2.79085e-09	FGL1L	PREDICTED: fibroleukin [Hipposideros armiger]	-	-	-	-	GO:0031988//membrane-bounded vesicle	GO:0008047//enzyme activator activity	GO:0045862//positive regulation of proteolysis
State 2,1 -vs- State 2,3,4,5	ncbi_109389561	3	6.81261e-15	6.76191e-13	FEZF1	PREDICTED: zinc finger protein 341 [Hipposideros armiger]	-	-	-	-	GO:0043231//intracellular membrane-bounded organelle	GO:0003676//nucleic acid binding;GO:0043169//cation binding	GO:0010468//regulation of gene expression;GO:0034645//cellular macromolecule biosynthetic process
State 2,1 -vs- State 2,3,4,5	ncbi_109389864	2	3.33763e-10	2.02344e-08	TBX34	PREDICTED: T-box transcription factor TBX15 isoform X1 [Hipposideros armiger]	-	-	-	-	GO:0090571//RNA polymerase II transcription repressor complex	GO:0001071//nucleic acid binding transcription factor activity;GO:0001104//RNA polymerase II transcription cofactor activity;GO:0044212//transcription regulatory region DNA binding;GO:0046983//protein dimerization activity	GO:0006357//regulation of transcription from RNA polymerase II promoter;GO:0048704//embryonic skeletal system morphogenesis
State 2,1 -vs- State 2,3,4,5	ncbi_109389882	4	9.65164e-12	7.10228e-10	ZN735	PREDICTED: zinc finger protein 697 [Hipposideros armiger]	-	-	-	-	-	GO:0043169//cation binding	-
State 2,1 -vs- State 2,3,4,5	ncbi_109389914	3	1.55457e-12	1.24716e-10	AP1M	PREDICTED: stonin-1 [Hipposideros armiger]	-	-	-	-	GO:0030119//AP-type membrane coat adaptor complex	-	GO:0006352//DNA-templated transcription, initiation;GO:0006897//endocytosis;GO:0015031//protein transport
State 2,1 -vs- State 2,3,4,5	ncbi_109389941	2	4.47285e-09	2.49218e-07	DSC1	PREDICTED: protocadherin-17 isoform X1 [Hipposideros armiger]	-	-	-	-	GO:0031224//intrinsic component of membrane	-	GO:0098742//cell-cell adhesion via plasma-membrane adhesion molecules
State 2,1 -vs- State 2,3,4,5	ncbi_109389904	3	7.12097e-61	4.22115e-58	PER	PREDICTED: endothelial PAS domain-containing protein 1 isoform X1 [Hipposideros armiger]	Human Diseases;Human Diseases	Cancers;Cancers	ko05200//Pathways in cancer;ko05211//Renal cell carcinoma	K09095;K09095	GO:0043231//intracellular membrane-bounded organelle;GO:0043234//protein complex	GO:0001071//nucleic acid binding transcription factor activity;GO:0003677//DNA binding;GO:0019899//enzyme binding;GO:0046983//protein dimerization activity;GO:0060089//molecular transducer activity	GO:0001666//response to hypoxia;GO:0003006//developmental process involved in reproduction;GO:0006584//catecholamine metabolic process;GO:0006996//organelle organization;GO:0008016//regulation of heart contraction;GO:0021700//developmental maturation;GO:0030099//myeloid cell differentiation;GO:0030323//respiratory tube development;GO:0043618//regulation of transcription from RNA polymerase II pro…
State 2,1 -vs- State 2,3,4,5	ncbi_109390159	3	1.59649e-10	1.01396e-08	OCLN	PREDICTED: RNA polymerase II elongation factor ELL2 isoform X1 [Hipposideros armiger]	-	-	-	-	GO:0005815//microtubule organizing center;GO:0043231//intracellular membrane-bounded organelle;GO:0043234//protein complex	-	GO:0006354//DNA-templated transcription, elongation;GO:0006366//transcription from RNA polymerase II promoter
State 2,1 -vs- State 2,3,4,5	ncbi_109390236	4	2.8095e-30	5.93612e-28	TRBM	PREDICTED: low-density lipoprotein receptor-related protein 4 [Hipposideros armiger]	-	-	-	-	GO:0031224//intrinsic component of membrane;GO:0043005//neuron projection;GO:0043234//protein complex;GO:0044297//cell body;GO:0044456//synapse part	GO:0005102//receptor binding;GO:0046872//metal ion binding;GO:0046983//protein dimerization activity	GO:0001941//postsynaptic membrane organization;GO:0003002//regionalization;GO:0007416//synapse assembly;GO:0010771//negative regulation of cell morphogenesis involved in differentiation;GO:0016192//vesicle-mediated transport;GO:0022405//hair cycle process;GO:0030178//negative regulation of Wnt signaling pathway;GO:0030278//regulation of ossification;GO:0030326//embryonic limb morphogenesis;GO:003…
State 2,1 -vs- State 2,3,4,5	ncbi_109390307	2	1.34641e-09	7.72376e-08	CAMK1	PREDICTED: STE20/SPS1-related proline-alanine-rich protein kinase isoform X2 [Hipposideros armiger]	-	-	-	-	GO:0005886//plasma membrane	GO:0004672//protein kinase activity;GO:0032550//purine ribonucleoside binding	GO:0006468//protein phosphorylation;GO:0006971//hypotonic response;GO:0007165//signal transduction;GO:0031347//regulation of defense response;GO:0032413//negative regulation of ion transmembrane transporter activity;GO:0035826//rubidium ion transport;GO:0043267//negative regulation of potassium ion transport
State 2,1 -vs- State 2,3,4,5	ncbi_109390471	2	5.17455e-12	3.94374e-10	NHAK	PREDICTED: sodium/hydrogen exchanger 9 [Hipposideros armiger]	-	-	-	-	GO:0010008//endosome membrane;GO:0031224//intrinsic component of membrane	GO:0005451//monovalent cation:proton antiporter activity;GO:0005488//binding	GO:0006814//sodium ion transport;GO:0015992//proton transport;GO:0044763//single-organism cellular process;GO:0055067//monovalent inorganic cation homeostasis
State 2,1 -vs- State 2,3,4,5	ncbi_109390491	3	5.18491e-26	8.99561e-24	NHRF1	PREDICTED: disks large homolog 5 [Hipposideros armiger]	Environmental Information Processing;Environmental Information Processing	Signal transduction;Signal transduction	ko04390//Hippo signaling pathway;ko04391//Hippo signaling pathway -fly	K24050;K24050	GO:0005911//cell-cell junction;GO:0016020//membrane;GO:0044424//intracellular part	GO:0032947//protein complex scaffold	GO:0001738//morphogenesis of a polarized epithelium;GO:0006915//apoptotic process;GO:0007043//cell-cell junction assembly;GO:0007165//signal transduction;GO:0007420//brain development;GO:0008105//asymmetric protein localization;GO:0008283//cell proliferation;GO:0035088//establishment or maintenance of apical/basal cell polarity;GO:0048754//branching morphogenesis of an epithelial tube;GO:0065003/…
State 2,1 -vs- State 2,3,4,5	ncbi_109390523	4	6.08353e-13	5.07119e-11	FA43B	PREDICTED: PTB-containing, cubilin and LRP1-interacting protein [Ceratotherium simum simum]	-	-	-	-	GO:0031981//nuclear lumen	GO:0005488//binding	GO:0000082//G1/S transition of mitotic cell cycle;GO:0006357//regulation of transcription from RNA polymerase II promoter;GO:0006754//ATP biosynthetic process;GO:0008284//positive regulation of cell proliferation;GO:0009968//negative regulation of signal transduction;GO:0010829//negative regulation of glucose transport;GO:0015980//energy derivation by oxidation of organic compounds;GO:0030154//ce…
State 2,1 -vs- State 2,3,4,5	ncbi_109390655	2	2.63406e-24	4.16377e-22	EMB	PREDICTED: basigin isoform X1 [Hipposideros armiger]	-	-	-	-	GO:0005924//cell-substrate adherens junction;GO:0016021//integral component of membrane;GO:0048770//pigment granule	GO:0048029//monosaccharide binding	GO:0006612//protein targeting to membrane
State 2,1 -vs- State 2,3,4,5	ncbi_109390692	2	1.12963e-11	8.28394e-10	MYSP	PREDICTED: cingulin-like protein 1 [Hipposideros armiger]	Cellular Processes	Cellular community - eukaryotes	ko04530//Tight junction	K21110	GO:0015629//actin cytoskeleton;GO:0043296//apical junction complex	-	-
State 2,1 -vs- State 2,3,4,5	ncbi_109390743	3	1.16908e-08	6.16004e-07	DCTN2	PREDICTED: dynactin subunit 2 isoform X1 [Hipposideros armiger]	Human Diseases;Organismal Systems	Neurodegenerative diseases;Excretory system	ko05016//Huntington disease;ko04962//Vasopressin-regulated water reabsorption	K10424;K10424	-	-	-
State 2,1 -vs- State 2,3,4,5	ncbi_109390784	1	2.14985e-28	4.13314e-26	BOK	PREDICTED: apoptosis regulator Bcl-2 isoform X1 [Hipposideros armiger]	Human Diseases;Environmental Information Processing;Cellular Processes;Human Diseases;Human Diseases;Genetic Information Processing;Organismal Systems;Environmental Information Processing;Human Diseases;Human Diseases;Human Diseases;Organismal Systems;Environmental Information Processing;Organismal Systems;Environmental Information Processing;Human Diseases;Cellular Processes;Human Diseases;Envir…	Cancers;Signal transduction;Cellular community - eukaryotes;Infectious diseases;Infectious diseases;Folding, sorting and degradation;Circulatory system;Signal transduction;Cancers;Infectious diseases;Infectious diseases;Nervous system;Signal transduction;Nervous system;Signal transduction;Endocrine and metabolic diseases;Cell growth and death;Cancers;Signal transduction;Cancers;Cancers;Neurodegen…	ko05200//Pathways in cancer;ko04151//PI3K-Akt signaling pathway;ko04510//Focal adhesion;ko05169//Epstein-Barr virus infection;ko05152//Tuberculosis;ko04141//Protein processing in endoplasmic reticulum;ko04261//Adrenergic signaling in cardiomyocytes;ko04630//Jak-STAT signaling pathway;ko05206//MicroRNAs in cancer;ko05161//Hepatitis B;ko05145//Toxoplasmosis;ko04722//Neurotrophin signaling pathway;k…	K02161;K02161;K02161;K02161;K02161;K02161;K02161;K02161;K02161;K02161;K02161;K02161;K02161;K02161;K02161;K02161;K02161;K02161;K02161;K02161;K02161;K02161	-	-	-
State 2,1 -vs- State 2,3,4,5	ncbi_109390835	3	1.98624e-11	1.42236e-09	GSDMB	PREDICTED: gasdermin-D [Hipposideros armiger]	Human Diseases;Organismal Systems	Infectious diseases;Immune system	ko05132//Salmonella infection;ko04621//NOD-like receptor signaling pathway	K20917;K20917	GO:0043229//intracellular organelle;GO:0044424//intracellular part	GO:0005488//binding	GO:0007154//cell communication
State 2,1 -vs- State 2,3,4,5	ncbi_109391467	3	3.37013e-24	5.28813e-22	HOME1	PREDICTED: protein enabled homolog isoform X1 [Hipposideros armiger]	Cellular Processes	Cell motility	ko04810//Regulation of actin cytoskeleton	K05746	GO:0005924//cell-substrate adherens junction;GO:0016020//membrane;GO:0031252//cell leading edge;GO:0042995//cell projection;GO:0044424//intracellular part	GO:0019904//protein domain specific binding	GO:0007015//actin filament organization;GO:0060606//tube closure;GO:0097485//neuron projection guidance
State 2,1 -vs- State 2,3,4,5	ncbi_109391720	2	6.77139e-44	2.58038e-41	CNTN4	PREDICTED: coxsackievirus and adenovirus receptor isoform X1 [Hipposideros armiger]	Human Diseases	Cardiovascular diseases	ko05416//Viral myocarditis	K06788	GO:0005886//plasma membrane;GO:0016021//integral component of membrane;GO:0030141//secretory granule;GO:0031981//nuclear lumen;GO:0032991//macromolecular complex;GO:0043005//neuron projection;GO:0043296//apical junction complex;GO:0044291//cell-cell contact zone;GO:0044421//extracellular region part;GO:0045202//synapse;GO:0070161//anchoring junction;GO:0098589//membrane region	GO:0000976//transcription regulatory region sequence-specific DNA binding;GO:0000981//RNA polymerase II transcription factor activity, sequence-specific DNA binding;GO:0005102//receptor binding;GO:0019904//protein domain specific binding;GO:0038023//signaling receptor activity;GO:0046914//transition metal ion binding;GO:0086080//protein binding involved in heterotypic cell-cell adhesion	GO:0001894//tissue homeostasis;GO:0002252//immune effector process;GO:0002682//regulation of immune system process;GO:0006357//regulation of transcription from RNA polymerase II promoter;GO:0007599//hemostasis;GO:0008285//negative regulation of cell proliferation;GO:0009755//hormone-mediated signaling pathway;GO:0010646//regulation of cell communication;GO:0019058//viral life cycle;GO:0030036//ac…
State 2,1 -vs- State 2,3,4,5	ncbi_109391728	1	4.66825e-16	4.95625e-14	UNC3	transcription factor COE2 [Bos taurus]	-	-	-	-	GO:0043231//intracellular membrane-bounded organelle	GO:0000982//transcription factor activity, RNA polymerase II core promoter proximal region sequence-specific binding;GO:0003676//nucleic acid binding;GO:0005515//protein binding;GO:0043169//cation binding	GO:0006357//regulation of transcription from RNA polymerase II promoter;GO:0035561//regulation of chromatin binding;GO:0044707//single-multicellular organism process;GO:0045165//cell fate commitment;GO:0045444//fat cell differentiation;GO:0061448//connective tissue development
State 2,1 -vs- State 2,3,4,5	ncbi_109391772	2	9.78965e-37	2.67835e-34	TSP2	PREDICTED: thrombospondin type-1 domain-containing protein 4 isoform X1 [Hipposideros armiger]	-	-	-	-	GO:0031988//membrane-bounded vesicle	GO:0004175//endopeptidase activity	GO:0019538//protein metabolic process;GO:0085029//extracellular matrix assembly
State 2,1 -vs- State 2,3,4,5	ncbi_109391799	2	1.60372e-246	1.71117e-242	IBP1	PREDICTED: insulin-like growth factor-binding protein 6 [Hipposideros armiger]	-	-	-	-	-	-	-
State 2,1 -vs- State 2,3,4,5	ncbi_109391916	4	2.50768e-13	2.17584e-11	EMX1	PREDICTED: homeobox protein MOX-2 [Hipposideros armiger]	-	-	-	-	GO:0016604//nuclear body	GO:0000977//RNA polymerase II regulatory region sequence-specific DNA binding;GO:0000982//transcription factor activity, RNA polymerase II core promoter proximal region sequence-specific binding;GO:0001228//transcriptional activator activity, RNA polymerase II transcription regulatory region sequence-specific binding	GO:0003013//circulatory system process;GO:0006357//regulation of transcription from RNA polymerase II promoter;GO:0008219//cell death;GO:0009880//embryonic pattern specification;GO:0014706//striated muscle tissue development;GO:0048646//anatomical structure formation involved in morphogenesis;GO:0048736//appendage development
State 2,1 -vs- State 2,3,4,5	ncbi_109392032	2	1.4951e-11	1.08893e-09	TES	PREDICTED: actin-binding LIM protein 1 [Hipposideros armiger]	Organismal Systems	Development	ko04360//Axon guidance	K07520	-	GO:0046914//transition metal ion binding	GO:0006996//organelle organization
State 2,1 -vs- State 2,3,4,5	ncbi_109392043	3	1.81776e-19	2.30899e-17	GFRAL	PREDICTED: GDNF family receptor alpha-1 isoform X1 [Hipposideros armiger]	-	-	-	-	GO:0031988//membrane-bounded vesicle	-	GO:0048731//system development
State 2,1 -vs- State 2,3,4,5	ncbi_109392084	1	1.16798e-09	6.71826e-08	SPI1	PREDICTED: protein C-ets-1 isoform X1 [Hipposideros armiger]	Human Diseases;Environmental Information Processing;Organismal Systems	Infectious diseases;Signal transduction;Development	ko05166//HTLV-I infection;ko04014//Ras signaling pathway;ko04320//Dorso-ventral axis formation	K02678;K02678;K02678	-	-	-
State 2,1 -vs- State 2,3,4,5	ncbi_109392189	2	1.67684e-38	5.34085e-36	LNX2	PREDICTED: LOW QUALITY PROTEIN: PDZ domain-containing RING finger protein 4 [Hipposideros armiger]	-	-	-	-	-	GO:0046914//transition metal ion binding	GO:0032446//protein modification by small protein conjugation
State 2,1 -vs- State 2,3,4,5	GDR1_Gene007405	2	6.44058e-16	6.77054e-14	-	PREDICTED: adipogenesis regulatory factor [Hipposideros armiger]	-	-	-	-	GO:0031981//nuclear lumen;GO:0031988//membrane-bounded vesicle	-	GO:0006357//regulation of transcription from RNA polymerase II promoter;GO:0009314//response to radiation;GO:0042493//response to drug;GO:0044765//single-organism transport;GO:0045597//positive regulation of cell differentiation;GO:0070887//cellular response to chemical stimulus
State 2,1 -vs- State 2,3,4,5	ncbi_109392283	1	6.50287e-51	3.08381e-48	CP29B	PREDICTED: RNA-binding motif, single-stranded-interacting protein 3 isoform X1 [Hipposideros armiger]	-	-	-	-	GO:0044424//intracellular part	GO:0003729//mRNA binding	GO:0006417//regulation of translation
State 2,1 -vs- State 2,3,4,5	ncbi_109392358	5	2.07515e-13	1.8149e-11	BATF3	PREDICTED: hepatic leukemia factor isoform X1 [Hipposideros armiger]	Organismal Systems	Environmental adaptation	ko04711//Circadian rhythm - fly	K09057	GO:0043231//intracellular membrane-bounded organelle	GO:0001071//nucleic acid binding transcription factor activity;GO:0043566//structure-specific DNA binding	GO:0006351//transcription, DNA-templated;GO:0007519//skeletal muscle tissue development;GO:0010468//regulation of gene expression
State 2,1 -vs- State 2,3,4,5	ncbi_109392363	2	2.86381e-13	2.47424e-11	MUCEN	PREDICTED: endomucin [Hipposideros armiger]	-	-	-	-	GO:0031224//intrinsic component of membrane;GO:0044459//plasma membrane part	GO:0005488//binding	GO:0048646//anatomical structure formation involved in morphogenesis;GO:0098602//single organism cell adhesion
State 2,1 -vs- State 2,3,4,5	ncbi_109392565	2	9.39663e-11	6.24685e-09	MAP1	PREDICTED: carbonic anhydrase-related protein [Hipposideros armiger]	Metabolism	Energy metabolism	ko00910//Nitrogen metabolism	K01672	GO:0044424//intracellular part	GO:0046914//transition metal ion binding	GO:0044237//cellular metabolic process;GO:0048017//inositol lipid-mediated signaling
State 2,1 -vs- State 2,3,4,5	ncbi_109392611	2	5.06369e-37	1.40337e-34	PDE2	PREDICTED: calcium/calmodulin-dependent 3',5'-cyclic nucleotide phosphodiesterase 1A isoform X1 [Hipposideros armiger]	Organismal Systems;Environmental Information Processing;Metabolism;Human Diseases;Organismal Systems;Organismal Systems	Sensory system;Signal transduction;Nucleotide metabolism;Substance dependence;Sensory system;Endocrine system	ko04740//Olfactory transduction;ko04020//Calcium signaling pathway;ko00230//Purine metabolism;ko05032//Morphine addiction;ko04742//Taste transduction;ko04924//Renin secretion	K13755;K13755;K13755;K13755;K13755;K13755	-	GO:0042578//phosphoric ester hydrolase activity;GO:0043169//cation binding	GO:0050794//regulation of cellular process
State 2,1 -vs- State 2,3,4,5	ncbi_109392739	4	3.47701e-09	1.96295e-07	GACR	PREDICTED: rho GTPase-activating protein 10 isoform X1 [Hipposideros armiger]	Human Diseases	Infectious diseases	ko05100//Bacterial invasion of epithelial cells	K13736	GO:0044444//cytoplasmic part	GO:0008047//enzyme activator activity	GO:0006996//organelle organization;GO:0042981//regulation of apoptotic process;GO:0043087//regulation of GTPase activity
State 2,1 -vs- State 2,3,4,5	ncbi_109392844	4	6.20494e-11	4.21699e-09	FGF17	PREDICTED: fibroblast growth factor 10 [Hipposideros armiger]	Human Diseases;Environmental Information Processing;Environmental Information Processing;Environmental Information Processing;Cellular Processes;Environmental Information Processing;Human Diseases	Cancers;Signal transduction;Signal transduction;Signal transduction;Cell motility;Signal transduction;Cancers	ko05200//Pathways in cancer;ko04151//PI3K-Akt signaling pathway;ko04010//MAPK signaling pathway;ko04014//Ras signaling pathway;ko04810//Regulation of actin cytoskeleton;ko04015//Rap1 signaling pathway;ko05218//Melanoma	K04358;K04358;K04358;K04358;K04358;K04358;K04358	GO:0016020//membrane;GO:0043231//intracellular membrane-bounded organelle;GO:0044421//extracellular region part	GO:0005104//fibroblast growth factor receptor binding;GO:0005539//glycosaminoglycan binding	GO:0001568//blood vessel development;GO:0001656//metanephros development;GO:0002237//response to molecule of bacterial origin;GO:0003156//regulation of organ formation;GO:0006275//regulation of DNA replication;GO:0006282//regulation of DNA repair;GO:0006357//regulation of transcription from RNA polymerase II promoter;GO:0007346//regulation of mitotic cell cycle;GO:0007431//salivary gland developm…
State 2,1 -vs- State 2,3,4,5	ncbi_109392885	2	1.12886e-13	1.01178e-11	SEMA	PREDICTED: semaphorin-3C [Hipposideros armiger]	Organismal Systems	Development	ko04360//Axon guidance	K06840	GO:0031988//membrane-bounded vesicle;GO:0044421//extracellular region part	GO:0005102//receptor binding;GO:0060089//molecular transducer activity	GO:0002376//immune system process;GO:0003208//cardiac ventricle morphogenesis;GO:0009952//anterior/posterior pattern specification;GO:0014706//striated muscle tissue development;GO:0035295//tube development;GO:0048646//anatomical structure formation involved in morphogenesis;GO:0048771//tissue remodeling;GO:0060600//dichotomous subdivision of an epithelial terminal unit;GO:0097485//neuron project…
State 2,1 -vs- State 2,3,4,5	ncbi_109392909	5	9.70338e-09	5.18973e-07	ZN181	PREDICTED: zinc finger E-box-binding homeobox 1 isoform X1 [Hipposideros armiger]	Human Diseases	Cancers	ko05206//MicroRNAs in cancer	K09299	GO:0043231//intracellular membrane-bounded organelle;GO:0043234//protein complex	GO:0001071//nucleic acid binding transcription factor activity;GO:0005515//protein binding;GO:0043169//cation binding;GO:0044212//transcription regulatory region DNA binding	GO:0006357//regulation of transcription from RNA polymerase II promoter;GO:0030855//epithelial cell differentiation;GO:0035239//tube morphogenesis;GO:0043200//response to amino acid;GO:0045580//regulation of T cell differentiation;GO:0045597//positive regulation of cell differentiation;GO:0048048//embryonic eye morphogenesis;GO:0051145//smooth muscle cell differentiation;GO:0072091//regulation of…
State 2,1 -vs- State 2,3,4,5	ncbi_109392994	2	1.38846e-21	1.97531e-19	CCR4	PREDICTED: volume-regulated anion channel subunit LRRC8D [Hipposideros armiger]	-	-	-	-	GO:0031090//organelle membrane;GO:0031224//intrinsic component of membrane;GO:0043231//intracellular membrane-bounded organelle	-	GO:0044765//single-organism transport
State 2,1 -vs- State 2,3,4,5	ncbi_109393091	2	1.93691e-22	2.89047e-20	UNC5D	PREDICTED: A disintegrin and metalloproteinase with thrombospondin motifs 5 [Hipposideros armiger]	-	-	-	-	GO:0031012//extracellular matrix	GO:0046914//transition metal ion binding;GO:0070011//peptidase activity, acting on L-amino acid peptides	GO:0009617//response to bacterium;GO:0019538//protein metabolic process
State 2,1 -vs- State 2,3,4,5	ncbi_109393097	2	1.82147e-11	1.31318e-09	VKT6	PREDICTED: amyloid beta A4 protein isoform X2 [Hipposideros armiger]	Human Diseases;Organismal Systems	Neurodegenerative diseases;Nervous system	ko05010//Alzheimer disease;ko04726//Serotonergic synapse	K04520;K04520	GO:0005635//nuclear envelope;GO:0030054//cell junction;GO:0030133//transport vesicle;GO:0030135//coated vesicle;GO:0030425//dendrite;GO:0031224//intrinsic component of membrane;GO:0043234//protein complex;GO:0044309//neuron spine;GO:0044421//extracellular region part;GO:0044430//cytoskeletal part;GO:0045202//synapse;GO:0098589//membrane region	GO:0003676//nucleic acid binding;GO:0004866//endopeptidase inhibitor activity;GO:0005102//receptor binding;GO:0005539//glycosaminoglycan binding;GO:0019904//protein domain specific binding;GO:0046872//metal ion binding	GO:0006357//regulation of transcription from RNA polymerase II promoter;GO:0006464//cellular protein modification process;GO:0006950//response to stress;GO:0007215//glutamate receptor signaling pathway;GO:0007416//synapse assembly;GO:0007618//mating;GO:0007626//locomotory behavior;GO:0007632//visual behavior;GO:0010389//regulation of G2/M transition of mitotic cell cycle;GO:0010466//negative regu…
State 2,1 -vs- State 2,3,4,5	ncbi_109393093	2	2.3046e-15	2.34192e-13	CD22	PREDICTED: junctional adhesion molecule B isoform X1 [Hipposideros armiger]	Environmental Information Processing;Cellular Processes;Organismal Systems	Signaling molecules and interaction;Cellular community - eukaryotes;Immune system	ko04514//Cell adhesion molecules (CAMs);ko04530//Tight junction;ko04670//Leukocyte transendothelial migration	K06735;K06735;K06735	-	GO:0046983//protein dimerization activity	-
State 2,1 -vs- State 2,3,4,5	ncbi_109393118	2	4.03936e-15	4.04695e-13	DHGB	PREDICTED: hedgehog-interacting protein isoform X1 [Hipposideros armiger]	Human Diseases;Environmental Information Processing;Environmental Information Processing;Human Diseases	Cancers;Signal transduction;Signal transduction;Cancers	ko05200//Pathways in cancer;ko04024//cAMP signaling pathway;ko04340//Hedgehog signaling pathway;ko05217//Basal cell carcinoma	K06231;K06231;K06231;K06231	-	-	-
State 2,1 -vs- State 2,3,4,5	ncbi_109393184	3	2.50823e-13	2.17584e-11	GIS1	PREDICTED: protein Jumonji isoform X1 [Hipposideros armiger]	Cellular Processes	Cellular community - eukaryotes	ko04550//Signaling pathways regulating pluripotency of stem cells	K11478	GO:0031519//PcG protein complex;GO:0034708//methyltransferase complex	GO:0003676//nucleic acid binding	GO:0006355//regulation of transcription, DNA-templated;GO:0008283//cell proliferation;GO:0030154//cell differentiation;GO:0031057//negative regulation of histone modification;GO:0031062//positive regulation of histone methylation;GO:0048534//hematopoietic or lymphoid organ development
State 2,1 -vs- State 2,3,4,5	ncbi_109393282	1	1.48145e-13	1.31179e-11	ASPM	PREDICTED: unconventional myosin-Ib isoform X1 [Hipposideros armiger]	Human Diseases	Infectious diseases	ko05130//Pathogenic Escherichia coli infection	K10356	GO:0000139//Golgi membrane;GO:0005768//endosome;GO:0015629//actin cytoskeleton;GO:0031988//membrane-bounded vesicle;GO:0042995//cell projection	GO:0003774//motor activity;GO:0003779//actin binding;GO:0032550//purine ribonucleoside binding;GO:1902936//phosphatidylinositol bisphosphate binding	GO:0006928//movement of cell or subcellular component;GO:0022607//cellular component assembly;GO:0030036//actin cytoskeleton organization;GO:0048193//Golgi vesicle transport
State 2,1 -vs- State 2,3,4,5	ncbi_109393288	2	8.35657e-12	6.21356e-10	RS14Z	PREDICTED: LOW QUALITY PROTEIN: 40S ribosomal protein S29 [Pteropus vampyrus]	Genetic Information Processing	Translation	ko03010//Ribosome	K02980	-	-	-
State 2,1 -vs- State 2,3,4,5	GDR1_Gene008091	2	1.11214e-09	6.44922e-08	Slc4a4	PREDICTED: electrogenic sodium bicarbonate cotransporter 1 isoform X8 [Hipposideros armiger]	Organismal Systems;Organismal Systems;Organismal Systems	Digestive system;Digestive system;Excretory system	ko04972//Pancreatic secretion;ko04976//Bile secretion;ko04964//Proximal tubule bicarbonate reclamation	K13575;K13575;K13575	GO:0031090//organelle membrane;GO:0031224//intrinsic component of membrane;GO:0043231//intracellular membrane-bounded organelle;GO:0043232//intracellular non-membrane-bounded organelle	GO:0003723//RNA binding	-
State 2,1 -vs- State 2,3,4,5	ncbi_109393758	2	1.25963e-08	6.62084e-07	HSE1	PREDICTED: iporin isoform X1 [Hipposideros armiger]	-	-	-	-	GO:0031988//membrane-bounded vesicle	-	-
State 2,1 -vs- State 2,3,4,5	ncbi_109393834	5	1.23021e-17	1.45043e-15	WISP2	PREDICTED: connective tissue growth factor [Hipposideros armiger]	Environmental Information Processing	Signal transduction	ko04390//Hippo signaling pathway	K06827	-	-	-
State 2,1 -vs- State 2,3,4,5	ncbi_109393860	1	1.45311e-60	8.16036e-58	ZG8	PREDICTED: zinc finger E-box-binding homeobox 2 isoform X6 [Hipposideros armiger]	Human Diseases	Cancers	ko05206//MicroRNAs in cancer	K09299	GO:0043231//intracellular membrane-bounded organelle	GO:0003676//nucleic acid binding;GO:0043169//cation binding;GO:0046332//SMAD binding	GO:0006357//regulation of transcription from RNA polymerase II promoter;GO:0009952//anterior/posterior pattern specification;GO:0010631//epithelial cell migration;GO:0021543//pallium development;GO:0033043//regulation of organelle organization;GO:0043406//positive regulation of MAP kinase activity;GO:0045634//regulation of melanocyte differentiation;GO:0060606//tube closure;GO:0061351//neural pre…
State 2,1 -vs- State 2,3,4,5	GDR1_Gene008168	2	4.66207e-10	2.79462e-08	USP2	ubiquitin carboxyl-terminal hydrolase 2-like isoform 3 [Cricetulus griseus]	Organismal Systems	Immune system	ko04670//Leukocyte transendothelial migration	K06514	GO:0005924//cell-substrate adherens junction;GO:0016021//integral component of membrane;GO:0031988//membrane-bounded vesicle;GO:0043005//neuron projection;GO:0043231//intracellular membrane-bounded organelle;GO:0044444//cytoplasmic part;GO:0046658//anchored component of plasma membrane;GO:0098589//membrane region	GO:0005102//receptor binding;GO:0008047//enzyme activator activity;GO:0019900//kinase binding;GO:0035091//phosphatidylinositol binding	GO:0001933//negative regulation of protein phosphorylation;GO:0001934//positive regulation of protein phosphorylation;GO:0002274//myeloid leukocyte activation;GO:0006996//organelle organization;GO:0007045//cell-substrate adherens junction assembly;GO:0008285//negative regulation of cell proliferation;GO:0010524//positive regulation of calcium ion transport into cytosol;GO:0010771//negative regula…
State 2,1 -vs- State 2,3,4,5	ncbi_109393920	2	6.58027e-31	1.46274e-28	DOCK5	PREDICTED: dedicator of cytokinesis protein 9 [Hipposideros armiger]	-	-	-	-	GO:0044444//cytoplasmic part	GO:0005088//Ras guanyl-nucleotide exchange factor activity;GO:0017016//Ras GTPase binding	GO:0007599//hemostasis;GO:0043087//regulation of GTPase activity
State 2,1 -vs- State 2,3,4,5	ncbi_109394032	2	1.24126e-12	1.00335e-10	UXS1	PREDICTED: GDP-mannose 4,6 dehydratase [Hipposideros armiger]	Metabolism;Metabolism	Carbohydrate metabolism;Carbohydrate metabolism	ko00520//Amino sugar and nucleotide sugar metabolism;ko00051//Fructose and mannose metabolism	K01711;K01711	GO:0031988//membrane-bounded vesicle;GO:0044424//intracellular part	GO:0016836//hydro-lyase activity;GO:0043168//anion binding;GO:0048037//cofactor binding	GO:0007166//cell surface receptor signaling pathway;GO:0042350//GDP-L-fucose biosynthetic process
State 2,1 -vs- State 2,3,4,5	ncbi_109394044	3	3.23184e-27	5.79558e-25	TR19L	PREDICTED: tumor necrosis factor receptor superfamily member EDAR isoform X1 [Hipposideros armiger]	Environmental Information Processing	Signaling molecules and interaction	ko04060//Cytokine-cytokine receptor interaction	K05162	GO:0016020//membrane;GO:0044464//cell part	GO:0060089//molecular transducer activity	GO:0042345//regulation of NF-kappaB import into nucleus;GO:0042476//odontogenesis;GO:0060605//tube lumen cavitation
State 2,1 -vs- State 2,3,4,5	ncbi_109394139	2	1.87542e-11	1.34753e-09	TB182	KIAA1671 protein [Homo sapiens]	-	-	-	-	-	-	-
State 2,1 -vs- State 2,3,4,5	ncbi_109394283	3	4.35872e-11	3.0102e-09	GIPR	PREDICTED: CD97 antigen isoform X1 [Hipposideros armiger]	-	-	-	-	GO:0005924//cell-substrate adherens junction;GO:0031224//intrinsic component of membrane;GO:0031988//membrane-bounded vesicle	GO:0004888//transmembrane signaling receptor activity;GO:0046872//metal ion binding	GO:0007166//cell surface receptor signaling pathway
State 2,1 -vs- State 2,3,4,5	ncbi_109394585	2	6.5323e-11	4.42537e-09	KIT	PREDICTED: platelet-derived growth factor receptor-like protein isoform X1 [Hipposideros armiger]	-	-	-	-	GO:0031224//intrinsic component of membrane	GO:0005017//platelet-derived growth factor-activated receptor activity;GO:0032550//purine ribonucleoside binding	GO:0006468//protein phosphorylation;GO:0048008//platelet-derived growth factor receptor signaling pathway
State 2,1 -vs- State 2,3,4,5	GDR1_Gene008464	2	2.40944e-19	3.02455e-17	-	PREDICTED: putative uncharacterized protein FLJ46214 [Hipposideros armiger]	-	-	-	-	-	-	-
State 2,1 -vs- State 2,3,4,5	GDR1_Gene008549	2	2.84836e-15	2.86717e-13	Nebl	PREDICTED: nebulette isoform X10 [Hipposideros armiger]	-	-	-	-	-	-	-
State 2,1 -vs- State 2,3,4,5	ncbi_109394760	3	6.09881e-17	6.81406e-15	SLIT1	PREDICTED: neurexin-1 isoform X1 [Hipposideros armiger]	Environmental Information Processing	Signaling molecules and interaction	ko04514//Cell adhesion molecules (CAMs)	K07377	GO:0097060//synaptic membrane	GO:0005102//receptor binding	GO:0001505//regulation of neurotransmitter levels;GO:0001941//postsynaptic membrane organization;GO:0007611//learning or memory;GO:0007625//grooming behavior;GO:0022607//cellular component assembly;GO:0031223//auditory behavior;GO:0032102//negative regulation of response to external stimulus;GO:0043113//receptor clustering;GO:0044089//positive regulation of cellular component biogenesis;GO:004583…
State 2,1 -vs- State 2,3,4,5	ncbi_109394938	4	3.23898e-25	5.39999e-23	MASP1	PREDICTED: platelet-derived growth factor D isoform X1 [Hipposideros armiger]	Environmental Information Processing;Environmental Information Processing;Environmental Information Processing;Cellular Processes;Environmental Information Processing;Cellular Processes;Environmental Information Processing;Human Diseases;Cellular Processes;Human Diseases;Human Diseases	Signal transduction;Signaling molecules and interaction;Signal transduction;Cell motility;Signal transduction;Cellular community - eukaryotes;Signal transduction;Cancers;Cellular community - eukaryotes;Cancers;Cancers	ko04151//PI3K-Akt signaling pathway;ko04060//Cytokine-cytokine receptor interaction;ko04014//Ras signaling pathway;ko04810//Regulation of actin cytoskeleton;ko04015//Rap1 signaling pathway;ko04510//Focal adhesion;ko04072//Phospholipase D signaling pathway;ko05231//Choline metabolism in cancer;ko04540//Gap junction;ko05215//Prostate cancer;ko05218//Melanoma	K05450;K05450;K05450;K05450;K05450;K05450;K05450;K05450;K05450;K05450;K05450	GO:0031988//membrane-bounded vesicle	GO:0005102//receptor binding	GO:0001932//regulation of protein phosphorylation;GO:0007169//transmembrane receptor protein tyrosine kinase signaling pathway;GO:0043200//response to amino acid;GO:0048522//positive regulation of cellular process
State 2,1 -vs- State 2,3,4,5	ncbi_109395020	2	2.66116e-91	3.15496e-88	IGS10	PREDICTED: CD166 antigen isoform X1 [Hipposideros armiger]	Environmental Information Processing	Signaling molecules and interaction	ko04514//Cell adhesion molecules (CAMs)	K06547	GO:0031224//intrinsic component of membrane;GO:0031988//membrane-bounded vesicle;GO:0043005//neuron projection;GO:0044297//cell body;GO:0044459//plasma membrane part	-	GO:0007411//axon guidance
State 2,1 -vs- State 2,3,4,5	ncbi_109395059	3	8.67262e-20	1.1149e-17	TIE2	PREDICTED: receptor-type tyrosine-protein phosphatase delta isoform X1 [Hipposideros armiger]	-	-	-	-	GO:0016021//integral component of membrane;GO:0031988//membrane-bounded vesicle	GO:0004721//phosphoprotein phosphatase activity;GO:0004725//protein tyrosine phosphatase activity;GO:0005515//protein binding;GO:0042578//phosphoric ester hydrolase activity	GO:0002682//regulation of immune system process;GO:0006470//protein dephosphorylation;GO:0007167//enzyme linked receptor protein signaling pathway;GO:0010770//positive regulation of cell morphogenesis involved in differentiation;GO:0046425//regulation of JAK-STAT cascade;GO:0071709//membrane assembly;GO:0098742//cell-cell adhesion via plasma-membrane adhesion molecules
State 2,1 -vs- State 2,3,4,5	ncbi_109395297	3	5.99191e-79	4.73583e-76	SEM6D	PREDICTED: plexin-A2 [Hipposideros armiger]	Organismal Systems	Development	ko04360//Axon guidance	K06820	GO:0016021//integral component of membrane;GO:0043235//receptor complex;GO:0044464//cell part	GO:0004888//transmembrane signaling receptor activity;GO:0005488//binding	GO:0007166//cell surface receptor signaling pathway;GO:0021934//hindbrain tangential cell migration;GO:0035295//tube development;GO:0048646//anatomical structure formation involved in morphogenesis;GO:0051640//organelle localization;GO:0097485//neuron projection guidance
State 2,1 -vs- State 2,3,4,5	ncbi_109395478	3	4.36257e-114	8.46339e-111	NCAM1	PREDICTED: interleukin-1 receptor type 1 isoform X1 [Hipposideros armiger]	Human Diseases;Environmental Information Processing;Environmental Information Processing;Organismal Systems;Human Diseases;Organismal Systems;Cellular Processes;Environmental Information Processing;Organismal Systems	Infectious diseases;Signal transduction;Signaling molecules and interaction;Development;Infectious diseases;Sensory system;Cell growth and death;Signal transduction;Immune system	ko05166//HTLV-I infection;ko04010//MAPK signaling pathway;ko04060//Cytokine-cytokine receptor interaction;ko04380//Osteoclast differentiation;ko05146//Amoebiasis;ko04750//Inflammatory mediator regulation of TRP channels;ko04210//Apoptosis;ko04064//NF-kappa B signaling pathway;ko04640//Hematopoietic cell lineage	K04386;K04386;K04386;K04386;K04386;K04386;K04386;K04386;K04386	GO:0044464//cell part	GO:0004908//interleukin-1 receptor activity;GO:0070851//growth factor receptor binding	GO:0019221//cytokine-mediated signaling pathway;GO:0031347//regulation of defense response
State 2,1 -vs- State 2,3,4,5	ncbi_109395482	2	1.13088e-08	5.97352e-07	PER2	PREDICTED: neuronal PAS domain-containing protein 2 isoform X1 [Hipposideros armiger]	Organismal Systems	Environmental adaptation	ko04710//Circadian rhythm	K09026	GO:0031981//nuclear lumen;GO:0043234//protein complex;GO:0044444//cytoplasmic part	GO:0001071//nucleic acid binding transcription factor activity;GO:0031072//heat shock protein binding;GO:0043169//cation binding;GO:0044212//transcription regulatory region DNA binding;GO:0060089//molecular transducer activity	GO:0006282//regulation of DNA repair;GO:0006357//regulation of transcription from RNA polymerase II promoter;GO:0006629//lipid metabolic process;GO:0007626//locomotory behavior;GO:0008219//cell death;GO:0048512//circadian behavior;GO:0048731//system development
State 2,1 -vs- State 2,3,4,5	ncbi_109395786	2	1.87627e-12	1.49961e-10	PRDBP	PREDICTED: polymerase I and transcript release factor [Hipposideros armiger]	-	-	-	-	-	-	-
State 2,1 -vs- State 2,3,4,5	ncbi_109395832	3	1.89573e-10	1.20044e-08	RFTN2	PREDICTED: raftlin [Hipposideros armiger]	-	-	-	-	GO:0031988//membrane-bounded vesicle;GO:0032991//macromolecular complex;GO:0043231//intracellular membrane-bounded organelle;GO:0098589//membrane region	GO:0003723//RNA binding	GO:0001816//cytokine production;GO:0002224//toll-like receptor signaling pathway;GO:0002456//T cell mediated immunity;GO:0032594//protein transport within lipid bilayer;GO:0043331//response to dsRNA;GO:0050851//antigen receptor-mediated signaling pathway
State 2,1 -vs- State 2,3,4,5	ncbi_109395835	1	2.50864e-80	2.05901e-77	CAH1	PREDICTED: receptor-type tyrosine-protein phosphatase gamma-like, partial [Hipposideros armiger]	-	-	-	-	GO:0031988//membrane-bounded vesicle;GO:0044421//extracellular region part	GO:0004721//phosphoprotein phosphatase activity;GO:0005515//protein binding	GO:0006470//protein dephosphorylation;GO:0006810//transport;GO:0007417//central nervous system development;GO:0010632//regulation of epithelial cell migration;GO:0010975//regulation of neuron projection development;GO:0030155//regulation of cell adhesion
State 2,1 -vs- State 2,3,4,5	ncbi_109395869	3	2.30513e-72	1.63972e-69	SDF1	PREDICTED: stromal cell-derived factor 1 isoform X4 [Hipposideros armiger]	Human Diseases;Environmental Information Processing;Organismal Systems;Organismal Systems;Human Diseases;Environmental Information Processing;Organismal Systems	Cancers;Signaling molecules and interaction;Immune system;Immune system;Immune diseases;Signal transduction;Immune system	ko05200//Pathways in cancer;ko04060//Cytokine-cytokine receptor interaction;ko04062//Chemokine signaling pathway;ko04670//Leukocyte transendothelial migration;ko05323//Rheumatoid arthritis;ko04064//NF-kappa B signaling pathway;ko04672//Intestinal immune network for IgA production	K10031;K10031;K10031;K10031;K10031;K10031;K10031	GO:0031988//membrane-bounded vesicle;GO:0044421//extracellular region part;GO:0044459//plasma membrane part	GO:0005125//cytokine activity;GO:0042379//chemokine receptor binding	GO:0002690//positive regulation of leukocyte chemotaxis;GO:0002692//negative regulation of cellular extravasation;GO:0003006//developmental process involved in reproduction;GO:0007411//axon guidance;GO:0007417//central nervous system development;GO:0010831//positive regulation of myotube differentiation;GO:0019221//cytokine-mediated signaling pathway;GO:0042110//T cell activation;GO:0043066//nega…
State 2,1 -vs- State 2,3,4,5	ncbi_109395977	4	2.41794e-12	1.91107e-10	CHIP	PREDICTED: peptidyl-prolyl cis-trans isomerase FKBP5 isoform X1 [Hipposideros armiger]	Organismal Systems	Endocrine system	ko04915//Estrogen signaling pathway	K09571	GO:0031988//membrane-bounded vesicle;GO:0043231//intracellular membrane-bounded organelle	GO:0005515//protein binding;GO:0016859//cis-trans isomerase activity	GO:0006457//protein folding
State 2,1 -vs- State 2,3,4,5	ncbi_109395984	2	5.08505e-41	1.72246e-38	GMSA	PREDICTED: peptidase inhibitor 16 [Hipposideros armiger]	-	-	-	-	GO:0031988//membrane-bounded vesicle;GO:0044421//extracellular region part	-	GO:0010614//negative regulation of cardiac muscle hypertrophy
State 2,1 -vs- State 2,3,4,5	ncbi_109396004	1	1.92431e-17	2.21972e-15	PACR	PREDICTED: adhesion G protein-coupled receptor F5 [Hipposideros armiger]	-	-	-	-	GO:0031224//intrinsic component of membrane;GO:0031982//vesicle;GO:0044464//cell part	GO:0004888//transmembrane signaling receptor activity	GO:0006629//lipid metabolic process;GO:0007166//cell surface receptor signaling pathway;GO:0015980//energy derivation by oxidation of organic compounds;GO:0030154//cell differentiation;GO:0033500//carbohydrate homeostasis;GO:0048875//chemical homeostasis within a tissue
State 2,1 -vs- State 2,3,4,5	ncbi_109396027	3	4.52726e-10	2.72146e-08	NCK5L	PREDICTED: nck-associated protein 5 [Hipposideros armiger]	-	-	-	-	-	-	-
State 2,1 -vs- State 2,3,4,5	ncbi_109396036	3	6.07766e-10	3.59272e-08	SHF	PREDICTED: breast cancer anti-estrogen resistance protein 3 isoform X2 [Hipposideros armiger]	-	-	-	-	-	-	GO:0001934//positive regulation of protein phosphorylation;GO:0043087//regulation of GTPase activity
State 2,1 -vs- State 2,3,4,5	ncbi_109396076	4	1.16927e-12	9.48755e-11	PROP	PREDICTED: A disintegrin and metalloproteinase with thrombospondin motifs 10 isoform X1 [Hipposideros armiger]	-	-	-	-	GO:0031012//extracellular matrix	GO:0046914//transition metal ion binding;GO:0070011//peptidase activity, acting on L-amino acid peptides	GO:0019538//protein metabolic process
State 2,1 -vs- State 2,3,4,5	ncbi_109396050	1	1.25711e-16	1.36176e-14	FCNV1	PREDICTED: angiopoietin-related protein 4 [Hipposideros armiger]	Organismal Systems	Endocrine system	ko03320//PPAR signaling pathway	K08767	GO:0031012//extracellular matrix;GO:0044421//extracellular region part	GO:0030234//enzyme regulator activity	GO:0042981//regulation of apoptotic process;GO:0044707//single-multicellular organism process;GO:0048646//anatomical structure formation involved in morphogenesis;GO:0048869//cellular developmental process;GO:0051004//regulation of lipoprotein lipase activity;GO:0055090//acylglycerol homeostasis;GO:0072577//endothelial cell apoptotic process
State 2,1 -vs- State 2,3,4,5	ncbi_109396180	2	1.7818e-127	4.22485e-124	DISC	PREDICTED: zinc finger protein basonuclin-2 [Hipposideros armiger]	-	-	-	-	GO:0016020//membrane;GO:0043231//intracellular membrane-bounded organelle	GO:0003676//nucleic acid binding;GO:0043169//cation binding	GO:0007423//sensory organ development;GO:0009888//tissue development
State 2,1 -vs- State 2,3,4,5	ncbi_109396353	2	8.0837e-21	1.09181e-18	GSH1	PREDICTED: glutamate--cysteine ligase catalytic subunit isoform X1 [Hipposideros armiger]	Metabolism;Metabolism	Metabolism of other amino acids;Amino acid metabolism	ko00480//Glutathione metabolism;ko00270//Cysteine and methionine metabolism	K11204;K11204	GO:0044444//cytoplasmic part	GO:0016597//amino acid binding;GO:0016881//acid-amino acid ligase activity;GO:0032550//purine ribonucleoside binding;GO:0046872//metal ion binding;GO:0046983//protein dimerization activity;GO:0048037//cofactor binding	GO:0000096//sulfur amino acid metabolic process;GO:0003018//vascular process in circulatory system;GO:0003254//regulation of membrane depolarization;GO:0005996//monosaccharide metabolic process;GO:0006355//regulation of transcription, DNA-templated;GO:0006749//glutathione metabolic process;GO:0006950//response to stress;GO:0009064//glutamine family amino acid metabolic process;GO:0009719//respons…
State 2,1 -vs- State 2,3,4,5	ncbi_109396331	4	1.11116e-10	7.29602e-09	OSTP	PREDICTED: osteopontin [Hipposideros armiger]	Environmental Information Processing;Cellular Processes;Organismal Systems;Environmental Information Processing	Signal transduction;Cellular community - eukaryotes;Immune system;Signaling molecules and interaction	ko04151//PI3K-Akt signaling pathway;ko04510//Focal adhesion;ko04620//Toll-like receptor signaling pathway;ko04512//ECM-receptor interaction	K06250;K06250;K06250;K06250	GO:0031988//membrane-bounded vesicle;GO:0044421//extracellular region part;GO:0044424//intracellular part	GO:0005488//binding	GO:0010810//regulation of cell-substrate adhesion;GO:0014070//response to organic cyclic compound;GO:0071621//granulocyte chemotaxis
State 2,1 -vs- State 2,3,4,5	ncbi_109396359	2	6.38568e-12	4.83229e-10	SPOPA	PREDICTED: kelch-like protein 31 isoform X1 [Hipposideros armiger]	-	-	-	-	-	-	GO:0010468//regulation of gene expression;GO:0034645//cellular macromolecule biosynthetic process
State 2,1 -vs- State 2,3,4,5	ncbi_109396413	1	7.74898e-20	1.0022e-17	VCAM1	PREDICTED: kin of IRRE-like protein 1 isoform X1 [Hipposideros armiger]	-	-	-	-	GO:0030054//cell junction;GO:0030425//dendrite;GO:0031224//intrinsic component of membrane;GO:0031988//membrane-bounded vesicle;GO:0044444//cytoplasmic part;GO:0044459//plasma membrane part;GO:0098589//membrane region	GO:0008092//cytoskeletal protein binding	GO:0001932//regulation of protein phosphorylation;GO:0003008//system process;GO:0030833//regulation of actin filament polymerization;GO:0098602//single organism cell adhesion
State 2,1 -vs- State 2,3,4,5	ncbi_109396470	2	5.2262e-10	3.1066e-08	DSEL	PREDICTED: dermatan-sulfate epimerase isoform X1 [Hipposideros armiger]	Metabolism	Glycan biosynthesis and metabolism	ko00532//Glycosaminoglycan biosynthesis - chondroitin sulfate / dermatan sulfate	K01794	GO:0031224//intrinsic component of membrane;GO:0043231//intracellular membrane-bounded organelle	GO:0016857//racemase and epimerase activity, acting on carbohydrates and derivatives	GO:0006024//glycosaminoglycan biosynthetic process;GO:0006790//sulfur compound metabolic process;GO:0030166//proteoglycan biosynthetic process;GO:0051704//multi-organism process
State 2,1 -vs- State 2,3,4,5	ncbi_109396475	5	6.76558e-09	3.67373e-07	MAGI1	PREDICTED: LOW QUALITY PROTEIN: rho GTPase-activating protein 21 [Hipposideros armiger]	-	-	-	-	GO:0012506//vesicle membrane;GO:0043231//intracellular membrane-bounded organelle;GO:0043232//intracellular non-membrane-bounded organelle	GO:0005488//binding;GO:0008047//enzyme activator activity	GO:0006996//organelle organization;GO:0010970//establishment of localization by movement along microtubule;GO:0043087//regulation of GTPase activity;GO:0051645//Golgi localization
State 2,1 -vs- State 2,3,4,5	ncbi_109396567	2	1.15612e-22	1.73743e-20	OTOGL	PREDICTED: BMP-binding endothelial regulator protein isoform X1 [Hipposideros armiger]	-	-	-	-	GO:0044421//extracellular region part	-	GO:0001775//cell activation;GO:0001932//regulation of protein phosphorylation;GO:0001935//endothelial cell proliferation;GO:0003158//endothelium development;GO:0010632//regulation of epithelial cell migration;GO:0030510//regulation of BMP signaling pathway;GO:0043410//positive regulation of MAPK cascade;GO:0043583//ear development
State 2,1 -vs- State 2,3,4,5	ncbi_109396690	4	9.47331e-21	1.2635e-18	GPC2	PREDICTED: glypican-5 [Hipposideros armiger]	-	-	-	-	GO:0005775//vacuolar lumen;GO:0016021//integral component of membrane;GO:0044421//extracellular region part;GO:0044431//Golgi apparatus part	GO:0043168//anion binding	GO:0006023//aminoglycan biosynthetic process;GO:0006026//aminoglycan catabolic process;GO:0006790//sulfur compound metabolic process;GO:0007602//phototransduction;GO:0016101//diterpenoid metabolic process;GO:0051704//multi-organism process
State 2,1 -vs- State 2,3,4,5	ncbi_109396924	3	7.84867e-18	9.46275e-16	HS3SA	PREDICTED: carbohydrate sulfotransferase 15 [Hipposideros armiger]	Metabolism	Glycan biosynthesis and metabolism	ko00532//Glycosaminoglycan biosynthesis - chondroitin sulfate / dermatan sulfate	K08106	-	GO:0008146//sulfotransferase activity;GO:0032550//purine ribonucleoside binding	-
State 2,1 -vs- State 2,3,4,5	ncbi_109396962	3	4.69777e-13	3.94687e-11	GPMA	PREDICTED: 6-phosphofructo-2-kinase/fructose-2,6-bisphosphatase 1 isoform X1 [Hipposideros armiger]	Environmental Information Processing;Organismal Systems;Metabolism	Signal transduction;Endocrine system;Carbohydrate metabolism	ko04152//AMPK signaling pathway;ko04922//Glucagon signaling pathway;ko00051//Fructose and mannose metabolism	K19028;K19028;K19028	GO:0044445//cytosolic part	GO:0008443//phosphofructokinase activity;GO:0032550//purine ribonucleoside binding;GO:0050308//sugar-phosphatase activity	GO:0016310//phosphorylation;GO:0019318//hexose metabolic process
State 2,1 -vs- State 2,3,4,5	ncbi_109371352	4	1.62394e-43	5.97498e-41	ECFA2	PREDICTED: ATP-binding cassette sub-family A member 6 isoform X1 [Hipposideros armiger]	Environmental Information Processing	Membrane transport	ko02010//ABC transporters	K05649	GO:0031224//intrinsic component of membrane	GO:0017111//nucleoside-triphosphatase activity;GO:0032550//purine ribonucleoside binding	GO:0051234//establishment of localization
State 2,1 -vs- State 2,3,4,5	ncbi_109371516	4	7.48541e-42	2.61867e-39	PKHA4	PREDICTED: rho GTPase-activating protein 24-like [Hipposideros armiger]	-	-	-	-	GO:0005924//cell-substrate adherens junction;GO:0043232//intracellular non-membrane-bounded organelle;GO:0044444//cytoplasmic part	GO:0005488//binding;GO:0008047//enzyme activator activity	GO:0031345//negative regulation of cell projection organization;GO:0043087//regulation of GTPase activity;GO:0044319//wound healing, spreading of cells;GO:0044707//single-multicellular organism process;GO:0048646//anatomical structure formation involved in morphogenesis;GO:0048869//cellular developmental process
State 2,1 -vs- State 2,3,4,5	ncbi_109371584	3	8.05554e-26	1.38633e-23	CSF1	PREDICTED: macrophage colony-stimulating factor 1 isoform X1 [Hipposideros armiger]	Environmental Information Processing;Environmental Information Processing;Environmental Information Processing;Environmental Information Processing;Organismal Systems;Environmental Information Processing;Human Diseases;Organismal Systems	Signal transduction;Signaling molecules and interaction;Signal transduction;Signal transduction;Development;Signal transduction;Immune diseases;Immune system	ko04151//PI3K-Akt signaling pathway;ko04060//Cytokine-cytokine receptor interaction;ko04014//Ras signaling pathway;ko04015//Rap1 signaling pathway;ko04380//Osteoclast differentiation;ko04668//TNF signaling pathway;ko05323//Rheumatoid arthritis;ko04640//Hematopoietic cell lineage	K05453;K05453;K05453;K05453;K05453;K05453;K05453;K05453	GO:0031224//intrinsic component of membrane;GO:0031988//membrane-bounded vesicle;GO:0043234//protein complex;GO:0044421//extracellular region part;GO:0044444//cytoplasmic part	GO:0005126//cytokine receptor binding;GO:0046983//protein dimerization activity	GO:0001503//ossification;GO:0001894//tissue homeostasis;GO:0001934//positive regulation of protein phosphorylation;GO:0002763//positive regulation of myeloid leukocyte differentiation;GO:0010467//gene expression;GO:0010743//regulation of macrophage derived foam cell differentiation;GO:0022414//reproductive process;GO:0030334//regulation of cell migration;GO:0030879//mammary gland development;GO:0…
State 2,1 -vs- State 2,3,4,5	ncbi_109371599	4	6.89521e-17	7.58473e-15	PLIB	PREDICTED: proteoglycan 3 [Hipposideros armiger]	-	-	-	-	-	-	GO:0006417//regulation of translation;GO:0006636//unsaturated fatty acid biosynthetic process;GO:0006801//superoxide metabolic process;GO:0032757//positive regulation of interleukin-8 production;GO:0036230//granulocyte activation
State 2,1 -vs- State 2,3,4,5	ncbi_109371671	3	4.93222e-89	5.26268e-86	MYOM3	PREDICTED: fibronectin type III domain-containing protein 3B isoform X1 [Hipposideros armiger]	-	-	-	-	GO:0031224//intrinsic component of membrane	GO:0003723//RNA binding	GO:0000904//cell morphogenesis involved in differentiation;GO:0001649//osteoblast differentiation;GO:0008284//positive regulation of cell proliferation;GO:0045597//positive regulation of cell differentiation;GO:0048870//cell motility;GO:0060487//lung epithelial cell differentiation
State 2,1 -vs- State 2,3,4,5	ncbi_109371892	3	1.00125e-08	5.31507e-07	NLHH	PREDICTED: neuroligin-4, X-linked isoform X1 [Hipposideros armiger]	Environmental Information Processing	Signaling molecules and interaction	ko04514//Cell adhesion molecules (CAMs)	K07378	-	-	-
State 2,1 -vs- State 2,3,4,5	ncbi_109371934	3	4.32882e-35	1.11298e-32	CC85B	PREDICTED: coiled-coil domain-containing protein 85A isoform X1 [Hipposideros armiger]	-	-	-	-	-	-	-
State 2,1 -vs- State 2,3,4,5	ncbi_109371935	2	9.5029e-14	8.59287e-12	DNER	PREDICTED: EGF-containing fibulin-like extracellular matrix protein 1 isoform X1 [Hipposideros armiger]	-	-	-	-	GO:0031988//membrane-bounded vesicle;GO:0044421//extracellular region part	GO:0046872//metal ion binding;GO:0070851//growth factor receptor binding	GO:0006468//protein phosphorylation;GO:0010468//regulation of gene expression;GO:0032330//regulation of chondrocyte differentiation;GO:0038127//ERBB signaling pathway
State 2,1 -vs- State 2,3,4,5	ncbi_109371948	2	1.10154e-22	1.66716e-20	COAA1	PREDICTED: collagen alpha-2(I) chain [Hipposideros armiger]	Environmental Information Processing;Cellular Processes;Organismal Systems;Human Diseases;Human Diseases;Organismal Systems;Environmental Information Processing	Signal transduction;Cellular community - eukaryotes;Immune system;Endocrine and metabolic diseases;Infectious diseases;Digestive system;Signaling molecules and interaction	ko04151//PI3K-Akt signaling pathway;ko04510//Focal adhesion;ko04611//Platelet activation;ko04933//AGE-RAGE signaling pathway in diabetic complications;ko05146//Amoebiasis;ko04974//Protein digestion and absorption;ko04512//ECM-receptor interaction	K06236;K06236;K06236;K06236;K06236;K06236;K06236	GO:0005583//fibrillar collagen trimer;GO:0031988//membrane-bounded vesicle;GO:0044464//cell part	GO:0005198//structural molecule activity;GO:0019838//growth factor binding;GO:0043169//cation binding	GO:0001944//vasculature development;GO:0007178//transmembrane receptor protein serine/threonine kinase signaling pathway;GO:0007265//Ras protein signal transduction;GO:0008015//blood circulation;GO:0009887//organ morphogenesis;GO:0030198//extracellular matrix organization;GO:0032526//response to retinoic acid;GO:0032870//cellular response to hormone stimulus;GO:0043200//response to amino acid;GO:…
State 2,1 -vs- State 2,3,4,5	ncbi_109371955	2	4.07558e-16	4.34865e-14	FOXN5	PREDICTED: forkhead box protein P2 [Hipposideros armiger]	-	-	-	-	GO:0005783//endoplasmic reticulum;GO:0031090//organelle membrane	GO:0000166//nucleotide binding;GO:0008289//lipid binding;GO:0015666//restriction endodeoxyribonuclease activity;GO:0033764//steroid dehydrogenase activity, acting on the CH-OH group of donors, NAD or NADP as acceptor;GO:0034061//DNA polymerase activity	GO:0001171//reverse transcription;GO:0006308//DNA catabolic process;GO:0006694//steroid biosynthetic process;GO:0006706//steroid catabolic process;GO:0009991//response to extracellular stimulus;GO:0010906//regulation of glucose metabolic process;GO:0032196//transposition;GO:0032355//response to estradiol;GO:0042537//benzene-containing compound metabolic process
State 2,1 -vs- State 2,3,4,5	ncbi_109372048	2	1.48353e-11	1.0842e-09	FXYD3	PREDICTED: FXYD domain-containing ion transport regulator 5 [Hipposideros armiger]	-	-	-	-	-	-	-
State 2,1 -vs- State 2,3,4,5	ncbi_109372022	3	4.86414e-09	2.68914e-07	TUTLA	PREDICTED: myelin-associated glycoprotein isoform X1 [Hipposideros armiger]	Environmental Information Processing	Signaling molecules and interaction	ko04514//Cell adhesion molecules (CAMs)	K06771	GO:0031224//intrinsic component of membrane;GO:0033267//axon part;GO:0043218//compact myelin	-	GO:0048856//anatomical structure development
State 2,1 -vs- State 2,3,4,5	ncbi_109372100	2	4.56298e-11	3.131e-09	PTTG	PREDICTED: pituitary tumor-transforming gene 1 protein-interacting protein, partial [Hipposideros armiger]	-	-	-	-	GO:0031988//membrane-bounded vesicle;GO:0043231//intracellular membrane-bounded organelle	-	GO:0006886//intracellular protein transport;GO:0044707//single-multicellular organism process
State 2,1 -vs- State 2,3,4,5	ncbi_109372157	2	8.47687e-09	4.56809e-07	FGF8	PREDICTED: fibroblast growth factor 14 isoform X1 [Hipposideros armiger]	Human Diseases;Environmental Information Processing;Environmental Information Processing;Environmental Information Processing;Cellular Processes;Environmental Information Processing;Human Diseases	Cancers;Signal transduction;Signal transduction;Signal transduction;Cell motility;Signal transduction;Cancers	ko05200//Pathways in cancer;ko04151//PI3K-Akt signaling pathway;ko04010//MAPK signaling pathway;ko04014//Ras signaling pathway;ko04810//Regulation of actin cytoskeleton;ko04015//Rap1 signaling pathway;ko05218//Melanoma	K04358;K04358;K04358;K04358;K04358;K04358;K04358	GO:0043231//intracellular membrane-bounded organelle;GO:0044444//cytoplasmic part	GO:0005539//glycosaminoglycan binding;GO:0070851//growth factor receptor binding	GO:0002028//regulation of sodium ion transport;GO:0007169//transmembrane receptor protein tyrosine kinase signaling pathway;GO:0007626//locomotory behavior;GO:0042391//regulation of membrane potential;GO:0048731//system development;GO:0050877//neurological system process;GO:0051403//stress-activated MAPK cascade;GO:1901387//positive regulation of voltage-gated calcium channel activity;GO:1902803/…
State 2,1 -vs- State 2,3,4,5	ncbi_109372509	4	1.76978e-14	1.70892e-12	NHR20	PREDICTED: vitamin D3 receptor [Hipposideros armiger]	Human Diseases;Organismal Systems;Organismal Systems	Infectious diseases;Digestive system;Excretory system	ko05152//Tuberculosis;ko04978//Mineral absorption;ko04961//Endocrine and other factor-regulated calcium reabsorption	K08539;K08539;K08539	GO:0043231//intracellular membrane-bounded organelle	GO:0004879//RNA polymerase II transcription factor activity, ligand-activated sequence-specific DNA binding;GO:0032052//bile acid binding;GO:0038181//bile acid receptor activity;GO:0042974//retinoic acid receptor binding;GO:0044212//transcription regulatory region DNA binding;GO:0046914//transition metal ion binding;GO:1902271//D3 vitamins binding	GO:0003006//developmental process involved in reproduction;GO:0006357//regulation of transcription from RNA polymerase II promoter;GO:0006875//cellular metal ion homeostasis;GO:0007589//body fluid secretion;GO:0009755//hormone-mediated signaling pathway;GO:0010837//regulation of keratinocyte proliferation;GO:0010979//regulation of vitamin D 24-hydroxylase activity;GO:0030522//intracellular recept…
State 2,1 -vs- State 2,3,4,5	ncbi_109372633	1	1.51168e-29	3.10185e-27	PKHH1	PREDICTED: dedicator of cytokinesis protein 10 [Hipposideros armiger]	-	-	-	-	GO:0031988//membrane-bounded vesicle	GO:0005088//Ras guanyl-nucleotide exchange factor activity;GO:0017016//Ras GTPase binding	GO:0016477//cell migration;GO:0043087//regulation of GTPase activity
State 2,1 -vs- State 2,3,4,5	ncbi_109372668	1	2.19482e-15	2.24103e-13	M12	PREDICTED: laminin subunit beta-1 [Hipposideros armiger]	Human Diseases;Environmental Information Processing;Cellular Processes;Human Diseases;Human Diseases;Human Diseases;Environmental Information Processing	Cancers;Signal transduction;Cellular community - eukaryotes;Infectious diseases;Infectious diseases;Cancers;Signaling molecules and interaction	ko05200//Pathways in cancer;ko04151//PI3K-Akt signaling pathway;ko04510//Focal adhesion;ko05145//Toxoplasmosis;ko05146//Amoebiasis;ko05222//Small cell lung cancer;ko04512//ECM-receptor interaction	K05636;K05636;K05636;K05636;K05636;K05636;K05636	GO:0031988//membrane-bounded vesicle;GO:0043256//laminin complex;GO:0044444//cytoplasmic part	GO:0005198//structural molecule activity;GO:0005515//protein binding;GO:0046625//sphingolipid binding	GO:0000904//cell morphogenesis involved in differentiation;GO:0008284//positive regulation of cell proliferation;GO:0009887//organ morphogenesis;GO:0016337//single organismal cell-cell adhesion;GO:0022411//cellular component disassembly;GO:0030334//regulation of cell migration;GO:0043062//extracellular structure organization;GO:0097485//neuron projection guidance
State 2,1 -vs- State 2,3,4,5	ncbi_109372698	5	3.88528e-13	3.30326e-11	C1QA	PREDICTED: collagen alpha-1(III) chain [Hipposideros armiger]	Organismal Systems;Human Diseases;Human Diseases;Organismal Systems	Immune system;Endocrine and metabolic diseases;Infectious diseases;Digestive system	ko04611//Platelet activation;ko04933//AGE-RAGE signaling pathway in diabetic complications;ko05146//Amoebiasis;ko04974//Protein digestion and absorption	K19720;K19720;K19720;K19720	GO:0005583//fibrillar collagen trimer;GO:0044432//endoplasmic reticulum part	GO:0005102//receptor binding;GO:0005198//structural molecule activity;GO:0019838//growth factor binding;GO:0043169//cation binding	GO:0001764//neuron migration;GO:0001775//cell activation;GO:0001944//vasculature development;GO:0002683//negative regulation of immune system process;GO:0006464//cellular protein modification process;GO:0006897//endocytosis;GO:0007178//transmembrane receptor protein serine/threonine kinase signaling pathway;GO:0009611//response to wounding;GO:0009628//response to abiotic stimulus;GO:0022411//cell…
State 2,1 -vs- State 2,3,4,5	ncbi_109372815	3	1.98663e-13	1.75185e-11	APOA1	PREDICTED: apolipoprotein E [Hipposideros armiger]	Human Diseases	Neurodegenerative diseases	ko05010//Alzheimer disease	K04524	GO:0031988//membrane-bounded vesicle;GO:0034385//triglyceride-rich lipoprotein particle;GO:0043231//intracellular membrane-bounded organelle	GO:0005539//glycosaminoglycan binding;GO:0008047//enzyme activator activity;GO:0008092//cytoskeletal protein binding;GO:0008289//lipid binding;GO:0015248//sterol transporter activity;GO:0046872//metal ion binding;GO:0046983//protein dimerization activity;GO:0070325//lipoprotein particle receptor binding;GO:0071814//protein-lipid complex binding	GO:0001936//regulation of endothelial cell proliferation;GO:0006639//acylglycerol metabolic process;GO:0006875//cellular metal ion homeostasis;GO:0006897//endocytosis;GO:0007166//cell surface receptor signaling pathway;GO:0008203//cholesterol metabolic process;GO:0010467//gene expression;GO:0010543//regulation of platelet activation;GO:0010596//negative regulation of endothelial cell migration;GO…
State 2,1 -vs- State 2,3,4,5	ncbi_109372834	2	6.83423e-09	3.70158e-07	DAZP1	PREDICTED: cytoplasmic polyadenylation element-binding protein 2 [Hipposideros armiger]	Cellular Processes;Organismal Systems;Organismal Systems	Cell growth and death;Endocrine system;Development	ko04114//Oocyte meiosis;ko04914//Progesterone-mediated oocyte maturation;ko04320//Dorso-ventral axis formation	K02602;K02602;K02602	GO:0030529//intracellular ribonucleoprotein complex;GO:0043231//intracellular membrane-bounded organelle	GO:0003727//single-stranded RNA binding	GO:0001666//response to hypoxia;GO:0002181//cytoplasmic translation;GO:0006448//regulation of translational elongation;GO:0032868//response to insulin
State 2,1 -vs- State 2,3,4,5	ncbi_109373014	3	4.71473e-45	1.93485e-42	TPTE	PREDICTED: tensin-3 [Hipposideros armiger]	-	-	-	-	-	-	GO:0009987//cellular process;GO:0044699//single-organism process
State 2,1 -vs- State 2,3,4,5	ncbi_109373227	2	1.27422e-10	8.26503e-09	PIN3	PREDICTED: intersectin-1 [Hipposideros armiger]	-	-	-	-	-	GO:0046872//metal ion binding	GO:0043087//regulation of GTPase activity
State 2,1 -vs- State 2,3,4,5	ncbi_109373315	1	1.51565e-24	2.4503e-22	SDC3	PREDICTED: syndecan-2 [Hipposideros armiger]	Human Diseases;Environmental Information Processing;Human Diseases	Cancers;Signaling molecules and interaction;Infectious diseases	ko05205//Proteoglycans in cancer;ko04514//Cell adhesion molecules (CAMs);ko05144//Malaria	K16336;K16336;K16336	-	-	-
State 2,1 -vs- State 2,3,4,5	ncbi_109373447	2	1.22081e-26	2.13541e-24	TICN3	PREDICTED: SPARC isoform X1 [Hipposideros armiger]	-	-	-	-	GO:0030667//secretory granule membrane;GO:0031012//extracellular matrix;GO:0044421//extracellular region part;GO:0044428//nuclear part	GO:0032403//protein complex binding;GO:0046872//metal ion binding	GO:0001501//skeletal system development;GO:0008283//cell proliferation;GO:0010594//regulation of endothelial cell migration;GO:0045765//regulation of angiogenesis;GO:0070848//response to growth factor
State 2,1 -vs- State 2,3,4,5	ncbi_109373922	3	3.39201e-12	2.64181e-10	PDE4	PREDICTED: cAMP and cAMP-inhibited cGMP 3',5'-cyclic phosphodiesterase 10A isoform X1 [Hipposideros armiger]	Metabolism;Human Diseases	Nucleotide metabolism;Substance dependence	ko00230//Purine metabolism;ko05032//Morphine addiction	K18438;K18438	-	GO:0004114//3',5'-cyclic-nucleotide phosphodiesterase activity;GO:0030551//cyclic nucleotide binding;GO:0043169//cation binding	GO:0010737//protein kinase A signaling;GO:1902531//regulation of intracellular signal transduction
State 2,1 -vs- State 2,3,4,5	ncbi_109374021	3	3.5361e-41	1.2171e-38	TALB	PREDICTED: FERM domain-containing protein 3 [Hipposideros armiger]	-	-	-	-	GO:0043232//intracellular non-membrane-bounded organelle;GO:0044425//membrane part	GO:0005515//protein binding	-
State 2,1 -vs- State 2,3,4,5	ncbi_109374247	3	8.97144e-11	6.00158e-09	TBC15	PREDICTED: TBC1 domain family member 4 isoform X1 [Hipposideros armiger]	Organismal Systems;Human Diseases	Endocrine system;Endocrine and metabolic diseases	ko04919//Thyroid hormone signaling pathway;ko04931//Insulin resistance	K17902;K17902	GO:0031988//membrane-bounded vesicle	-	GO:0006810//transport;GO:0032868//response to insulin
State 2,1 -vs- State 2,3,4,5	ncbi_109374306	3	3.50779e-112	6.23802e-109	PDE2	PREDICTED: calcium/calmodulin-dependent 3',5'-cyclic nucleotide phosphodiesterase 1C [Hipposideros armiger]	Organismal Systems;Environmental Information Processing;Metabolism;Human Diseases;Organismal Systems;Organismal Systems	Sensory system;Signal transduction;Nucleotide metabolism;Substance dependence;Sensory system;Endocrine system	ko04740//Olfactory transduction;ko04020//Calcium signaling pathway;ko00230//Purine metabolism;ko05032//Morphine addiction;ko04742//Taste transduction;ko04924//Renin secretion	K13755;K13755;K13755;K13755;K13755;K13755	GO:0042995//cell projection;GO:0044444//cytoplasmic part	GO:0004114//3',5'-cyclic-nucleotide phosphodiesterase activity;GO:0005515//protein binding;GO:0043169//cation binding	GO:0006952//defense response;GO:0007606//sensory perception of chemical stimulus;GO:0010863//positive regulation of phospholipase C activity;GO:0038127//ERBB signaling pathway
State 2,1 -vs- State 2,3,4,5	ncbi_109374394	2	1.71931e-11	1.24373e-09	S100G	S100 calcium binding protein A10 (annexin II ligand, calpactin I, light polypeptide (p11)), isoform CRA_b, partial [Homo sapiens]	Human Diseases	Infectious diseases	ko05132//Salmonella infection	K17274	GO:0019898//extrinsic component of membrane;GO:0031988//membrane-bounded vesicle;GO:0098589//membrane region	GO:0046872//metal ion binding;GO:0046983//protein dimerization activity	GO:0001954//positive regulation of cell-matrix adhesion;GO:0010770//positive regulation of cell morphogenesis involved in differentiation;GO:0016050//vesicle organization;GO:0032233//positive regulation of actin filament bundle assembly;GO:0043087//regulation of GTPase activity;GO:0044093//positive regulation of molecular function;GO:0051262//protein tetramerization;GO:0090150//establishment of p…
State 2,1 -vs- State 2,3,4,5	ncbi_109374435	1	1.11478e-13	1.00378e-11	PLCD7	PREDICTED: inactive phospholipase C-like protein 2 isoform X1 [Hipposideros armiger]	-	-	-	-	GO:0044424//intracellular part	GO:0004629//phospholipase C activity;GO:0005102//receptor binding;GO:0060089//molecular transducer activity	GO:0001923//B-1 B cell differentiation;GO:0001932//regulation of protein phosphorylation;GO:0002312//B cell activation involved in immune response;GO:0006629//lipid metabolic process;GO:0007186//G-protein coupled receptor signaling pathway;GO:0032092//positive regulation of protein binding;GO:0050804//modulation of synaptic transmission;GO:0050855//regulation of B cell receptor signaling pathway
State 2,1 -vs- State 2,3,4,5	ncbi_109374440	2	1.99126e-10	1.2572e-08	PR1F1	PREDICTED: prenylated Rab acceptor protein 1 [Hipposideros armiger]	-	-	-	-	GO:0016023//cytoplasmic, membrane-bounded vesicle;GO:0031224//intrinsic component of membrane	GO:0005515//protein binding	-
State 2,1 -vs- State 2,3,4,5	ncbi_109374945	1	1.53538e-10	9.83935e-09	M3K12	PREDICTED: ephrin type-A receptor 3 isoform X1 [Hipposideros armiger]	Organismal Systems	Development	ko04360//Axon guidance	K05104	GO:0005768//endosome;GO:0016021//integral component of membrane	GO:0005003//ephrin receptor activity;GO:0032550//purine ribonucleoside binding	GO:0001952//regulation of cell-matrix adhesion;GO:0006468//protein phosphorylation;GO:0007169//transmembrane receptor protein tyrosine kinase signaling pathway;GO:0010975//regulation of neuron projection development;GO:0032526//response to retinoic acid;GO:0032886//regulation of microtubule-based process;GO:0032970//regulation of actin filament-based process
State 2,1 -vs- State 2,3,4,5	ncbi_109374996	2	6.80615e-38	2.04568e-35	YBAR	PREDICTED: sulfate transporter isoform X1 [Hipposideros armiger]	-	-	-	-	GO:0031224//intrinsic component of membrane;GO:0031988//membrane-bounded vesicle	GO:0015103//inorganic anion transmembrane transporter activity;GO:0015291//secondary active transmembrane transporter activity	GO:0008272//sulfate transport;GO:0044763//single-organism cellular process
State 2,1 -vs- State 2,3,4,5	GDR1_Gene010971	2	6.30103e-32	1.48248e-29	-	-	-	-	-	-	-	-	-
State 2,1 -vs- State 2,3,4,5	ncbi_109375002	1	7.14304e-17	7.81705e-15	RAF1	PREDICTED: platelet-derived growth factor receptor beta isoform X1 [Hipposideros armiger]	Human Diseases;Environmental Information Processing;Human Diseases;Environmental Information Processing;Environmental Information Processing;Environmental Information Processing;Cellular Processes;Environmental Information Processing;Cellular Processes;Environmental Information Processing;Environmental Information Processing;Human Diseases;Human Diseases;Cellular Processes;Human Diseases;Human Di…	Cancers;Signal transduction;Infectious diseases;Signal transduction;Signaling molecules and interaction;Signal transduction;Cell motility;Signal transduction;Cellular community - eukaryotes;Signal transduction;Signal transduction;Cancers;Cancers;Cellular community - eukaryotes;Cancers;Cancers;Cancers;Cancers	ko05200//Pathways in cancer;ko04151//PI3K-Akt signaling pathway;ko05166//HTLV-I infection;ko04010//MAPK signaling pathway;ko04060//Cytokine-cytokine receptor interaction;ko04014//Ras signaling pathway;ko04810//Regulation of actin cytoskeleton;ko04015//Rap1 signaling pathway;ko04510//Focal adhesion;ko04020//Calcium signaling pathway;ko04072//Phospholipase D signaling pathway;ko05206//MicroRNAs in …	K05089;K05089;K05089;K05089;K05089;K05089;K05089;K05089;K05089;K05089;K05089;K05089;K05089;K05089;K05089;K05089;K05089;K05089	GO:0000323//lytic vacuole;GO:0005775//vacuolar lumen;GO:0005924//cell-substrate adherens junction;GO:0031224//intrinsic component of membrane;GO:0031988//membrane-bounded vesicle	GO:0005017//platelet-derived growth factor-activated receptor activity;GO:0019838//growth factor binding;GO:0019900//kinase binding;GO:0032550//purine ribonucleoside binding;GO:0070851//growth factor receptor binding	GO:0001932//regulation of protein phosphorylation;GO:0006650//glycerophospholipid metabolic process;GO:0006935//chemotaxis;GO:0008284//positive regulation of cell proliferation;GO:0009887//organ morphogenesis;GO:0010518//positive regulation of phospholipase activity;GO:0010922//positive regulation of phosphatase activity;GO:0030334//regulation of cell migration;GO:0035270//endocrine system develo…
State 2,1 -vs- State 2,3,4,5	ncbi_109375006	1	2.34663e-09	1.33539e-07	FCNV1	PREDICTED: angiopoietin-1 isoform X1 [Hipposideros armiger]	Environmental Information Processing;Environmental Information Processing;Environmental Information Processing;Environmental Information Processing;Human Diseases	Signal transduction;Signal transduction;Signal transduction;Signal transduction;Immune diseases	ko04151//PI3K-Akt signaling pathway;ko04014//Ras signaling pathway;ko04015//Rap1 signaling pathway;ko04066//HIF-1 signaling pathway;ko05323//Rheumatoid arthritis	K05465;K05465;K05465;K05465;K05465	GO:0031988//membrane-bounded vesicle;GO:0042995//cell projection;GO:0044421//extracellular region part;GO:0098589//membrane region	GO:0005102//receptor binding	GO:0001525//angiogenesis;GO:0001959//regulation of cytokine-mediated signaling pathway;GO:0002090//regulation of receptor internalization;GO:0002719//negative regulation of cytokine production involved in immune response;GO:0006024//glycosaminoglycan biosynthetic process;GO:0006935//chemotaxis;GO:0007155//cell adhesion;GO:0007169//transmembrane receptor protein tyrosine kinase signaling pathway;G…
State 2,1 -vs- State 2,3,4,5	ncbi_109375093	3	2.00923e-12	1.59394e-10	Y8045	PREDICTED: poly [ADP-ribose] polymerase 10 isoform X1 [Hipposideros armiger]	-	-	-	-	GO:0031981//nuclear lumen	GO:0016763//transferase activity, transferring pentosyl groups;GO:0031593//polyubiquitin binding	GO:0001672//regulation of chromatin assembly or disassembly;GO:0006471//protein ADP-ribosylation;GO:0008285//negative regulation of cell proliferation;GO:0033158//regulation of protein import into nucleus, translocation;GO:0043433//negative regulation of sequence-specific DNA binding transcription factor activity;GO:0045069//regulation of viral genome replication;GO:1900044//regulation of protein…
State 2,1 -vs- State 2,3,4,5	GDR1_Gene011078	3	1.05396e-140	3.21309e-137	GHR	PREDICTED: growth hormone receptor isoform X1 [Hipposideros armiger]	Environmental Information Processing;Environmental Information Processing;Environmental Information Processing;Environmental Information Processing;Organismal Systems	Signal transduction;Signaling molecules and interaction;Signaling molecules and interaction;Signal transduction;Endocrine system	ko04151//PI3K-Akt signaling pathway;ko04080//Neuroactive ligand-receptor interaction;ko04060//Cytokine-cytokine receptor interaction;ko04630//Jak-STAT signaling pathway;ko04935//Growth hormone synthesis, secretion and action	K05080;K05080;K05080;K05080;K05080	-	-	-
State 2,1 -vs- State 2,3,4,5	ncbi_109375310	4	4.32124e-11	2.99401e-09	IQCAL	PREDICTED: fidgetin isoform X1 [Hipposideros armiger]	-	-	-	-	GO:0044428//nuclear part	GO:0005515//protein binding;GO:0032550//purine ribonucleoside binding	-
State 2,1 -vs- State 2,3,4,5	ncbi_109375327	3	3.7309e-49	1.6587e-46	MYPRA	PREDICTED: neuronal membrane glycoprotein M6-b isoform X1 [Hipposideros armiger]	-	-	-	-	GO:0098589//membrane region	-	GO:0001952//regulation of cell-matrix adhesion;GO:0022607//cellular component assembly;GO:0030282//bone mineralization;GO:0032970//regulation of actin filament-based process;GO:0034394//protein localization to cell surface;GO:0048869//cellular developmental process;GO:0051581//negative regulation of neurotransmitter uptake
State 2,1 -vs- State 2,3,4,5	ncbi_109375356	3	7.21668e-84	7.00017e-81	FA5	PREDICTED: ceruloplasmin isoform X1 [Hipposideros armiger]	Metabolism	Metabolism of cofactors and vitamins	ko00860//Porphyrin and chlorophyll metabolism	K13624	GO:0005774//vacuolar membrane;GO:0031988//membrane-bounded vesicle;GO:0044421//extracellular region part	GO:0005515//protein binding;GO:0016724//oxidoreductase activity, oxidizing metal ions, oxygen as acceptor;GO:0046914//transition metal ion binding	GO:0000041//transition metal ion transport;GO:0044710//single-organism metabolic process;GO:0046916//cellular transition metal ion homeostasis
State 2,1 -vs- State 2,3,4,5	ncbi_109375379	4	4.96663e-16	5.24692e-14	LAMB1	PREDICTED: netrin-G1 isoform X1 [Hipposideros armiger]	Environmental Information Processing;Organismal Systems	Signaling molecules and interaction;Development	ko04514//Cell adhesion molecules (CAMs);ko04360//Axon guidance	K07522;K07522	GO:0031225//anchored component of membrane	-	GO:0048812//neuron projection morphogenesis
State 2,1 -vs- State 2,3,4,5	ncbi_109375442	2	1.9813e-24	3.15529e-22	PLDX1	PREDICTED: plexin domain-containing protein 2, partial [Hipposideros armiger]	-	-	-	-	GO:0031224//intrinsic component of membrane;GO:0031988//membrane-bounded vesicle	-	GO:0044707//single-multicellular organism process
State 2,1 -vs- State 2,3,4,5	ncbi_109375466	1	1.98389e-14	1.89849e-12	TPM4	PREDICTED: laminin subunit alpha-2, partial [Hipposideros armiger]	Human Diseases;Environmental Information Processing;Cellular Processes;Human Diseases;Human Diseases;Human Diseases;Environmental Information Processing	Cancers;Signal transduction;Cellular community - eukaryotes;Infectious diseases;Infectious diseases;Cancers;Signaling molecules and interaction	ko05200//Pathways in cancer;ko04151//PI3K-Akt signaling pathway;ko04510//Focal adhesion;ko05145//Toxoplasmosis;ko05146//Amoebiasis;ko05222//Small cell lung cancer;ko04512//ECM-receptor interaction	K05637;K05637;K05637;K05637;K05637;K05637;K05637	GO:0005604//basement membrane;GO:0005605//basal lamina;GO:0005886//plasma membrane;GO:0031988//membrane-bounded vesicle;GO:0043256//laminin complex;GO:0044309//neuron spine	-	GO:0007155//cell adhesion;GO:0016477//cell migration;GO:0032222//regulation of synaptic transmission, cholinergic;GO:0032292//peripheral nervous system axon ensheathment;GO:0043062//extracellular structure organization;GO:0048513//animal organ development;GO:0097485//neuron projection guidance;GO:2000026//regulation of multicellular organismal development
State 2,1 -vs- State 2,3,4,5	ncbi_109375842	3	1.49747e-24	2.43939e-22	RGAP7	PREDICTED: stAR-related lipid transfer protein 13 isoform X1 [Hipposideros armiger]	-	-	-	-	-	GO:0005488//binding	GO:0050794//regulation of cellular process
State 2,1 -vs- State 2,3,4,5	ncbi_109375938	3	2.49805e-11	1.77694e-09	DNER	PREDICTED: vitamin K-dependent protein S [Hipposideros armiger]	Organismal Systems	Immune system	ko04610//Complement and coagulation cascades	K03908	GO:0031988//membrane-bounded vesicle;GO:0044421//extracellular region part	-	GO:0030195//negative regulation of blood coagulation
State 2,1 -vs- State 2,3,4,5	ncbi_109375976	3	1.35041e-10	8.73266e-09	GCY33	PREDICTED: adenylate cyclase type 2 [Hipposideros armiger]	Human Diseases;Human Diseases;Environmental Information Processing;Environmental Information Processing;Environmental Information Processing;Metabolism;Organismal Systems;Environmental Information Processing;Organismal Systems;Organismal Systems;Environmental Information Processing;Organismal Systems;Organismal Systems;Organismal Systems;Organismal Systems;Organismal Systems;Cellular Processes;Or…	Cancers;Infectious diseases;Signal transduction;Signal transduction;Signal transduction;Nucleotide metabolism;Immune system;Signal transduction;Endocrine system;Circulatory system;Signal transduction;Circulatory system;Nervous system;Nervous system;Immune system;Nervous system;Cell growth and death;Endocrine system;Sensory system;Endocrine system;Endocrine system;Aging;Environmental adaptation;En…	ko05200//Pathways in cancer;ko05166//HTLV-I infection;ko04015//Rap1 signaling pathway;ko04024//cAMP signaling pathway;ko04020//Calcium signaling pathway;ko00230//Purine metabolism;ko04062//Chemokine signaling pathway;ko04022//cGMP - PKG signaling pathway;ko04921//Oxytocin signaling pathway;ko04261//Adrenergic signaling in cardiomyocytes;ko04072//Phospholipase D signaling pathway;ko04270//Vascular…	K08042;K08042;K08042;K08042;K08042;K08042;K08042;K08042;K08042;K08042;K08042;K08042;K08042;K08042;K08042;K08042;K08042;K08042;K08042;K08042;K08042;K08042;K08042;K08042;K08042;K08042;K08042;K08042;K08042;K08042;K08042;K08042;K08042;K08042;K08042;K08042;K08042;K08042;K08042	GO:0031224//intrinsic component of membrane;GO:0032991//macromolecular complex;GO:0043005//neuron projection;GO:0044424//intracellular part;GO:0098589//membrane region	GO:0004016//adenylate cyclase activity;GO:0019899//enzyme binding;GO:0032403//protein complex binding;GO:0032550//purine ribonucleoside binding;GO:0043169//cation binding;GO:0046983//protein dimerization activity	GO:0003014//renal system process;GO:0006952//defense response;GO:0007188//adenylate cyclase-modulating G-protein coupled receptor signaling pathway;GO:0007267//cell-cell signaling;GO:0009165//nucleotide biosynthetic process;GO:0010863//positive regulation of phospholipase C activity;GO:0015980//energy derivation by oxidation of organic compounds;GO:0032147//activation of protein kinase activity;G…
State 2,1 -vs- State 2,3,4,5	ncbi_109376195	2	2.65364e-10	1.64618e-08	NXPH4	PREDICTED: neurexophilin-2 [Hipposideros armiger]	-	-	-	-	-	-	GO:0007186//G-protein coupled receptor signaling pathway
State 2,1 -vs- State 2,3,4,5	ncbi_109376325	4	1.37533e-17	1.61262e-15	ZG20	PREDICTED: zinc finger and BTB domain-containing protein 16 [Hipposideros armiger]	Human Diseases;Human Diseases;Human Diseases	Cancers;Cancers;Cancers	ko05200//Pathways in cancer;ko05202//Transcriptional misregulation in cancers;ko05221//Acute myeloid leukemia	K10055;K10055;K10055	GO:0016604//nuclear body;GO:0043234//protein complex	GO:0003676//nucleic acid binding;GO:0043169//cation binding;GO:0046983//protein dimerization activity	GO:0001503//ossification;GO:0001822//kidney development;GO:0003002//regionalization;GO:0006355//regulation of transcription, DNA-templated;GO:0008283//cell proliferation;GO:0030326//embryonic limb morphogenesis;GO:0032330//regulation of chondrocyte differentiation;GO:0042981//regulation of apoptotic process;GO:0045596//negative regulation of cell differentiation;GO:0046638//positive regulation of…
State 2,1 -vs- State 2,3,4,5	ncbi_109376346	4	2.79904e-11	1.98444e-09	FBLN7	PREDICTED: protocadherin Fat 1 isoform X1 [Hipposideros armiger]	-	-	-	-	GO:0005924//cell-substrate adherens junction;GO:0031224//intrinsic component of membrane;GO:0031252//cell leading edge;GO:0031988//membrane-bounded vesicle;GO:0042995//cell projection;GO:0043231//intracellular membrane-bounded organelle;GO:0044444//cytoplasmic part	-	GO:0030036//actin cytoskeleton organization;GO:0098602//single organism cell adhesion;GO:0098742//cell-cell adhesion via plasma-membrane adhesion molecules
State 2,1 -vs- State 2,3,4,5	ncbi_109376620	3	6.94199e-30	1.43827e-27	TRIO	PREDICTED: FERM, RhoGEF and pleckstrin domain-containing protein 1 isoform X1 [Hipposideros armiger]	-	-	-	-	GO:0043232//intracellular non-membrane-bounded organelle;GO:0044425//membrane part	GO:0005515//protein binding	GO:0043087//regulation of GTPase activity
State 2,1 -vs- State 2,3,4,5	ncbi_109376680	3	9.12781e-20	1.16639e-17	PPID	PREDICTED: tetratricopeptide repeat protein 9A [Hipposideros armiger]	-	-	-	-	-	-	-
State 2,1 -vs- State 2,3,4,5	ncbi_109376789	5	6.24756e-34	1.55027e-31	FLII	PREDICTED: decorin [Hipposideros armiger]	Human Diseases;Environmental Information Processing	Cancers;Signal transduction	ko05205//Proteoglycans in cancer;ko04350//TGF-beta signaling pathway	K04660;K04660	GO:0031012//extracellular matrix;GO:0044421//extracellular region part	GO:0003723//RNA binding;GO:0097367//carbohydrate derivative binding	GO:0018149//peptide cross-linking
State 2,1 -vs- State 2,3,4,5	ncbi_109376783	5	1.50651e-14	1.46799e-12	LRRN1	PREDICTED: lumican [Hipposideros armiger]	Human Diseases	Cancers	ko05205//Proteoglycans in cancer	K08122	GO:0005581//collagen trimer;GO:0031012//extracellular matrix;GO:0031988//membrane-bounded vesicle;GO:0044421//extracellular region part	-	GO:0006357//regulation of transcription from RNA polymerase II promoter;GO:0030198//extracellular matrix organization;GO:0050953//sensory perception of light stimulus
State 2,1 -vs- State 2,3,4,5	ncbi_109376868	3	5.01978e-12	3.8395e-10	SYNP2	PREDICTED: synaptopodin isoform X1 [Hipposideros armiger]	Cellular Processes	Cellular community - eukaryotes	ko04530//Tight junction	K21112	GO:0032432//actin filament bundle;GO:0043296//apical junction complex;GO:0044309//neuron spine;GO:0097060//synaptic membrane	GO:0008092//cytoskeletal protein binding	GO:0032231//regulation of actin filament bundle assembly
State 2,1 -vs- State 2,3,4,5	ncbi_109377204	3	5.02434e-37	1.40337e-34	CLC7A	PREDICTED: C-type lectin domain family 2 member E-like isoform X1 [Hipposideros armiger]	-	-	-	-	-	GO:0015666//restriction endodeoxyribonuclease activity;GO:0034061//DNA polymerase activity	GO:0001171//reverse transcription;GO:0006308//DNA catabolic process;GO:0032196//transposition
State 2,1 -vs- State 2,3,4,5	ncbi_109377521	2	6.32174e-32	1.48248e-29	KNG1	PREDICTED: cystatin-C-like [Hipposideros armiger]	Organismal Systems	Digestive system	ko04970//Salivary secretion	K13899	-	GO:0004857//enzyme inhibitor activity	GO:0010466//negative regulation of peptidase activity
State 2,1 -vs- State 2,3,4,5	ncbi_109377781	3	8.14412e-10	4.76152e-08	ASPH	PREDICTED: aspartyl/asparaginyl beta-hydroxylase-like isoform X1 [Hipposideros armiger]	Environmental Information Processing;Organismal Systems	Signal transduction;Circulatory system	ko04020//Calcium signaling pathway;ko04260//Cardiac muscle contraction	K00476;K00476	GO:0005788//endoplasmic reticulum lumen;GO:0031227//intrinsic component of endoplasmic reticulum membrane;GO:0033017//sarcoplasmic reticulum membrane;GO:0034703//cation channel complex;GO:0044448//cell cortex part	GO:0005198//structural molecule activity;GO:0005515//protein binding;GO:0016706//oxidoreductase activity, acting on paired donors, with incorporation or reduction of molecular oxygen, 2-oxoglutarate as one donor, and incorporation of one atom each of oxygen into both donors;GO:0046872//metal ion binding	GO:0003012//muscle system process;GO:0006355//regulation of transcription, DNA-templated;GO:0008283//cell proliferation;GO:0009593//detection of chemical stimulus;GO:0010469//regulation of receptor activity;GO:0010608//posttranscriptional regulation of gene expression;GO:0010644//cell communication by electrical coupling;GO:0010880//regulation of release of sequestered calcium ion into cytosol by…
State 2,1 -vs- State 2,3,4,5	GDR1_Gene000005	2	2.06794e-13	1.8149e-11	MT-CO1	cytochrome c oxidase subunit I [Hipposideros armiger]	Human Diseases;Human Diseases;Metabolism;Human Diseases;Human Diseases;Metabolism;Organismal Systems;Organismal Systems	Neurodegenerative diseases;Neurodegenerative diseases;Global and overview maps;Neurodegenerative diseases;Endocrine and metabolic diseases;Energy metabolism;Circulatory system;Environmental adaptation	ko05016//Huntington disease;ko05010//Alzheimer disease;ko01100//Metabolic pathways;ko05012//Parkinson disease;ko04932//Non-alcoholic fatty liver disease (NAFLD);ko00190//Oxidative phosphorylation;ko04260//Cardiac muscle contraction;ko04714//Thermogenesis	K02256;K02256;K02256;K02256;K02256;K02256;K02256;K02256	GO:0019866//organelle inner membrane;GO:0031224//intrinsic component of membrane;GO:0043234//protein complex;GO:0044455//mitochondrial membrane part	GO:0003824//catalytic activity;GO:0046906//tetrapyrrole binding;GO:0046914//transition metal ion binding	GO:0015992//proton transport;GO:0045333//cellular respiration
State 2,1 -vs- State 2,3,4,5	GDR1_Gene000007	2	5.91e-17	6.63786e-15	MT-CO3	cytochrome c oxidase subunit III [Hipposideros armiger]	Human Diseases;Human Diseases;Metabolism;Human Diseases;Human Diseases;Metabolism;Organismal Systems;Organismal Systems	Neurodegenerative diseases;Neurodegenerative diseases;Global and overview maps;Neurodegenerative diseases;Endocrine and metabolic diseases;Energy metabolism;Circulatory system;Environmental adaptation	ko05016//Huntington disease;ko05010//Alzheimer disease;ko01100//Metabolic pathways;ko05012//Parkinson disease;ko04932//Non-alcoholic fatty liver disease (NAFLD);ko00190//Oxidative phosphorylation;ko04260//Cardiac muscle contraction;ko04714//Thermogenesis	K02262;K02262;K02262;K02262;K02262;K02262;K02262;K02262	GO:0019866//organelle inner membrane;GO:0031224//intrinsic component of membrane;GO:0031988//membrane-bounded vesicle;GO:0033177//proton-transporting two-sector ATPase complex, proton-transporting domain;GO:0043231//intracellular membrane-bounded organelle;GO:0043234//protein complex;GO:0044455//mitochondrial membrane part	GO:0009055//electron carrier activity;GO:0015077//monovalent inorganic cation transmembrane transporter activity;GO:0016491//oxidoreductase activity;GO:0017111//nucleoside-triphosphatase activity	GO:0006754//ATP biosynthetic process;GO:0015992//proton transport;GO:0017004//cytochrome complex assembly;GO:0022904//respiratory electron transport chain
State 2,1 -vs- State 2,3,4,5	GDR1_Gene000006	2	2.91529e-10	1.79804e-08	MT-CO2	cytochrome c oxidase subunit II [Hipposideros armiger]	Human Diseases;Human Diseases;Metabolism;Human Diseases;Human Diseases;Metabolism;Organismal Systems;Organismal Systems	Neurodegenerative diseases;Neurodegenerative diseases;Global and overview maps;Neurodegenerative diseases;Endocrine and metabolic diseases;Energy metabolism;Circulatory system;Environmental adaptation	ko05016//Huntington disease;ko05010//Alzheimer disease;ko01100//Metabolic pathways;ko05012//Parkinson disease;ko04932//Non-alcoholic fatty liver disease (NAFLD);ko00190//Oxidative phosphorylation;ko04260//Cardiac muscle contraction;ko04714//Thermogenesis	K02261;K02261;K02261;K02261;K02261;K02261;K02261;K02261	GO:0019866//organelle inner membrane;GO:0031224//intrinsic component of membrane;GO:0031988//membrane-bounded vesicle;GO:0043231//intracellular membrane-bounded organelle;GO:0043234//protein complex	GO:0009055//electron carrier activity;GO:0016209//antioxidant activity;GO:0016705//oxidoreductase activity, acting on paired donors, with incorporation or reduction of molecular oxygen;GO:0046906//tetrapyrrole binding;GO:0046914//transition metal ion binding	GO:0006091//generation of precursor metabolites and energy;GO:0006693//prostaglandin metabolic process;GO:0006952//defense response;GO:0008015//blood circulation;GO:0015992//proton transport;GO:0019369//arachidonic acid metabolic process
State 2,1 -vs- State 2,3,4,5	GDR1_Gene000010	2	3.74348e-12	2.88397e-10	MT-CYB	cytochrome b [Hipposideros armiger]	Human Diseases;Human Diseases;Metabolism;Human Diseases;Human Diseases;Metabolism;Organismal Systems;Organismal Systems	Neurodegenerative diseases;Neurodegenerative diseases;Global and overview maps;Neurodegenerative diseases;Endocrine and metabolic diseases;Energy metabolism;Circulatory system;Environmental adaptation	ko05016//Huntington disease;ko05010//Alzheimer disease;ko01100//Metabolic pathways;ko05012//Parkinson disease;ko04932//Non-alcoholic fatty liver disease (NAFLD);ko00190//Oxidative phosphorylation;ko04260//Cardiac muscle contraction;ko04714//Thermogenesis	K00412;K00412;K00412;K00412;K00412;K00412;K00412;K00412	GO:0019866//organelle inner membrane;GO:0031224//intrinsic component of membrane;GO:0043231//intracellular membrane-bounded organelle	GO:0003824//catalytic activity;GO:0043169//cation binding	GO:0022900//electron transport chain
State 2,1 -vs- State 2,3,4,5	ncbi_109372308	4	1.52084e-14	1.47522e-12	MAGI2	PREDICTED: synaptopodin-2 isoform X1 [Hipposideros armiger]	-	-	-	-	GO:0005856//cytoskeleton	-	-
State 2,1 -vs- State 2,3,4,5	ncbi_109371922	3	8.63987e-21	1.15959e-18	LRC72	PREDICTED: leucine-rich repeat-containing protein C10orf11 homolog [Hipposideros armiger]	-	-	-	-	-	-	-
State 2,1 -vs- State 2,3,4,5	ncbi_109374954	3	5.74161e-15	5.72551e-13	ITAD	PREDICTED: collagen alpha-3(VI) chain isoform X1 [Hipposideros armiger]	Environmental Information Processing;Cellular Processes;Organismal Systems;Environmental Information Processing	Signal transduction;Cellular community - eukaryotes;Digestive system;Signaling molecules and interaction	ko04151//PI3K-Akt signaling pathway;ko04510//Focal adhesion;ko04974//Protein digestion and absorption;ko04512//ECM-receptor interaction	K06238;K06238;K06238;K06238	-	-	-
State 2,1 -vs- State 2,3,4,5	ncbi_109375088	2	4.37765e-29	8.73075e-27	RAMP2	PREDICTED: receptor activity-modifying protein 1 isoform X1 [Hipposideros armiger]	Organismal Systems	Circulatory system	ko04270//Vascular smooth muscle contraction	K08447	GO:0031224//intrinsic component of membrane;GO:0043234//protein complex;GO:0044421//extracellular region part;GO:0044464//cell part	GO:0001664//G-protein coupled receptor binding;GO:0022892//substrate-specific transporter activity;GO:0046983//protein dimerization activity;GO:0097642//calcitonin family receptor activity	GO:0006898//receptor-mediated endocytosis;GO:0007009//plasma membrane organization;GO:0007186//G-protein coupled receptor signaling pathway;GO:0010560//positive regulation of glycoprotein biosynthetic process;GO:0015031//protein transport;GO:0030804//positive regulation of cyclic nucleotide biosynthetic process;GO:0048646//anatomical structure formation involved in morphogenesis;GO:0070838//dival…
State 2,1 -vs- State 2,3,4,5	ncbi_109374125	3	7.04406e-12	5.29297e-10	FA10	PREDICTED: sushi, nidogen and EGF-like domain-containing protein 1 [Hipposideros armiger]	-	-	-	-	GO:0031988//membrane-bounded vesicle	-	GO:0031589//cell-substrate adhesion
State 2,1 -vs- State 2,3,4,5	ncbi_109378965	1	3.01612e-10	1.85487e-08	ISM2	PREDICTED: isthmin-1 [Hipposideros armiger]	-	-	-	-	-	-	-
State 2,1 -vs- State 2,3,4,5	ncbi_109379016	2	2.95362e-12	2.3088e-10	ZN500	PR-domain zinc finger protein 6 isoform A, partial [Homo sapiens]	-	-	-	-	GO:0043231//intracellular membrane-bounded organelle	GO:0016279//protein-lysine N-methyltransferase activity;GO:0043169//cation binding;GO:0046983//protein dimerization activity	GO:0006355//regulation of transcription, DNA-templated;GO:0016571//histone methylation;GO:0051148//negative regulation of muscle cell differentiation
State 2,1 -vs- State 2,3,4,5	ncbi_109379153	4	6.29489e-09	3.43562e-07	CA021	TPA: chromosome 1 open reading frame 21-like [Bos taurus]	-	-	-	-	-	-	-
State 2,1 -vs- State 2,3,4,5	ncbi_109379104	3	1.10009e-43	4.11858e-41	MAG	PREDICTED: hemicentin-1 [Hipposideros armiger]	-	-	-	-	GO:0031988//membrane-bounded vesicle;GO:0044420//extracellular matrix component;GO:0044444//cytoplasmic part	-	-
State 2,1 -vs- State 2,3,4,5	ncbi_109379264	4	4.35447e-27	7.74369e-25	SATB1	PREDICTED: DNA-binding protein SATB2 [Hipposideros armiger]	-	-	-	-	GO:0000785//chromatin;GO:0043234//protein complex;GO:0044451//nucleoplasm part	GO:0003677//DNA binding	GO:0001649//osteoblast differentiation;GO:0006357//regulation of transcription from RNA polymerase II promoter;GO:0010033//response to organic substance;GO:0016477//cell migration;GO:0016568//chromatin modification;GO:0021877//forebrain neuron fate commitment;GO:0048562//embryonic organ morphogenesis
State 2,1 -vs- State 2,3,4,5	ncbi_109379281	4	3.301e-10	2.00694e-08	CO6	PREDICTED: LOW QUALITY PROTEIN: sushi, von Willebrand factor type A, EGF and pentraxin domain-containing protein 1 [Hipposideros armiger]	-	-	-	-	-	-	-
State 2,1 -vs- State 2,3,4,5	ncbi_109379435	2	1.5035e-08	7.86389e-07	VSP2	PREDICTED: complement factor I [Hipposideros armiger]	Organismal Systems;Human Diseases	Immune system;Infectious diseases	ko04610//Complement and coagulation cascades;ko05150//Staphylococcus aureus infection	K01333;K01333	GO:0043227//membrane-bounded organelle;GO:0044421//extracellular region part	GO:0008233//peptidase activity	GO:0044238//primary metabolic process;GO:0044710//single-organism metabolic process;GO:0071704//organic substance metabolic process
State 2,1 -vs- State 2,3,4,5	ncbi_109379556	2	3.38022e-104	5.15241e-101	CLUS	PREDICTED: clusterin [Hipposideros armiger]	-	-	-	-	-	-	-
State 2,1 -vs- State 2,3,4,5	ncbi_109379661	2	5.18337e-10	3.08975e-08	HLYC	PREDICTED: metal transporter CNNM2 isoform X1 [Hipposideros armiger]	-	-	-	-	GO:0016020//membrane;GO:0044444//cytoplasmic part	GO:0008757//S-adenosylmethionine-dependent methyltransferase activity	GO:0008152//metabolic process;GO:0070838//divalent metal ion transport
State 2,1 -vs- State 2,3,4,5	ncbi_109380289	2	4.86491e-22	7.1598e-20	CIPKO	PREDICTED: protein kinase C alpha type isoform X1 [Hipposideros armiger]	Human Diseases;Environmental Information Processing;Environmental Information Processing;Environmental Information Processing;Environmental Information Processing;Cellular Processes;Human Diseases;Environmental Information Processing;Human Diseases;Organismal Systems;Organismal Systems;Cellular Processes;Environmental Information Processing;Human Diseases;Environmental Information Processing;Huma…	Cancers;Signal transduction;Signal transduction;Signal transduction;Signal transduction;Cellular community - eukaryotes;Cancers;Signal transduction;Infectious diseases;Endocrine system;Circulatory system;Cellular community - eukaryotes;Signal transduction;Cancers;Signal transduction;Infectious diseases;Nervous system;Circulatory system;Immune system;Nervous system;Signal transduction;Endocrine sy…	ko05200//Pathways in cancer;ko04151//PI3K-Akt signaling pathway;ko04010//MAPK signaling pathway;ko04014//Ras signaling pathway;ko04015//Rap1 signaling pathway;ko04510//Focal adhesion;ko05205//Proteoglycans in cancer;ko04020//Calcium signaling pathway;ko05164//Influenza A;ko04921//Oxytocin signaling pathway;ko04261//Adrenergic signaling in cardiomyocytes;ko04530//Tight junction;ko04072//Phospholip…	K02677;K02677;K02677;K02677;K02677;K02677;K02677;K02677;K02677;K02677;K02677;K02677;K02677;K02677;K02677;K02677;K02677;K02677;K02677;K02677;K02677;K02677;K02677;K02677;K02677;K02677;K02677;K02677;K02677;K02677;K02677;K02677;K02677;K02677;K02677;K02677;K02677;K02677;K02677;K02677;K02677;K02677;K02677;K02677;K02677;K02677;K02677;K02677;K02677;K02677;K02677;K02677;K02677;K02677;K02677;K02677;K02677	GO:0016020//membrane;GO:0031513//nonmotile primary cilium;GO:0031988//membrane-bounded vesicle;GO:0043005//neuron projection;GO:0043231//intracellular membrane-bounded organelle;GO:0044297//cell body;GO:0044444//cytoplasmic part	GO:0004697//protein kinase C activity;GO:0005515//protein binding;GO:0032550//purine ribonucleoside binding;GO:0035184//histone threonine kinase activity;GO:0046914//transition metal ion binding	GO:0001936//regulation of endothelial cell proliferation;GO:0002833//positive regulation of response to biotic stimulus;GO:0002934//desmosome organization;GO:0006875//cellular metal ion homeostasis;GO:0007155//cell adhesion;GO:0007346//regulation of mitotic cell cycle;GO:0008016//regulation of heart contraction;GO:0009743//response to carbohydrate;GO:0010543//regulation of platelet activation;GO:…
State 2,1 -vs- State 2,3,4,5	ncbi_109380303	1	1.28994e-35	3.39844e-33	XYLK	PREDICTED: pseudokinase FAM20A [Hipposideros armiger]	-	-	-	-	-	-	-
State 2,1 -vs- State 2,3,4,5	ncbi_109380265	4	7.9007e-31	1.73815e-28	POTA	PREDICTED: ATP-binding cassette sub-family A member 8-like [Hipposideros armiger]	Environmental Information Processing	Membrane transport	ko02010//ABC transporters	K05650	GO:0016020//membrane;GO:0044464//cell part	GO:0015405//P-P-bond-hydrolysis-driven transmembrane transporter activity;GO:0017111//nucleoside-triphosphatase activity;GO:0036094//small molecule binding;GO:0097159//organic cyclic compound binding;GO:1901363//heterocyclic compound binding	GO:0044699//single-organism process;GO:0051234//establishment of localization
State 2,1 -vs- State 2,3,4,5	ncbi_109380612	3	2.75583e-38	8.52311e-36	-	PREDICTED: cuticle collagen 1-like [Hipposideros armiger]	-	-	-	-	-	-	-
State 2,1 -vs- State 2,3,4,5	ncbi_109380635	1	2.90498e-53	1.44168e-50	SC160	PREDICTED: protein bicaudal C homolog 1 isoform X1 [Hipposideros armiger]	-	-	-	-	-	GO:0003723//RNA binding	GO:0030178//negative regulation of Wnt signaling pathway
State 2,1 -vs- State 2,3,4,5	ncbi_109381596	3	1.26111e-35	3.36401e-33	CREL1	PREDICTED: latent-transforming growth factor beta-binding protein 2 isoform X1 [Hipposideros armiger]	-	-	-	-	GO:0031988//membrane-bounded vesicle;GO:0044421//extracellular region part	-	-
State 2,1 -vs- State 2,3,4,5	ncbi_109381599	2	2.58634e-81	2.29962e-78	RGS11	PREDICTED: regulator of G-protein signaling 6 isoform X1 [Hipposideros armiger]	-	-	-	-	GO:0043234//protein complex	-	GO:0045744//negative regulation of G-protein coupled receptor protein signaling pathway
State 2,1 -vs- State 2,3,4,5	ncbi_109381670	5	9.26194e-13	7.60192e-11	HMGA1	high mobility group protein HMGI-C isoform a [Homo sapiens]	Human Diseases;Human Diseases	Cancers;Cancers	ko05202//Transcriptional misregulation in cancers;ko05206//MicroRNAs in cancer	K09283;K09283	-	-	-
State 2,1 -vs- State 2,3,4,5	ncbi_109381759	1	2.07781e-28	4.03095e-26	HMCN2	PREDICTED: collagen and calcium-binding EGF domain-containing protein 1 isoform X1 [Hipposideros armiger]	-	-	-	-	GO:0031012//extracellular matrix;GO:0044421//extracellular region part	GO:0019899//enzyme binding;GO:0032403//protein complex binding;GO:0046872//metal ion binding	GO:0001819//positive regulation of cytokine production;GO:0009967//positive regulation of signal transduction;GO:0010594//regulation of endothelial cell migration;GO:0045765//regulation of angiogenesis;GO:0070613//regulation of protein processing;GO:1901490//regulation of lymphangiogenesis
State 2,1 -vs- State 2,3,4,5	ncbi_109382097	4	4.89262e-09	2.69789e-07	RADB	PREDICTED: DNA repair protein RAD51 homolog 2 isoform X1 [Hipposideros armiger]	Genetic Information Processing	Replication and repair	ko03440//Homologous recombination	K10869	GO:0033061//DNA recombinase mediator complex;GO:0044427//chromosomal part	GO:0032550//purine ribonucleoside binding;GO:0042623//ATPase activity, coupled;GO:0043566//structure-specific DNA binding	GO:0000725//recombinational repair;GO:0010389//regulation of G2/M transition of mitotic cell cycle
State 2,1 -vs- State 2,3,4,5	ncbi_109382118	3	1.66741e-29	3.38881e-27	HTRA4	PREDICTED: endothelial cell-specific molecule 1 [Hipposideros armiger]	-	-	-	-	-	GO:0019838//growth factor binding;GO:0070851//growth factor receptor binding	GO:0001525//angiogenesis;GO:0009967//positive regulation of signal transduction;GO:0016049//cell growth;GO:0042127//regulation of cell proliferation
State 2,1 -vs- State 2,3,4,5	ncbi_109382522	1	3.17613e-10	1.94208e-08	GLDN	PREDICTED: collagen alpha-1(XIV) chain [Hipposideros armiger]	Organismal Systems	Digestive system	ko04974//Protein digestion and absorption	K08133	GO:0005578//proteinaceous extracellular matrix;GO:0031988//membrane-bounded vesicle	GO:0003723//RNA binding	GO:0001558//regulation of cell growth;GO:0001894//tissue homeostasis;GO:0030198//extracellular matrix organization
State 2,1 -vs- State 2,3,4,5	ncbi_109382529	2	1.35805e-37	3.96997e-35	WISP2	PREDICTED: protein NOV homolog [Hipposideros armiger]	-	-	-	-	GO:0043227//membrane-bounded organelle	GO:0019838//growth factor binding	-
State 2,1 -vs- State 2,3,4,5	ncbi_109382953	1	9.33096e-09	5.00308e-07	CPO	PREDICTED: RNA-binding protein with multiple splicing [Hipposideros armiger]	-	-	-	-	GO:0043231//intracellular membrane-bounded organelle	GO:0003712//transcription cofactor activity;GO:0070717//poly-purine tract binding	GO:0001934//positive regulation of protein phosphorylation;GO:0042307//positive regulation of protein import into nucleus;GO:2001141//regulation of RNA biosynthetic process
State 2,1 -vs- State 2,3,4,5	ncbi_109383152	2	2.61801e-54	1.36264e-51	MGP	PREDICTED: matrix Gla protein [Hipposideros armiger]	-	-	-	-	GO:0031988//membrane-bounded vesicle;GO:0032991//macromolecular complex;GO:0043231//intracellular membrane-bounded organelle;GO:0044421//extracellular region part	GO:0005515//protein binding;GO:0046872//metal ion binding	GO:0030278//regulation of ossification;GO:0030323//respiratory tube development;GO:0035239//tube morphogenesis;GO:0048869//cellular developmental process;GO:0065003//macromolecular complex assembly
State 2,1 -vs- State 2,3,4,5	ncbi_109383568	3	4.93652e-63	3.09839e-60	UNC3	PREDICTED: transcription factor COE3 isoform X2 [Mus musculus]	-	-	-	-	GO:0043231//intracellular membrane-bounded organelle	GO:0000982//transcription factor activity, RNA polymerase II core promoter proximal region sequence-specific binding;GO:0003676//nucleic acid binding;GO:0005515//protein binding;GO:0043169//cation binding	GO:0006357//regulation of transcription from RNA polymerase II promoter;GO:0044707//single-multicellular organism process
State 2,1 -vs- State 2,3,4,5	ncbi_109383787	2	2.22233e-10	1.39484e-08	Y103	PREDICTED: inter-alpha-trypsin inhibitor heavy chain H5 [Hipposideros armiger]	-	-	-	-	-	GO:0004857//enzyme inhibitor activity	GO:0010466//negative regulation of peptidase activity;GO:1903510//mucopolysaccharide metabolic process
State 2,1 -vs- State 2,3,4,5	ncbi_109384766	3	1.67978e-08	8.76444e-07	MARCS	PREDICTED: myristoylated alanine-rich C-kinase substrate [Hipposideros armiger]	Human Diseases;Organismal Systems	Cancers;Immune system	ko05206//MicroRNAs in cancer;ko04666//Fc gamma R-mediated phagocytosis	K12561;K12561	GO:0001674//female germ cell nucleus;GO:0005815//microtubule organizing center;GO:0005924//cell-substrate adherens junction;GO:0016020//membrane;GO:0031988//membrane-bounded vesicle;GO:0044444//cytoplasmic part	GO:0008092//cytoskeletal protein binding;GO:0016772//transferase activity, transferring phosphorus-containing groups;GO:0019901//protein kinase binding	GO:0006796//phosphate-containing compound metabolic process
State 2,1 -vs- State 2,3,4,5	ncbi_109384955	1	8.15446e-14	7.43659e-12	IL27B	PREDICTED: leptin receptor [Hipposideros armiger]	Environmental Information Processing;Environmental Information Processing;Human Diseases;Environmental Information Processing;Environmental Information Processing;Organismal Systems	Signaling molecules and interaction;Signaling molecules and interaction;Endocrine and metabolic diseases;Signal transduction;Signal transduction;Endocrine system	ko04080//Neuroactive ligand-receptor interaction;ko04060//Cytokine-cytokine receptor interaction;ko04932//Non-alcoholic fatty liver disease (NAFLD);ko04630//Jak-STAT signaling pathway;ko04152//AMPK signaling pathway;ko04920//Adipocytokine signaling pathway	K05062;K05062;K05062;K05062;K05062;K05062	GO:0043234//protein complex	GO:0005515//protein binding	GO:0006111//regulation of gluconeogenesis;GO:0043086//negative regulation of catalytic activity
State 2,1 -vs- State 2,3,4,5	ncbi_109385638	3	1.28993e-144	4.58785e-141	PDE6	PREDICTED: cAMP-specific 3',5'-cyclic phosphodiesterase 7B isoform X1 [Hipposideros armiger]	Metabolism;Human Diseases	Nucleotide metabolism;Substance dependence	ko00230//Purine metabolism;ko05032//Morphine addiction	K18436;K18436	-	GO:0004114//3',5'-cyclic-nucleotide phosphodiesterase activity;GO:0043169//cation binding	GO:0050794//regulation of cellular process
State 2,1 -vs- State 2,3,4,5	ncbi_109385839	2	1.45492e-10	9.35181e-09	MSLNL	PREDICTED: mesothelin isoform X1 [Hipposideros armiger]	-	-	-	-	-	-	-
State 2,1 -vs- State 2,3,4,5	ncbi_109386693	2	9.21587e-10	5.37341e-08	I27L2	PREDICTED: interferon alpha-inducible protein 6 [Hipposideros armiger]	-	-	-	-	GO:0031224//intrinsic component of membrane;GO:0043231//intracellular membrane-bounded organelle	-	GO:0008637//apoptotic mitochondrial changes;GO:0043066//negative regulation of apoptotic process;GO:0097192//extrinsic apoptotic signaling pathway in absence of ligand
State 2,1 -vs- State 2,3,4,5	ncbi_109387670	3	2.95979e-50	1.37308e-47	BAR3	PREDICTED: vascular endothelial growth factor C isoform X1 [Hipposideros armiger]	Human Diseases;Environmental Information Processing;Environmental Information Processing;Environmental Information Processing;Environmental Information Processing;Cellular Processes;Human Diseases	Cancers;Signal transduction;Signaling molecules and interaction;Signal transduction;Signal transduction;Cellular community - eukaryotes;Endocrine and metabolic diseases	ko05200//Pathways in cancer;ko04151//PI3K-Akt signaling pathway;ko04060//Cytokine-cytokine receptor interaction;ko04014//Ras signaling pathway;ko04015//Rap1 signaling pathway;ko04510//Focal adhesion;ko04933//AGE-RAGE signaling pathway in diabetic complications	K05449;K05449;K05449;K05449;K05449;K05449;K05449	GO:0044421//extracellular region part	GO:0005172//vascular endothelial growth factor receptor binding	GO:0001934//positive regulation of protein phosphorylation;GO:0002009//morphogenesis of an epithelium;GO:0002690//positive regulation of leukocyte chemotaxis;GO:0007169//transmembrane receptor protein tyrosine kinase signaling pathway;GO:0042127//regulation of cell proliferation;GO:0045765//regulation of angiogenesis;GO:0050927//positive regulation of positive chemotaxis;GO:1901490//regulation of…
State 2,1 -vs- State 2,3,4,5	ncbi_109387835	3	4.73871e-17	5.37895e-15	IL7	PREDICTED: interleukin-7 isoform X1 [Hipposideros armiger]	Environmental Information Processing;Environmental Information Processing;Environmental Information Processing;Organismal Systems	Signal transduction;Signaling molecules and interaction;Signal transduction;Immune system	ko04151//PI3K-Akt signaling pathway;ko04060//Cytokine-cytokine receptor interaction;ko04630//Jak-STAT signaling pathway;ko04640//Hematopoietic cell lineage	K05431;K05431;K05431;K05431	-	-	-
State 2,1 -vs- State 2,3,4,5	ncbi_109387907	2	1.25775e-10	8.18307e-09	MIG1	PREDICTED: Krueppel-like factor 5 [Hipposideros armiger]	-	-	-	-	GO:0016020//membrane;GO:0043231//intracellular membrane-bounded organelle	GO:0000977//RNA polymerase II regulatory region sequence-specific DNA binding;GO:0000982//transcription factor activity, RNA polymerase II core promoter proximal region sequence-specific binding;GO:0043169//cation binding	GO:0002066//columnar/cuboidal epithelial cell development;GO:0006357//regulation of transcription from RNA polymerase II promoter;GO:0007519//skeletal muscle tissue development;GO:0030033//microvillus assembly;GO:0045597//positive regulation of cell differentiation;GO:0048646//anatomical structure formation involved in morphogenesis
State 2,1 -vs- State 2,3,4,5	ncbi_109388189	3	9.66349e-18	1.15206e-15	PDGFD	PREDICTED: CUB and sushi domain-containing protein 1 [Hipposideros armiger]	-	-	-	-	GO:0031224//intrinsic component of membrane	-	GO:0033500//carbohydrate homeostasis
State 2,1 -vs- State 2,3,4,5	ncbi_109388195	2	1.98215e-12	1.57832e-10	ZSC12	PREDICTED: zinc finger and BTB domain-containing protein 7C [Hipposideros armiger]	-	-	-	-	GO:0043231//intracellular membrane-bounded organelle	GO:0043169//cation binding	-
State 2,1 -vs- State 2,3,4,5	ncbi_109388439	4	3.52691e-12	2.72697e-10	EFNB3	PREDICTED: ephrin-A5 isoform X1 [Hipposideros armiger]	Environmental Information Processing;Environmental Information Processing;Environmental Information Processing;Organismal Systems	Signal transduction;Signal transduction;Signal transduction;Development	ko04151//PI3K-Akt signaling pathway;ko04014//Ras signaling pathway;ko04015//Rap1 signaling pathway;ko04360//Axon guidance	K05462;K05462;K05462;K05462	GO:0046658//anchored component of plasma membrane	GO:0005102//receptor binding;GO:0016772//transferase activity, transferring phosphorus-containing groups	GO:0001934//positive regulation of protein phosphorylation;GO:0001952//regulation of cell-matrix adhesion;GO:0007169//transmembrane receptor protein tyrosine kinase signaling pathway;GO:0007411//axon guidance;GO:0032886//regulation of microtubule-based process;GO:0032970//regulation of actin filament-based process;GO:0050796//regulation of insulin secretion
State 2,1 -vs- State 2,3,4,5	ncbi_109388760	3	3.2195e-14	3.01334e-12	YHU5	PREDICTED: androgen-induced gene 1 protein [Hipposideros armiger]	-	-	-	-	-	-	-
State 2,1 -vs- State 2,3,4,5	ncbi_109388847	1	5.5457e-27	9.7806e-25	CABL2	PREDICTED: CDK5 and ABL1 enzyme substrate 1 isoform X1 [Hipposideros armiger]	-	-	-	-	GO:0043231//intracellular membrane-bounded organelle;GO:0044444//cytoplasmic part	GO:0019887//protein kinase regulator activity	GO:0001932//regulation of protein phosphorylation;GO:0007049//cell cycle;GO:0007599//hemostasis;GO:0048731//system development
State 2,1 -vs- State 2,3,4,5	ncbi_109389325	3	1.69188e-11	1.22805e-09	F19A5	PREDICTED: protein FAM19A2 [Hipposideros armiger]	-	-	-	-	-	-	-
State 2,1 -vs- State 2,3,4,5	ncbi_109389666	3	4.36471e-10	2.63116e-08	UTP15	PREDICTED: WD repeat-containing protein 86 isoform X1 [Hipposideros armiger]	-	-	-	-	-	-	-
State 2,1 -vs- State 2,3,4,5	ncbi_109390422	3	5.24822e-70	3.4999e-67	SRPX2	PREDICTED: pappalysin-1 [Hipposideros armiger]	-	-	-	-	-	GO:0004175//endopeptidase activity	GO:0019538//protein metabolic process;GO:0048869//cellular developmental process
State 2,1 -vs- State 2,3,4,5	ncbi_109390552	1	2.69402e-81	2.29962e-78	MAML3	PREDICTED: mastermind-like protein 2 isoform X1 [Hipposideros armiger]	Environmental Information Processing	Signal transduction	ko04330//Notch signaling pathway	K06061	GO:0016604//nuclear body	-	GO:0006357//regulation of transcription from RNA polymerase II promoter;GO:0007166//cell surface receptor signaling pathway
State 2,1 -vs- State 2,3,4,5	ncbi_109391240	3	3.06726e-165	1.63639e-161	RUNX2	PREDICTED: runt-related transcription factor 1 isoform X1 [Hipposideros armiger]	Human Diseases;Human Diseases;Human Diseases;Human Diseases	Cancers;Cancers;Cancers;Cancers	ko05200//Pathways in cancer;ko05202//Transcriptional misregulation in cancers;ko05220//Chronic myeloid leukemia;ko05221//Acute myeloid leukemia	K08367;K08367;K08367;K08367	-	-	-
State 2,1 -vs- State 2,3,4,5	ncbi_109391488	3	4.45506e-09	2.48877e-07	ACASE	PREDICTED: alkaline ceramidase 2 isoform X1 [Hipposideros armiger]	Environmental Information Processing;Metabolism	Signal transduction;Lipid metabolism	ko04071//Sphingolipid signaling pathway;ko00600//Sphingolipid metabolism	K01441;K01441	GO:0031228//intrinsic component of Golgi membrane	GO:0004553//hydrolase activity, hydrolyzing O-glycosyl compounds;GO:0016811//hydrolase activity, acting on carbon-nitrogen (but not peptide) bonds, in linear amides	GO:0001101//response to acid chemical;GO:0006670//sphingosine metabolic process;GO:0007162//negative regulation of cell adhesion;GO:0042127//regulation of cell proliferation;GO:0042493//response to drug;GO:0043280//positive regulation of cysteine-type endopeptidase activity involved in apoptotic process;GO:0060051//negative regulation of protein glycosylation
State 2,1 -vs- State 2,3,4,5	ncbi_109391667	1	9.4627e-14	8.59287e-12	SCAR5	PREDICTED: collagen alpha-3(V) chain isoform X1 [Hipposideros armiger]	Organismal Systems	Digestive system	ko04974//Protein digestion and absorption	K19721	GO:0005583//fibrillar collagen trimer;GO:0031988//membrane-bounded vesicle	GO:0005539//glycosaminoglycan binding	GO:0031589//cell-substrate adhesion
State 2,1 -vs- State 2,3,4,5	ncbi_109391950	3	2.98647e-71	2.05585e-68	MYBPH	PREDICTED: roundabout homolog 2 isoform X1 [Hipposideros armiger]	Organismal Systems	Development	ko04360//Axon guidance	K06754	GO:0031988//membrane-bounded vesicle;GO:0032589//neuron projection membrane	GO:0005515//protein binding	GO:0007417//central nervous system development;GO:0009725//response to hormone;GO:0010770//positive regulation of cell morphogenesis involved in differentiation;GO:0022412//cellular process involved in reproduction in multicellular organism;GO:0035295//tube development;GO:0050922//negative regulation of chemotaxis;GO:0097485//neuron projection guidance;GO:0098742//cell-cell adhesion via plasma-me…
State 2,1 -vs- State 2,3,4,5	ncbi_109392616	2	6.71864e-17	7.42879e-15	PCSK6	PREDICTED: R-spondin-3 [Hipposideros armiger]	-	-	-	-	-	GO:0001664//G-protein coupled receptor binding;GO:0005539//glycosaminoglycan binding	GO:0003006//developmental process involved in reproduction;GO:0016055//Wnt signaling pathway
State 2,1 -vs- State 2,3,4,5	ncbi_109392877	3	2.28609e-10	1.43065e-08	ZSWM8	PREDICTED: LOW QUALITY PROTEIN: zinc finger SWIM domain-containing protein 6 [Hipposideros armiger]	-	-	-	-	-	GO:0043169//cation binding	GO:0001764//neuron migration;GO:0048858//cell projection morphogenesis
State 2,1 -vs- State 2,3,4,5	ncbi_109393315	3	1.29645e-55	6.91654e-53	THS7A	PREDICTED: semaphorin-5A [Hipposideros armiger]	Organismal Systems	Development	ko04360//Axon guidance	K06841	GO:0031224//intrinsic component of membrane;GO:0031988//membrane-bounded vesicle	GO:0004888//transmembrane signaling receptor activity	GO:0035239//tube morphogenesis;GO:0097485//neuron projection guidance
State 2,1 -vs- State 2,3,4,5	ncbi_109393336	2	1.3256e-25	2.2451e-23	F155A	PREDICTED: transmembrane protein FAM155A isoform X1 [Hipposideros armiger]	-	-	-	-	-	-	-
State 2,1 -vs- State 2,3,4,5	ncbi_109393789	4	2.46599e-21	3.4395e-19	FH7	PREDICTED: disheveled-associated activator of morphogenesis 2 [Hipposideros armiger]	Environmental Information Processing	Signal transduction	ko04310//Wnt signaling pathway	K04512	-	GO:0017016//Ras GTPase binding	GO:0007010//cytoskeleton organization;GO:0009855//determination of bilateral symmetry
State 2,1 -vs- State 2,3,4,5	ncbi_109393835	4	3.86883e-46	1.68492e-43	ENDOU	PREDICTED: ectonucleotide pyrophosphatase/phosphodiesterase family member 1 [Hipposideros armiger]	Metabolism;Metabolism;Metabolism;Metabolism	Nucleotide metabolism;Carbohydrate metabolism;Metabolism of cofactors and vitamins;Metabolism of cofactors and vitamins	ko00230//Purine metabolism;ko00500//Starch and sucrose metabolism;ko00760//Nicotinate and nicotinamide metabolism;ko00770//Pantothenate and CoA biosynthesis	K01513;K01513;K01513;K01513	GO:0016020//membrane;GO:0044464//cell part	GO:0005515//protein binding;GO:0016462//pyrophosphatase activity;GO:0043167//ion binding	GO:0006091//generation of precursor metabolites and energy;GO:0006753//nucleoside phosphate metabolic process;GO:0010605//negative regulation of macromolecule metabolic process;GO:0031324//negative regulation of cellular metabolic process;GO:0032868//response to insulin;GO:0044260//cellular macromolecule metabolic process;GO:0044707//single-multicellular organism process;GO:0044765//single-organi…
State 2,1 -vs- State 2,3,4,5	ncbi_109394016	1	2.18827e-38	6.86731e-36	SV2B	PREDICTED: solute carrier family 22 member 3 [Hipposideros armiger]	Human Diseases	Cancers	ko05231//Choline metabolism in cancer	K08200	GO:0016021//integral component of membrane	GO:0005488//binding;GO:0015101//organic cation transmembrane transporter activity	GO:0001504//neurotransmitter uptake;GO:0010506//regulation of autophagy;GO:0015696//ammonium transport;GO:0015893//drug transport;GO:0044710//single-organism metabolic process;GO:0044763//single-organism cellular process
State 2,1 -vs- State 2,3,4,5	ncbi_109394104	2	1.02256e-15	1.05929e-13	FABPL	PREDICTED: LOW QUALITY PROTEIN: retinol-binding protein 1 [Hipposideros armiger]	-	-	-	-	-	GO:0005488//binding	GO:0001523//retinoid metabolic process;GO:0002761//regulation of myeloid leukocyte differentiation;GO:0033273//response to vitamin;GO:0051234//establishment of localization
State 2,1 -vs- State 2,3,4,5	ncbi_109394147	2	3.40587e-24	5.3052e-22	FOG1	PREDICTED: zinc finger protein ZFPM2 [Hipposideros armiger]	Human Diseases	Cancers	ko05206//MicroRNAs in cancer	K17442	GO:0043231//intracellular membrane-bounded organelle	GO:0003712//transcription cofactor activity;GO:0005515//protein binding;GO:0043169//cation binding;GO:0097159//organic cyclic compound binding	GO:0006357//regulation of transcription from RNA polymerase II promoter;GO:0008219//cell death;GO:0008584//male gonad development;GO:0008585//female gonad development;GO:0030323//respiratory tube development;GO:0043009//chordate embryonic development;GO:0045596//negative regulation of cell differentiation;GO:0055010//ventricular cardiac muscle tissue morphogenesis;GO:0060411//cardiac septum morph…
State 2,1 -vs- State 2,3,4,5	ncbi_109394216	3	4.75584e-10	2.84285e-08	PWP2A	PREDICTED: PWWP domain-containing protein 2A isoform X1 [Hipposideros armiger]	-	-	-	-	-	-	-
State 2,1 -vs- State 2,3,4,5	ncbi_109394240	3	1.3996e-10	9.02337e-09	LRC39	PREDICTED: podocan-like protein 1 [Hipposideros armiger]	-	-	-	-	-	-	-
State 2,1 -vs- State 2,3,4,5	ncbi_109395013	4	7.25845e-13	5.98052e-11	CXD4	PREDICTED: gap junction gamma-1 protein [Hipposideros armiger]	-	-	-	-	GO:0005911//cell-cell junction;GO:0031224//intrinsic component of membrane;GO:0043234//protein complex;GO:0044464//cell part	GO:0015075//ion transmembrane transporter activity	GO:0006811//ion transport;GO:0007043//cell-cell junction assembly;GO:0007267//cell-cell signaling;GO:0014706//striated muscle tissue development;GO:0030154//cell differentiation;GO:0050953//sensory perception of light stimulus
State 2,1 -vs- State 2,3,4,5	ncbi_109395408	2	8.13381e-46	3.47151e-43	DALY	PREDICTED: glypican-6 [Hipposideros armiger]	-	-	-	-	GO:0031224//intrinsic component of membrane;GO:0043231//intracellular membrane-bounded organelle	GO:0043168//anion binding	GO:0048870//cell motility
State 2,1 -vs- State 2,3,4,5	ncbi_109395412	1	3.3991e-13	2.90147e-11	ZN248	PREDICTED: zinc finger protein GLIS1 [Hipposideros armiger]	-	-	-	-	GO:0043231//intracellular membrane-bounded organelle	GO:0000976//transcription regulatory region sequence-specific DNA binding;GO:0000981//RNA polymerase II transcription factor activity, sequence-specific DNA binding;GO:0043169//cation binding	GO:0006357//regulation of transcription from RNA polymerase II promoter
State 2,1 -vs- State 2,3,4,5	ncbi_109395506	2	7.75456e-15	7.66122e-13	INHA	PREDICTED: bone morphogenetic protein 6 [Hipposideros armiger]	Environmental Information Processing;Environmental Information Processing;Organismal Systems	Signal transduction;Signal transduction;Endocrine system	ko04390//Hippo signaling pathway;ko04350//TGF-beta signaling pathway;ko04913//Ovarian Steroidogenesis	K16620;K16620;K16620	-	GO:0046983//protein dimerization activity;GO:0070696//transmembrane receptor protein serine/threonine kinase binding	GO:0001934//positive regulation of protein phosphorylation;GO:0001936//regulation of endothelial cell proliferation;GO:0002068//glandular epithelial cell development;GO:0002376//immune system process;GO:0006952//defense response;GO:0007178//transmembrane receptor protein serine/threonine kinase signaling pathway;GO:0007423//sensory organ development;GO:0008284//positive regulation of cell prolife…
State 2,1 -vs- State 2,3,4,5	ncbi_109395581	2	1.05264e-08	5.57404e-07	DAND5	PREDICTED: neuroblastoma suppressor of tumorigenicity 1 isoform X2 [Hipposideros armiger]	Environmental Information Processing	Signal transduction	ko04350//TGF-beta signaling pathway	K19558	GO:0044421//extracellular region part	GO:0019955//cytokine binding;GO:0046983//protein dimerization activity	GO:0002689//negative regulation of leukocyte chemotaxis;GO:0009953//dorsal/ventral pattern formation;GO:0030514//negative regulation of BMP signaling pathway;GO:0045597//positive regulation of cell differentiation;GO:0048731//system development;GO:0048858//cell projection morphogenesis
State 2,1 -vs- State 2,3,4,5	ncbi_109395810	3	1.87859e-14	1.80582e-12	PRTGB	PREDICTED: netrin receptor DCC-like [Hipposideros armiger]	Human Diseases;Organismal Systems;Human Diseases	Cancers;Development;Cancers	ko05200//Pathways in cancer;ko04360//Axon guidance;ko05210//Colorectal cancer	K06765;K06765;K06765	GO:0031224//intrinsic component of membrane;GO:0043005//neuron projection	-	GO:0007411//axon guidance;GO:0010941//regulation of cell death;GO:0021952//central nervous system projection neuron axonogenesis
State 2,1 -vs- State 2,3,4,5	ncbi_109395942	5	4.58558e-09	2.54172e-07	CA2D1	PREDICTED: voltage-dependent calcium channel subunit alpha-2/delta-3-like [Hipposideros armiger]	-	-	-	-	-	-	-
State 2,1 -vs- State 2,3,4,5	ncbi_109396098	2	7.39864e-10	4.33755e-08	RS28	40S ribosomal protein S28 [Homo sapiens]	Genetic Information Processing	Translation	ko03010//Ribosome	K02979	-	-	-
State 2,1 -vs- State 2,3,4,5	ncbi_109396189	3	8.34588e-17	9.08679e-15	DS1P1	PREDICTED: sphingosine-1-phosphate phosphatase 2 isoform X1 [Hipposideros armiger]	Environmental Information Processing;Metabolism	Signal transduction;Lipid metabolism	ko04071//Sphingolipid signaling pathway;ko00600//Sphingolipid metabolism	K04717;K04717	GO:0031090//organelle membrane;GO:0031224//intrinsic component of membrane;GO:0043231//intracellular membrane-bounded organelle	GO:0016791//phosphatase activity	GO:0006665//sphingolipid metabolic process;GO:0006796//phosphate-containing compound metabolic process;GO:0034311//diol metabolic process
State 2,1 -vs- State 2,3,4,5	ncbi_109396624	1	6.67954e-17	7.42403e-15	TRPD	PREDICTED: thymidine phosphorylase isoform X1 [Hipposideros armiger]	Metabolism;Human Diseases;Metabolism	Nucleotide metabolism;Cancers;Xenobiotics biodegradation and metabolism	ko00240//Pyrimidine metabolism;ko05219//Bladder cancer;ko00983//Drug metabolism - other enzymes	K00758;K00758;K00758	GO:0044444//cytoplasmic part	GO:0016763//transferase activity, transferring pentosyl groups;GO:0070851//growth factor receptor binding	GO:0006213//pyrimidine nucleoside metabolic process;GO:0006259//DNA metabolic process;GO:0007005//mitochondrion organization;GO:0008655//pyrimidine-containing compound salvage;GO:0009112//nucleobase metabolic process;GO:0009117//nucleotide metabolic process;GO:0042221//response to chemical;GO:0044707//single-multicellular organism process;GO:0048646//anatomical structure formation involved in mor…
State 2,1 -vs- State 2,3,4,5	ncbi_109371228	2	4.87862e-11	3.32619e-09	ATM	PREDICTED: phosphatidylinositol 4-phosphate 3-kinase C2 domain-containing subunit gamma [Hipposideros armiger]	Environmental Information Processing;Metabolism	Signal transduction;Carbohydrate metabolism	ko04070//Phosphatidylinositol signaling system;ko00562//Inositol phosphate metabolism	K00923;K00923	-	GO:0005543//phospholipid binding;GO:0016772//transferase activity, transferring phosphorus-containing groups;GO:0032550//purine ribonucleoside binding	GO:0046488//phosphatidylinositol metabolic process;GO:0048017//inositol lipid-mediated signaling
State 2,1 -vs- State 2,3,4,5	ncbi_109371346	4	2.51369e-32	6.09571e-30	TAGH	PREDICTED: ATP-binding cassette sub-family A member 9-like [Hipposideros armiger]	Environmental Information Processing	Membrane transport	ko02010//ABC transporters	K05651	-	GO:0017111//nucleoside-triphosphatase activity;GO:0036094//small molecule binding;GO:0097159//organic cyclic compound binding;GO:1901363//heterocyclic compound binding	GO:0051234//establishment of localization
State 2,1 -vs- State 2,3,4,5	ncbi_109371447	4	7.39552e-16	7.73629e-14	CYAA	PREDICTED: guanylate cyclase soluble subunit alpha-2 [Hipposideros armiger]	Metabolism;Environmental Information Processing;Organismal Systems;Organismal Systems;Organismal Systems;Organismal Systems;Cellular Processes;Organismal Systems;Organismal Systems;Organismal Systems	Nucleotide metabolism;Signal transduction;Endocrine system;Circulatory system;Immune system;Environmental adaptation;Cellular community - eukaryotes;Digestive system;Endocrine system;Nervous system	ko00230//Purine metabolism;ko04022//cGMP - PKG signaling pathway;ko04921//Oxytocin signaling pathway;ko04270//Vascular smooth muscle contraction;ko04611//Platelet activation;ko04713//Circadian entrainment;ko04540//Gap junction;ko04970//Salivary secretion;ko04924//Renin secretion;ko04730//Long-term depression	K12318;K12318;K12318;K12318;K12318;K12318;K12318;K12318;K12318;K12318	GO:0044424//intracellular part	GO:0009975//cyclase activity;GO:0016829//lyase activity;GO:0032550//purine ribonucleoside binding;GO:0046906//tetrapyrrole binding	GO:0007165//signal transduction;GO:0007599//hemostasis;GO:0009152//purine ribonucleotide biosynthetic process;GO:0030804//positive regulation of cyclic nucleotide biosynthetic process
State 2,1 -vs- State 2,3,4,5	ncbi_109371481	2	1.05325e-18	1.29921e-16	PROZ	PREDICTED: signal peptide, CUB and EGF-like domain-containing protein 1 isoform X1 [Hipposideros armiger]	-	-	-	-	GO:0019898//extrinsic component of membrane;GO:0044421//extracellular region part;GO:0044459//plasma membrane part	GO:0046872//metal ion binding;GO:0046983//protein dimerization activity	GO:0003158//endothelium development;GO:0006952//defense response;GO:0007507//heart development;GO:0007599//hemostasis;GO:0051259//protein oligomerization
State 2,1 -vs- State 2,3,4,5	ncbi_109371528	3	3.98954e-57	2.18299e-54	TSP1	PREDICTED: A disintegrin and metalloproteinase with thrombospondin motifs 9 [Hipposideros armiger]	-	-	-	-	GO:0031012//extracellular matrix;GO:0044421//extracellular region part	GO:0004175//endopeptidase activity;GO:0046914//transition metal ion binding	GO:0019538//protein metabolic process;GO:0045634//regulation of melanocyte differentiation
State 2,1 -vs- State 2,3,4,5	ncbi_109371862	2	6.25444e-24	9.60214e-22	ENTK	PREDICTED: atrial natriuretic peptide-converting enzyme isoform X1 [Hipposideros armiger]	-	-	-	-	GO:0016021//integral component of membrane;GO:0044464//cell part	GO:0004175//endopeptidase activity;GO:0008236//serine-type peptidase activity;GO:0038024//cargo receptor activity	GO:0006897//endocytosis;GO:0008015//blood circulation;GO:0016485//protein processing;GO:0044062//regulation of excretion;GO:0044703//multi-organism reproductive process
State 2,1 -vs- State 2,3,4,5	ncbi_109372151	2	4.23356e-09	2.37748e-07	RL7A	PREDICTED: 40S ribosomal protein S12 [Hipposideros armiger]	Genetic Information Processing	Translation	ko03010//Ribosome	K02951	GO:0015935//small ribosomal subunit	GO:0003723//RNA binding	GO:0010467//gene expression
State 2,1 -vs- State 2,3,4,5	ncbi_109372159	2	9.81092e-22	1.41463e-19	TEN4	PREDICTED: integrin beta-like protein 1 [Hipposideros armiger]	-	-	-	-	-	-	GO:0007166//cell surface receptor signaling pathway;GO:0022610//biological adhesion
State 2,1 -vs- State 2,3,4,5	ncbi_109372927	2	4.27139e-09	2.39242e-07	NM111	PREDICTED: serine protease HTRA3 [Hipposideros armiger]	-	-	-	-	-	GO:0004175//endopeptidase activity;GO:0019838//growth factor binding	GO:0017015//regulation of transforming growth factor beta receptor signaling pathway;GO:0019538//protein metabolic process;GO:0030510//regulation of BMP signaling pathway
State 2,1 -vs- State 2,3,4,5	ncbi_109372972	1	3.17604e-10	1.94208e-08	CAH10	PREDICTED: receptor-type tyrosine-protein phosphatase gamma, partial [Hipposideros armiger]	-	-	-	-	-	-	-
State 2,1 -vs- State 2,3,4,5	ncbi_109373489	5	9.28336e-09	4.9901e-07	S10A7	PREDICTED: protein S100-A4 [Hipposideros armiger]	-	-	-	-	GO:0031988//membrane-bounded vesicle;GO:0043231//intracellular membrane-bounded organelle;GO:0044421//extracellular region part;GO:0044444//cytoplasmic part	GO:0003723//RNA binding;GO:0005102//receptor binding;GO:0043169//cation binding	GO:0043122//regulation of I-kappaB kinase/NF-kappaB signaling
State 2,1 -vs- State 2,3,4,5	ncbi_109373803	3	1.13316e-13	1.01178e-11	CP6W1	PREDICTED: cytochrome P450 4B1 [Hipposideros armiger]	-	-	-	-	GO:0031090//organelle membrane;GO:0043231//intracellular membrane-bounded organelle	GO:0005488//binding;GO:0016705//oxidoreductase activity, acting on paired donors, with incorporation or reduction of molecular oxygen	GO:0006725//cellular aromatic compound metabolic process;GO:0044710//single-organism metabolic process
State 2,1 -vs- State 2,3,4,5	ncbi_109375139	1	7.58426e-24	1.15606e-21	CRE2B	PREDICTED: proprotein convertase subtilisin/kexin type 5 [Hipposideros armiger]	-	-	-	-	GO:0012505//endomembrane system;GO:0043231//intracellular membrane-bounded organelle;GO:0044421//extracellular region part	GO:0004175//endopeptidase activity;GO:0033218//amide binding	GO:0001501//skeletal system development;GO:0001816//cytokine production;GO:0003002//regionalization;GO:0006518//peptide metabolic process;GO:0009306//protein secretion;GO:0016032//viral process;GO:0016485//protein processing;GO:0035107//appendage morphogenesis;GO:0048565//digestive tract development
State 2,1 -vs- State 2,3,4,5	ncbi_109375146	4	4.27714e-11	2.9731e-09	METN	PREDICTED: ATP-binding cassette sub-family C member 9 [Hipposideros armiger]	Environmental Information Processing	Membrane transport	ko02010//ABC transporters	K05033	GO:0005886//plasma membrane;GO:0034705//potassium channel complex;GO:0044449//contractile fiber part	GO:0004888//transmembrane signaling receptor activity;GO:0005261//cation channel activity;GO:0005515//protein binding;GO:0015405//P-P-bond-hydrolysis-driven transmembrane transporter activity;GO:0017111//nucleoside-triphosphatase activity;GO:0032550//purine ribonucleoside binding	GO:0002252//immune effector process;GO:0030001//metal ion transport;GO:0034220//ion transmembrane transport;GO:0050794//regulation of cellular process
State 2,1 -vs- State 2,3,4,5	ncbi_109375323	2	4.29425e-28	8.03853e-26	ELTD1	PREDICTED: epidermal growth factor-like protein 6 [Hipposideros armiger]	-	-	-	-	GO:0044420//extracellular matrix component;GO:0044421//extracellular region part	GO:0046872//metal ion binding	GO:0010810//regulation of cell-substrate adhesion;GO:0043062//extracellular structure organization;GO:0044707//single-multicellular organism process;GO:0048869//cellular developmental process
State 2,1 -vs- State 2,3,4,5	ncbi_109375394	1	3.3611e-11	2.36719e-09	C1GLC	PREDICTED: chondroitin sulfate synthase 3 [Hipposideros armiger]	Metabolism	Glycan biosynthesis and metabolism	ko00532//Glycosaminoglycan biosynthesis - chondroitin sulfate / dermatan sulfate	K13499	GO:0000139//Golgi membrane	GO:0008194//UDP-glycosyltransferase activity	-
State 2,1 -vs- State 2,3,4,5	ncbi_109375455	1	7.2563e-10	4.27761e-08	CO059	PREDICTED: protein Largen [Hipposideros armiger]	-	-	-	-	-	GO:0005488//binding	GO:0006417//regulation of translation;GO:0008361//regulation of cell size
State 2,1 -vs- State 2,3,4,5	ncbi_109375852	2	4.16091e-11	2.90176e-09	KCNKI	PREDICTED: potassium channel subfamily K member 5 [Hipposideros armiger]	Organismal Systems;Organismal Systems	Digestive system;Sensory system	ko04974//Protein digestion and absorption;ko04742//Taste transduction	K04916;K04916	GO:0031224//intrinsic component of membrane	-	GO:0034220//ion transmembrane transport
State 2,1 -vs- State 2,3,4,5	ncbi_109376220	3	1.34707e-95	1.79666e-92	SCF	PREDICTED: kit ligand [Hipposideros armiger]	Human Diseases;Environmental Information Processing;Environmental Information Processing;Environmental Information Processing;Environmental Information Processing;Environmental Information Processing;Organismal Systems;Organismal Systems	Cancers;Signal transduction;Signaling molecules and interaction;Signal transduction;Signal transduction;Signal transduction;Endocrine system;Immune system	ko05200//Pathways in cancer;ko04151//PI3K-Akt signaling pathway;ko04060//Cytokine-cytokine receptor interaction;ko04014//Ras signaling pathway;ko04015//Rap1 signaling pathway;ko04072//Phospholipase D signaling pathway;ko04916//Melanogenesis;ko04640//Hematopoietic cell lineage	K05461;K05461;K05461;K05461;K05461;K05461;K05461;K05461	GO:0031224//intrinsic component of membrane;GO:0044421//extracellular region part	GO:0005126//cytokine receptor binding	GO:0001934//positive regulation of protein phosphorylation;GO:0002683//negative regulation of immune system process;GO:0002761//regulation of myeloid leukocyte differentiation;GO:0006275//regulation of DNA replication;GO:0008406//gonad development;GO:0022610//biological adhesion;GO:0038034//signal transduction in absence of ligand;GO:0042981//regulation of apoptotic process;GO:0043405//regulation…
State 2,1 -vs- State 2,3,4,5	ncbi_109377205	3	3.17745e-17	3.64553e-15	SLB	PREDICTED: C-type lectin domain family 2 member H-like [Hipposideros armiger]	-	-	-	-	-	-	-
State 2,1 -vs- State 2,3,4,5	ncbi_109377839	1	6.58955e-11	4.45003e-09	CCDC3	PREDICTED: coiled-coil domain-containing protein 3 [Hipposideros armiger]	-	-	-	-	-	-	-
State 2,1 -vs- State 2,3,4,5	ncbi_109379866	2	3.87196e-10	2.34073e-08	-	-	-	-	-	-	-	-	-
State 2,1 -vs- State 2,3,4,5	ncbi_109387836	3	9.21015e-12	6.80085e-10	-	-	-	-	-	-	-	-	-
State 2,1 -vs- State 2,3,4,5	ncbi_109391718	5	5.39317e-22	7.88289e-20	-	-	-	-	-	-	-	-	-
State 2,1 -vs- State 2,3,4,5	ncbi_109395286	5	3.51305e-12	2.72612e-10	-	-	-	-	-	-	-	-	-
State 2,1 -vs- State 2,3,4,5	ncbi_109396848	2	4.95202e-14	4.59461e-12	-	-	-	-	-	-	-	-	-
State 2,1 -vs- State 2,3,4,5	ncbi_109371752	1	6.22148e-34	1.55027e-31	-	-	-	-	-	-	-	-	-
State 2,1 -vs- State 2,3,4,5	ncbi_109373327	2	7.90138e-45	3.18142e-42	-	-	-	-	-	-	-	-	-
State 2,1 -vs- State 2,3,4,5	ncbi_109377206	3	4.51856e-09	2.5111e-07	-	-	-	-	-	-	-	-	-
