# Supplementary material for: Single-Cell Landscape of the Cochlea Revealed Cell-Type-Specific Diversification in Hipposideros armiger Based on PacBio Long-Read Sequencing
Source: Biomolecules. 2025 Feb 1;15(2):211. doi: 10.3390/biom15020211 (PMC11853400; doi:10.3390/biom15020211)
Supplement: Supplementary file 1 [file biomolecules-15-00211-s001.zip › biomolecules-3402521-Supplementary Table S6.xlsx]

## Sheet: d04meseostefibro_21vs2345.path.
KEGG_A_class	KEGG_B_class	Pathway	State21vs2345 (203)	All (7463)	Pvalue	Qvalue	Pathway ID	Genes	K_IDs
Environmental Information Processing	Signal transduction	PI3K-Akt signaling pathway	30	338	7.1643e-09	1.4257e-06	ko04151	ncbi_109394542(FGFH);ncbi_109380372(SHKD);ncbi_109381815(Y9955);GDR1_Gene002783(ITGA1);ncbi_109383910(SFTPD);ncbi_109383936(SFTPD);ncbi_109384341(FCNV1);ncbi_109384506(KIT);ncbi_109385214(PHLD);ncbi_109387069(LEPR);ncbi_109387530(FLP1);ncbi_109388365(SHKB);ncbi_109390784(BOK);ncbi_109392844(FGF17);ncbi_109394938(MASP1);ncbi_109396331(OSTP);ncbi_109371584(CSF1);ncbi_109371948(COAA1);ncbi_109372157…	K04358+K05087+K04363+K06480+K06237+K06237+K05467+K04447+K06585+K05057+K01110+K04361+K02161+K04358+K05450+K06250+K05453+K06236+K04358+K05636+K05089+K05465+K05080+K05637+K06238+K02677+K05449+K05431+K05462+K05461
Environmental Information Processing	Signal transduction	Rap1 signaling pathway	21	218	4.02913e-07	4.00898e-05	ko04015	ncbi_109394542(FGFH);ncbi_109380372(SHKD);ncbi_109381548(Y1809);ncbi_109381815(Y9955);ncbi_109384341(FCNV1);ncbi_109387882(INAD);ncbi_109388150(SYJ2B);ncbi_109388365(SHKB);ncbi_109388735(RGL1);ncbi_109388799(KPCZ);ncbi_109392844(FGF17);ncbi_109394938(MASP1);ncbi_109371584(CSF1);ncbi_109372157(FGF8);ncbi_109375002(RAF1);ncbi_109375006(FCNV1);ncbi_109375976(GCY33);ncbi_109380289(CIPKO);ncbi_1093876…	K04358+K05087+K17701+K04363+K05467+K05631+K04237+K04361+K04351+K12362+K04358+K05450+K05453+K04358+K05089+K05465+K08042+K02677+K05449+K05462+K05461
Environmental Information Processing	Signal transduction	Ras signaling pathway	20	235	5.3568e-06	0.000286671	ko04014	ncbi_109394542(FGFH);ncbi_109379160(RPGF4);ncbi_109380372(SHKD);ncbi_109381815(Y9955);ncbi_109383917(SYT11);ncbi_109384341(FCNV1);ncbi_109385115(SAPK1);ncbi_109388365(SHKB);ncbi_109388799(KPCZ);ncbi_109392084(SPI1);ncbi_109392844(FGF17);ncbi_109394938(MASP1);ncbi_109371584(CSF1);ncbi_109372157(FGF8);ncbi_109375002(RAF1);ncbi_109375006(FCNV1);ncbi_109380289(CIPKO);ncbi_109387670(BAR3);ncbi_1093884…	K04358+K17635+K05087+K04363+K12380+K05467+K14958+K04361+K12362+K02678+K04358+K05450+K05453+K04358+K05089+K05465+K02677+K05449+K05462+K05461
Cellular Processes	Cellular community - eukaryotes	Focal adhesion	19	216	5.76223e-06	0.000286671	ko04510	GDR1_Gene000540(MYLK);ncbi_109380372(SHKD);ncbi_109381815(Y9955);GDR1_Gene002783(ITGA1);ncbi_109383910(SFTPD);ncbi_109383936(SFTPD);ncbi_109385214(PHLD);ncbi_109387530(FLP1);ncbi_109388365(SHKB);ncbi_109390784(BOK);ncbi_109394938(MASP1);ncbi_109396331(OSTP);ncbi_109371948(COAA1);ncbi_109372668(M12);ncbi_109375002(RAF1);ncbi_109375466(TPM4);ncbi_109374954(ITAD);ncbi_109380289(CIPKO);ncbi_109387670…	K00907+K05087+K04363+K06480+K06237+K06237+K06585+K01110+K04361+K02161+K05450+K06250+K06236+K05636+K05089+K05637+K06238+K02677+K05449
Environmental Information Processing	Signaling molecules and interaction	Cytokine-cytokine receptor interaction	20	248	1.20389e-05	0.000479146	ko04060	ncbi_109388914(IL34);GDR1_Gene001400(Bmpr2);ncbi_109381233(TNR8);ncbi_109381815(Y9955);ncbi_109385323(NTRK3);ncbi_109387058(L1CAM);ncbi_109387069(LEPR);ncbi_109387520(TR19L);ncbi_109388365(SHKB);ncbi_109394044(TR19L);ncbi_109394938(MASP1);ncbi_109395478(NCAM1);ncbi_109395869(SDF1);ncbi_109371584(CSF1);ncbi_109375002(RAF1);GDR1_Gene011078(GHR);ncbi_109384955(IL27B);ncbi_109387670(BAR3);ncbi_109387…	K22633+K04671+K05141+K04363+K13578+K05058+K05057+K05155+K04361+K05162+K05450+K04386+K10031+K05453+K05089+K05080+K05062+K05449+K05431+K05461
Human Diseases	Cancer: overview	Pathways in cancer	26	412	4.6711e-05	0.00154925	ko05200	ncbi_109394542(FGFH);ncbi_109380372(SHKD);ncbi_109381815(Y9955);ncbi_109383910(SFTPD);ncbi_109383936(SFTPD);ncbi_109384577(NHR44);ncbi_109384898(SRY);ncbi_109387530(FLP1);ncbi_109388365(SHKB);ncbi_109388799(KPCZ);ncbi_109389904(PER);ncbi_109390784(BOK);ncbi_109392844(FGF17);ncbi_109393118(DHGB);ncbi_109395869(SDF1);ncbi_109372157(FGF8);ncbi_109372668(M12);ncbi_109375002(RAF1);ncbi_109375466(TPM4)…	K04358+K05087+K04363+K06237+K06237+K08530+K04491+K01110+K04361+K12362+K09095+K02161+K04358+K06231+K10031+K04358+K05636+K05089+K05637+K08042+K10055+K02677+K05449+K08367+K06765+K05461
Organismal Systems	Development and regeneration	Axon guidance	13	133	6.14771e-05	0.00174771	ko04360	GDR1_Gene001400(Bmpr2);ncbi_109387980(JAM1);ncbi_109388157(NPNT);ncbi_109389032(KERA);ncbi_109392032(TES);ncbi_109392885(SEMA);ncbi_109395297(SEM6D);ncbi_109374945(M3K12);ncbi_109375379(LAMB1);ncbi_109388439(EFNB3);ncbi_109391950(MYBPH);ncbi_109393315(THS7A);ncbi_109395810(PRTGB)	K04671+K20020+K06724+K06839+K07520+K06840+K06820+K05104+K07522+K05462+K06754+K06841+K06765
Human Diseases	Cancer: overview	MicroRNAs in cancer	13	146	0.000160165	0.00398411	ko05206	GDR1_Gene001400(Bmpr2);ncbi_109381815(Y9955);ncbi_109387440(FOXR1);ncbi_109387530(FLP1);ncbi_109388365(SHKB);ncbi_109390784(BOK);ncbi_109392909(ZN181);ncbi_109393860(ZG8);ncbi_109375002(RAF1);ncbi_109380289(CIPKO);ncbi_109381670(HMGA1);ncbi_109384766(MARCS);ncbi_109394147(FOG1)	K04671+K04363+K23582+K01110+K04361+K02161+K09299+K09299+K05089+K02677+K09283+K12561+K17442
Human Diseases	Cancer: specific types	Melanoma	9	75	0.000181139	0.00400519	ko05218	ncbi_109394542(FGFH);ncbi_109380372(SHKD);ncbi_109381815(Y9955);ncbi_109387530(FLP1);ncbi_109388365(SHKB);ncbi_109392844(FGF17);ncbi_109394938(MASP1);ncbi_109372157(FGF8);ncbi_109375002(RAF1)	K04358+K05087+K04363+K01110+K04361+K04358+K05450+K04358+K05089
Environmental Information Processing	Signaling molecules and interaction	ECM-receptor interaction	9	88	0.000607691	0.0120931	ko04512	GDR1_Gene002783(ITGA1);ncbi_109383910(SFTPD);ncbi_109383936(SFTPD);ncbi_109385214(PHLD);ncbi_109396331(OSTP);ncbi_109371948(COAA1);ncbi_109372668(M12);ncbi_109375466(TPM4);ncbi_109374954(ITAD)	K06480+K06237+K06237+K06585+K06250+K06236+K05636+K05637+K06238
Organismal Systems	Digestive system	Protein digestion and absorption	9	92	0.000841506	0.0152236	ko04974	ncbi_109383910(SFTPD);ncbi_109383936(SFTPD);ncbi_109388401(ANTL3);ncbi_109371948(COAA1);ncbi_109372698(C1QA);ncbi_109374954(ITAD);ncbi_109382522(GLDN);ncbi_109391667(SCAR5);ncbi_109375852(KCNKI)	K06237+K06237+K14207+K06236+K19720+K06238+K08133+K19721+K04916
Cellular Processes	Cellular community - eukaryotes	Gap junction	9	94	0.000983271	0.0163059	ko04540	ncbi_109380376(CAR14);ncbi_109381815(Y9955);ncbi_109387521(AAPK1);ncbi_109388365(SHKB);ncbi_109394938(MASP1);ncbi_109375002(RAF1);ncbi_109375976(GCY33);ncbi_109380289(CIPKO);ncbi_109371447(CYAA)	K05701+K04363+K07376+K04361+K05450+K05089+K08042+K02677+K12318
Metabolism	Glycan biosynthesis and metabolism	Glycosaminoglycan biosynthesis - chondroitin sulfate / dermatan sulfate	4	20	0.00182844	0.0279892	ko00532	GDR1_Gene002067(CHPF);ncbi_109396470(DSEL);ncbi_109396924(HS3SA);ncbi_109375394(C1GLC)	K00747+K01794+K08106+K13499
Organismal Systems	Endocrine system	PPAR signaling pathway	7	74	0.00382485	0.0520605	ko03320	ncbi_109379010(LUCI);ncbi_109380928(NOSTN);GDR1_Gene002465(PLIN1);ncbi_109382488(VIT1);ncbi_109384577(NHR44);ncbi_109385280(APOA1);ncbi_109396050(FCNV1)	K08749+K06086+K08768+K01059+K08530+K08757+K08767
Human Diseases	Cancer: specific types	Prostate cancer	8	94	0.00392416	0.0520605	ko05215	ncbi_109380372(SHKD);ncbi_109381815(Y9955);ncbi_109384898(SRY);ncbi_109387530(FLP1);ncbi_109388365(SHKB);ncbi_109390784(BOK);ncbi_109394938(MASP1);ncbi_109375002(RAF1)	K05087+K04363+K04491+K01110+K04361+K02161+K05450+K05089
Environmental Information Processing	Signaling molecules and interaction	Cell adhesion molecules	11	164	0.0050011	0.0622012	ko04514	ncbi_109383442(CLD3);ncbi_109385214(PHLD);ncbi_109388506(FSTL5);ncbi_109389219(CAD86);ncbi_109393093(CD22);ncbi_109394760(SLIT1);ncbi_109395020(IGS10);ncbi_109371892(NLHH);ncbi_109372022(TUTLA);ncbi_109373315(SDC3);ncbi_109375379(LAMB1)	K06087+K06585+K06775+K06736+K06735+K07377+K06547+K07378+K06771+K16336+K07522
Cellular Processes	Cell motility	Regulation of actin cytoskeleton	13	223	0.00767116	0.0845027	ko04810	GDR1_Gene000540(MYLK);ncbi_109394542(FGFH);ncbi_109381815(Y9955);GDR1_Gene002783(ITGA1);ncbi_109385214(PHLD);ncbi_109385723(ADSV);ncbi_109387357(TB15A);ncbi_109388365(SHKB);ncbi_109391467(HOME1);ncbi_109392844(FGF17);ncbi_109394938(MASP1);ncbi_109372157(FGF8);ncbi_109375002(RAF1)	K00907+K04358+K04363+K06480+K06585+K05768+K05764+K04361+K05746+K04358+K05450+K04358+K05089
Human Diseases	Endocrine and metabolic disease	AGE-RAGE signaling pathway in diabetic complications	8	106	0.0080681	0.0845027	ko04933	ncbi_109383910(SFTPD);ncbi_109383936(SFTPD);ncbi_109384506(KIT);ncbi_109390784(BOK);ncbi_109371948(COAA1);ncbi_109372698(C1QA);ncbi_109380289(CIPKO);ncbi_109387670(BAR3)	K06237+K06237+K04447+K02161+K06236+K19720+K02677+K05449
Human Diseases	Infectious disease: parasitic	Amoebiasis	8	106	0.0080681	0.0845027	ko05146	ncbi_109383910(SFTPD);ncbi_109383936(SFTPD);ncbi_109395478(NCAM1);ncbi_109371948(COAA1);ncbi_109372668(M12);ncbi_109372698(C1QA);ncbi_109375466(TPM4);ncbi_109380289(CIPKO)	K06237+K06237+K04386+K06236+K05636+K19720+K05637+K02677
Environmental Information Processing	Signal transduction	TGF-beta signaling pathway	7	86	0.00869525	0.0865177	ko04350	ncbi_109394466(WIF1);GDR1_Gene001400(Bmpr2);ncbi_109385323(NTRK3);ncbi_109388785(TSP4);ncbi_109376789(FLII);ncbi_109395506(INHA);ncbi_109395581(DAND5)	K06825+K04671+K13578+K19559+K04660+K16620+K19558
Organismal Systems	Environmental adaptation	Thermogenesis	5	48	0.00939421	0.0890213	ko04714	GDR1_Gene002465(PLIN1);GDR1_Gene000005(MT-CO1);GDR1_Gene000007(MT-CO3);GDR1_Gene000006(MT-CO2);GDR1_Gene000010(MT-CYB)	K08768+K02256+K02262+K02261+K00412
Human Diseases	Cancer: specific types	Glioma	6	72	0.0132527	0.119877	ko05214	ncbi_109380372(SHKD);ncbi_109381815(Y9955);ncbi_109387530(FLP1);ncbi_109388365(SHKB);ncbi_109375002(RAF1);ncbi_109380289(CIPKO)	K05087+K04363+K01110+K04361+K05089+K02677
Cellular Processes	Cellular community - eukaryotes	Adherens junction	6	77	0.0179989	0.15573	ko04520	ncbi_109380372(SHKD);ncbi_109380376(CAR14);ncbi_109380928(NOSTN);ncbi_109384898(SRY);ncbi_109388150(SYJ2B);ncbi_109388365(SHKB)	K05087+K05701+K06086+K04491+K04237+K04361
Environmental Information Processing	Signal transduction	Phospholipase D signaling pathway	9	151	0.0217417	0.173882	ko04072	ncbi_109381815(Y9955);ncbi_109382141(PPC1A);ncbi_109388365(SHKB);ncbi_109388735(RGL1);ncbi_109394938(MASP1);ncbi_109375002(RAF1);ncbi_109375976(GCY33);ncbi_109380289(CIPKO);ncbi_109376220(SCF)	K04363+K01080+K04361+K04351+K05450+K05089+K08042+K02677+K05461
Human Diseases	Cancer: overview	Choline metabolism in cancer	7	103	0.0218445	0.173882	ko05231	ncbi_109381815(Y9955);ncbi_109382141(PPC1A);ncbi_109388365(SHKB);ncbi_109394938(MASP1);ncbi_109375002(RAF1);ncbi_109380289(CIPKO);ncbi_109394016(SV2B)	K04363+K01080+K04361+K05450+K05089+K02677+K08200
Environmental Information Processing	Signaling molecules and interaction	Viral protein interaction with cytokine and cytokine receptor	1	1	0.0272009	0.205023	ko04061	ncbi_109388914(IL34)	K22633
Cellular Processes	Cellular community - eukaryotes	Tight junction	9	159	0.0291537	0.205023	ko04530	ncbi_109380376(CAR14);ncbi_109383442(CLD3);ncbi_109387530(FLP1);ncbi_109387882(INAD);ncbi_109388150(SYJ2B);ncbi_109390692(MYSP);ncbi_109393093(CD22);ncbi_109376868(SYNP2);ncbi_109380289(CIPKO)	K05701+K06087+K01110+K05631+K04237+K21110+K06735+K21112+K02677
Metabolism	Nucleotide metabolism	Purine metabolism	10	186	0.0301811	0.205023	ko00230	ncbi_109379929(ADDL);ncbi_109384948(KAD);ncbi_109387536(SAT);ncbi_109392611(PDE2);ncbi_109373922(PDE4);ncbi_109374306(PDE2);ncbi_109375976(GCY33);ncbi_109385638(PDE6);ncbi_109393835(ENDOU);ncbi_109371447(CYAA)	K01488+K00939+K13811+K13755+K18438+K13755+K08042+K18436+K01513+K12318
Organismal Systems	Immune system	Hematopoietic cell lineage	6	87	0.030736	0.205023	ko04640	loci002384(ANPEP);GDR1_Gene002783(ITGA1);ncbi_109395478(NCAM1);ncbi_109371584(CSF1);ncbi_109387835(IL7);ncbi_109376220(SCF)	K11140+K06480+K04386+K05453+K05431+K05461
Organismal Systems	Excretory system	Endocrine and other factor-regulated calcium reabsorption	4	44	0.030908	0.205023	ko04961	ncbi_109377934(GP126);ncbi_109380859(NH121);ncbi_109372509(NHR20);ncbi_109380289(CIPKO)	K04585+K08550+K08539+K02677
Organismal Systems	Circulatory system	Cardiac muscle contraction	6	92	0.0388818	0.230935	ko04260	ncbi_109388950(CTSR4);ncbi_109377781(ASPH);GDR1_Gene000005(MT-CO1);GDR1_Gene000007(MT-CO3);GDR1_Gene000006(MT-CO2);GDR1_Gene000010(MT-CYB)	K04850+K00476+K02256+K02262+K02261+K00412
Human Diseases	Substance dependence	Morphine addiction	6	92	0.0388818	0.230935	ko05032	ncbi_109392611(PDE2);ncbi_109373922(PDE4);ncbi_109374306(PDE2);ncbi_109375976(GCY33);ncbi_109380289(CIPKO);ncbi_109385638(PDE6)	K13755+K18438+K13755+K08042+K02677+K18436
Organismal Systems	Development and regeneration	Dorso-ventral axis formation	3	28	0.0394275	0.230935	ko04320	ncbi_109388365(SHKB);ncbi_109392084(SPI1);ncbi_109372834(DAZP1)	K04361+K02678+K02602
Environmental Information Processing	Signal transduction	Calcium signaling pathway	10	195	0.039788	0.230935	ko04020	GDR1_Gene000540(MYLK);ncbi_109381815(Y9955);ncbi_109388365(SHKB);ncbi_109388950(CTSR4);ncbi_109392611(PDE2);ncbi_109374306(PDE2);ncbi_109375002(RAF1);ncbi_109375976(GCY33);ncbi_109377781(ASPH);ncbi_109380289(CIPKO)	K00907+K04363+K04361+K04850+K13755+K13755+K05089+K08042+K00476+K02677
Environmental Information Processing	Signal transduction	Apelin signaling pathway	2	12	0.0406167	0.230935	ko04371	GDR1_Gene000540(MYLK);GDR1_Gene002465(PLIN1)	K00907+K08768
Environmental Information Processing	Membrane transport	ABC transporters	4	49	0.0434858	0.238648	ko02010	ncbi_109371352(ECFA2);ncbi_109380265(POTA);ncbi_109371346(TAGH);ncbi_109375146(METN)	K05649+K05650+K05651+K05033
Human Diseases	Cancer: specific types	Small cell lung cancer	6	95	0.0443718	0.238648	ko05222	ncbi_109383910(SFTPD);ncbi_109383936(SFTPD);ncbi_109387530(FLP1);ncbi_109390784(BOK);ncbi_109372668(M12);ncbi_109375466(TPM4)	K06237+K06237+K01110+K02161+K05636+K05637
Human Diseases	Cardiovascular disease	Arrhythmogenic right ventricular cardiomyopathy	5	74	0.0504255	0.26407	ko05412	GDR1_Gene002783(ITGA1);ncbi_109384898(SRY);ncbi_109385214(PHLD);ncbi_109388950(CTSR4);ncbi_109389219(CAD86)	K06480+K04491+K06585+K04850+K06736
Organismal Systems	Circulatory system	Vascular smooth muscle contraction	7	129	0.0616478	0.314562	ko04270	GDR1_Gene000540(MYLK);ncbi_109387521(AAPK1);ncbi_109388950(CTSR4);ncbi_109375976(GCY33);ncbi_109375088(RAMP2);ncbi_109380289(CIPKO);ncbi_109371447(CYAA)	K00907+K07376+K04850+K08042+K08447+K02677+K12318
Organismal Systems	Digestive system	Salivary secretion	5	80	0.0662217	0.329453	ko04970	ncbi_109387521(AAPK1);ncbi_109375976(GCY33);ncbi_109377521(KNG1);ncbi_109380289(CIPKO);ncbi_109371447(CYAA)	K07376+K08042+K13899+K02677+K12318
Organismal Systems	Environmental adaptation	Circadian rhythm - fly	1	3	0.0794134	0.385445	ko04711	ncbi_109392358(BATF3)	K09057
Organismal Systems	Nervous system	Long-term depression	4	62	0.0876516	0.411454	ko04730	ncbi_109380372(SHKD);ncbi_109387521(AAPK1);ncbi_109380289(CIPKO);ncbi_109371447(CYAA)	K05087+K07376+K02677+K12318
Environmental Information Processing	Signal transduction	HIF-1 signaling pathway	6	115	0.0929471	0.411454	ko04066	ncbi_109380372(SHKD);ncbi_109384341(FCNV1);ncbi_109388365(SHKB);ncbi_109390784(BOK);ncbi_109375006(FCNV1);ncbi_109380289(CIPKO)	K05087+K05467+K04361+K02161+K05465+K02677
Organismal Systems	Immune system	Platelet activation	6	115	0.0929471	0.411454	ko04611	GDR1_Gene000540(MYLK);ncbi_109387521(AAPK1);ncbi_109371948(COAA1);ncbi_109372698(C1QA);ncbi_109375976(GCY33);ncbi_109371447(CYAA)	K00907+K07376+K06236+K19720+K08042+K12318
Metabolism	Metabolism of cofactors and vitamins	Pantothenate and CoA biosynthesis	2	19	0.0930423	0.411454	ko00770	ncbi_109386016(PYRD);ncbi_109393835(ENDOU)	K00207+K01513
Environmental Information Processing	Signal transduction	Hippo signaling pathway	7	145	0.099995	0.414336	ko04390	GDR1_Gene001400(Bmpr2);ncbi_109384898(SRY);ncbi_109385323(NTRK3);ncbi_109388150(SYJ2B);ncbi_109390491(NHRF1);ncbi_109393834(WISP2);ncbi_109395506(INHA)	K04671+K04491+K13578+K04237+K24050+K06827+K16620
Human Diseases	Cancer: overview	Central carbon metabolism in cancer	4	65	0.100076	0.414336	ko05230	ncbi_109381815(Y9955);ncbi_109387530(FLP1);ncbi_109388365(SHKB);ncbi_109375002(RAF1)	K04363+K01110+K04361+K05089
Organismal Systems	Immune system	Fc gamma R-mediated phagocytosis	5	91	0.101512	0.414336	ko04666	ncbi_109382141(PPC1A);ncbi_109384678(KRAC);ncbi_109385723(ADSV);ncbi_109380289(CIPKO);ncbi_109384766(MARCS)	K01080+K12559+K05768+K02677+K12561
Organismal Systems	Immune system	Leukocyte transendothelial migration	6	118	0.102023	0.414336	ko04670	ncbi_109383442(CLD3);ncbi_109388735(RGL1);ncbi_109393093(CD22);GDR1_Gene008168(USP2);ncbi_109395869(SDF1);ncbi_109380289(CIPKO)	K06087+K04351+K06735+K06514+K10031+K02677
Organismal Systems	Endocrine system	Renin secretion	4	67	0.108788	0.432976	ko04924	ncbi_109388950(CTSR4);ncbi_109392611(PDE2);ncbi_109374306(PDE2);ncbi_109371447(CYAA)	K04850+K13755+K13755+K12318
Organismal Systems	Endocrine system	Ovarian steroidogenesis	3	44	0.116866	0.456006	ko04913	ncbi_109380372(SHKD);ncbi_109375976(GCY33);ncbi_109395506(INHA)	K05087+K08042+K16620
Organismal Systems	Digestive system	Vitamin digestion and absorption	2	22	0.119304	0.456566	ko04977	ncbi_109380465(PUTP);ncbi_109385280(APOA1)	K14386+K08757
Organismal Systems	Endocrine system	Growth hormone synthesis, secretion and action	1	5	0.128837	0.476666	ko04935	GDR1_Gene011078(GHR)	K05080
Environmental Information Processing	Signal transduction	JAK-STAT signaling pathway	7	155	0.129347	0.476666	ko04630	ncbi_109384506(KIT);ncbi_109387058(L1CAM);ncbi_109387069(LEPR);ncbi_109390784(BOK);GDR1_Gene011078(GHR);ncbi_109384955(IL27B);ncbi_109387835(IL7)	K04447+K05058+K05057+K02161+K05080+K05062+K05431
Metabolism	Global and overview maps	Metabolic pathways	8	186	0.134105	0.483612	ko01100	GDR1_Gene002067(CHPF);loci002384(ANPEP);ncbi_109381787(APBB3);ncbi_109389147(FBRS);GDR1_Gene000005(MT-CO1);GDR1_Gene000007(MT-CO3);GDR1_Gene000006(MT-CO2);GDR1_Gene000010(MT-CYB)	K00747+K11140+K11433+K11433+K02256+K02262+K02261+K00412
Organismal Systems	Environmental adaptation	Circadian entrainment	5	100	0.136092	0.483612	ko04713	ncbi_109387521(AAPK1);ncbi_109388950(CTSR4);ncbi_109375976(GCY33);ncbi_109380289(CIPKO);ncbi_109371447(CYAA)	K07376+K04850+K08042+K02677+K12318
Organismal Systems	Immune system	Complement and coagulation cascades	4	75	0.146791	0.507066	ko04610	ncbi_109380456(LYAM1);GDR1_Gene001969(CFHR3);ncbi_109375938(DNER);ncbi_109379435(VSP2)	K04004+K23815+K03908+K01333
Metabolism	Lipid metabolism	Sphingolipid metabolism	3	49	0.147788	0.507066	ko00600	ncbi_109382141(PPC1A);ncbi_109391488(ACASE);ncbi_109396189(DS1P1)	K01080+K01441+K04717
Organismal Systems	Sensory system	Taste transduction	4	79	0.167487	0.564914	ko04742	ncbi_109388950(CTSR4);ncbi_109392611(PDE2);ncbi_109374306(PDE2);ncbi_109375852(KCNKI)	K04850+K13755+K13755+K04916
Human Diseases	Cardiovascular disease	Fluid shear stress and atherosclerosis	1	7	0.175619	0.571038	ko05418	GDR1_Gene001400(Bmpr2)	K04671
Environmental Information Processing	Signal transduction	MAPK signaling pathway	10	262	0.176234	0.571038	ko04010	ncbi_109394542(FGFH);ncbi_109381815(Y9955);ncbi_109388365(SHKB);ncbi_109388799(KPCZ);ncbi_109388950(CTSR4);ncbi_109392844(FGF17);ncbi_109395478(NCAM1);ncbi_109372157(FGF8);ncbi_109375002(RAF1);ncbi_109380289(CIPKO)	K04358+K04363+K04361+K12362+K04850+K04358+K04386+K04358+K05089+K02677
Human Diseases	Cancer: overview	Proteoglycans in cancer	8	200	0.177911	0.571038	ko05205	ncbi_109380372(SHKD);ncbi_109380616(ANR39);ncbi_109380859(NH121);ncbi_109388365(SHKB);ncbi_109373315(SDC3);ncbi_109376789(FLII);ncbi_109376783(LRRN1);ncbi_109380289(CIPKO)	K05087+K10380+K08550+K04361+K16336+K04660+K08122+K02677
Cellular Processes	Cellular community - eukaryotes	Signaling pathways regulating pluripotency of stem cells	6	141	0.18555	0.584062	ko04550	GDR1_Gene001400(Bmpr2);ncbi_109380372(SHKD);ncbi_109384506(KIT);ncbi_109385323(NTRK3);ncbi_109387058(L1CAM);ncbi_109393184(GIS1)	K04671+K05087+K04447+K13578+K05058+K11478
Human Diseases	Cancer: overview	Transcriptional misregulation in cancer	7	172	0.187839	0.584062	ko05202	ncbi_109371168(ZN283);ncbi_109380372(SHKD);ncbi_109382927(RUNT);ncbi_109384577(NHR44);ncbi_109376325(ZG20);ncbi_109381670(HMGA1);ncbi_109391240(RUNX2)	K15618+K05087+K09278+K08530+K10055+K09283+K08367
Environmental Information Processing	Signal transduction	Hippo signaling pathway - fly	1	8	0.198064	0.590664	ko04391	ncbi_109390491(NHRF1)	K24050
Organismal Systems	Nervous system	GABAergic synapse	4	85	0.200301	0.590664	ko04727	ncbi_109388401(ANTL3);ncbi_109388950(CTSR4);ncbi_109375976(GCY33);ncbi_109380289(CIPKO)	K14207+K04850+K08042+K02677
Human Diseases	Cardiovascular disease	Dilated cardiomyopathy	4	85	0.200301	0.590664	ko05414	GDR1_Gene002783(ITGA1);ncbi_109385214(PHLD);ncbi_109388950(CTSR4);ncbi_109375976(GCY33)	K06480+K06585+K04850+K08042
Organismal Systems	Endocrine system	Regulation of lipolysis in adipocytes	3	57	0.201835	0.590664	ko04923	GDR1_Gene002465(PLIN1);ncbi_109387521(AAPK1);ncbi_109375976(GCY33)	K08768+K07376+K08042
Human Diseases	Cancer: specific types	Endometrial cancer	3	58	0.208898	0.602474	ko05213	ncbi_109384898(SRY);ncbi_109387530(FLP1);ncbi_109388365(SHKB)	K04491+K01110+K04361
Organismal Systems	Nervous system	Cholinergic synapse	5	117	0.213053	0.605153	ko04725	ncbi_109384506(KIT);ncbi_109388950(CTSR4);ncbi_109390784(BOK);ncbi_109375976(GCY33);ncbi_109380289(CIPKO)	K04447+K04850+K02161+K08042+K02677
Metabolism	Carbohydrate metabolism	Fructose and mannose metabolism	2	32	0.215909	0.605153	ko00051	ncbi_109394032(UXS1);ncbi_109396962(GPMA)	K01711+K19028
Environmental Information Processing	Signal transduction	Sphingolipid signaling pathway	5	120	0.227896	0.610229	ko04071	ncbi_109387530(FLP1);ncbi_109390784(BOK);ncbi_109380289(CIPKO);ncbi_109391488(ACASE);ncbi_109396189(DS1P1)	K01110+K02161+K02677+K01441+K04717
Organismal Systems	Endocrine system	Insulin secretion	4	90	0.228994	0.610229	ko04911	ncbi_109388735(RGL1);ncbi_109388950(CTSR4);ncbi_109375976(GCY33);ncbi_109380289(CIPKO)	K04351+K04850+K08042+K02677
Human Diseases	Cancer: specific types	Acute myeloid leukemia	3	61	0.2304	0.610229	ko05221	ncbi_109384898(SRY);ncbi_109376325(ZG20);ncbi_109391240(RUNX2)	K04491+K10055+K08367
Metabolism	Xenobiotics biodegradation and metabolism	Drug metabolism - other enzymes	2	34	0.236119	0.610229	ko00983	ncbi_109386016(PYRD);ncbi_109396624(TRPD)	K00207+K00758
Human Diseases	Infectious disease: parasitic	African trypanosomiasis	2	34	0.236119	0.610229	ko05143	ncbi_109385280(APOA1);ncbi_109380289(CIPKO)	K08757+K02677
Human Diseases	Cancer: specific types	Thyroid cancer	2	34	0.236119	0.610229	ko05216	ncbi_109384577(NHR44);ncbi_109384898(SRY)	K08530+K04491
Metabolism	Energy metabolism	Sulfur metabolism	1	10	0.241146	0.61523	ko00920	ncbi_109387536(SAT)	K13811
Organismal Systems	Endocrine system	GnRH signaling pathway	4	95	0.258642	0.643224	ko04912	ncbi_109388365(SHKB);ncbi_109388950(CTSR4);ncbi_109375976(GCY33);ncbi_109380289(CIPKO)	K04361+K04850+K08042+K02677
Human Diseases	Neurodegenerative disease	Alzheimer disease	8	223	0.261239	0.643224	ko05010	ncbi_109382488(VIT1);ncbi_109388950(CTSR4);ncbi_109393097(VKT6);ncbi_109372815(APOA1);GDR1_Gene000005(MT-CO1);GDR1_Gene000007(MT-CO3);GDR1_Gene000006(MT-CO2);GDR1_Gene000010(MT-CYB)	K01059+K04850+K04520+K04524+K02256+K02262+K02261+K00412
Human Diseases	Infectious disease: bacterial	Yersinia infection	1	11	0.261815	0.643224	ko05135	ncbi_109381369(CD2AP)	K23471
Organismal Systems	Endocrine system	Oxytocin signaling pathway	6	161	0.273931	0.664783	ko04921	GDR1_Gene000540(MYLK);ncbi_109388365(SHKB);ncbi_109388950(CTSR4);ncbi_109375976(GCY33);ncbi_109380289(CIPKO);ncbi_109371447(CYAA)	K00907+K04361+K04850+K08042+K02677+K12318
Human Diseases	Cancer: specific types	Colorectal cancer	3	70	0.296837	0.711693	ko05210	ncbi_109384898(SRY);ncbi_109390784(BOK);ncbi_109395810(PRTGB)	K04491+K02161+K06765
Organismal Systems	Endocrine system	Melanogenesis	4	102	0.301285	0.713759	ko04916	ncbi_109384898(SRY);ncbi_109375976(GCY33);ncbi_109380289(CIPKO);ncbi_109376220(SCF)	K04491+K08042+K02677+K05461
Organismal Systems	Digestive system	Fat digestion and absorption	2	41	0.307198	0.719206	ko04975	ncbi_109382141(PPC1A);ncbi_109385280(APOA1)	K01080+K08757
Organismal Systems	Endocrine system	Adipocytokine signaling pathway	3	75	0.334316	0.747483	ko04920	ncbi_109381233(TNR8);ncbi_109384506(KIT);ncbi_109384955(IL27B)	K05141+K04447+K05062
Metabolism	Amino acid metabolism	Cysteine and methionine metabolism	2	44	0.337382	0.747483	ko00270	ncbi_109384636(SAHH);ncbi_109396353(GSH1)	K01251+K11204
Human Diseases	Cancer: specific types	Bladder cancer	2	44	0.337382	0.747483	ko05219	ncbi_109388365(SHKB);ncbi_109396624(TRPD)	K04361+K00758
Organismal Systems	Endocrine system	Estrogen signaling pathway	4	108	0.338451	0.747483	ko04915	ncbi_109380859(NH121);ncbi_109388365(SHKB);ncbi_109395977(CHIP);ncbi_109375976(GCY33)	K08550+K04361+K09571+K08042
Genetic Information Processing	Translation	Ribosome	7	209	0.341733	0.747483	ko03010	ncbi_109387905(RL35A);ncbi_109380527(RL37A);ncbi_109380656(RL14);ncbi_109383842(UAPC);ncbi_109393288(RS14Z);ncbi_109396098(RS28);ncbi_109372151(RL7A)	K02917+K02921+K02894+K02877+K02980+K02979+K02951
Organismal Systems	Digestive system	Gastric acid secretion	3	76	0.341814	0.747483	ko04971	GDR1_Gene000540(MYLK);ncbi_109375976(GCY33);ncbi_109380289(CIPKO)	K00907+K08042+K02677
Metabolism	Metabolism of other amino acids	Selenocompound metabolism	1	16	0.357053	0.748427	ko00450	ncbi_109387536(SAT)	K13811
Metabolism	Glycan biosynthesis and metabolism	Glycosphingolipid biosynthesis - ganglio series	1	16	0.357053	0.748427	ko00604	ncbi_109383481(SIA7B)	K03373
Metabolism	Energy metabolism	Nitrogen metabolism	1	16	0.357053	0.748427	ko00910	ncbi_109392565(MAP1)	K01672
Organismal Systems	Digestive system	Mineral absorption	2	46	0.357289	0.748427	ko04978	ncbi_109387013(TRPC6);ncbi_109372509(NHR20)	K04981+K08539
Metabolism	Metabolism of other amino acids	Glutathione metabolism	2	48	0.37698	0.781447	ko00480	loci002384(ANPEP);ncbi_109396353(GSH1)	K11140+K11204
Human Diseases	Cardiovascular disease	Hypertrophic cardiomyopathy	3	83	0.393992	0.796841	ko05410	GDR1_Gene002783(ITGA1);ncbi_109385214(PHLD);ncbi_109388950(CTSR4)	K06480+K06585+K04850
Organismal Systems	Nervous system	Glutamatergic synapse	4	117	0.394408	0.796841	ko04724	ncbi_109388401(ANTL3);ncbi_109388950(CTSR4);ncbi_109375976(GCY33);ncbi_109380289(CIPKO)	K14207+K04850+K08042+K02677
Human Diseases	Neurodegenerative disease	Amyotrophic lateral sclerosis	2	50	0.396419	0.796841	ko05014	ncbi_109381233(TNR8);ncbi_109390784(BOK)	K05141+K02161
Environmental Information Processing	Signal transduction	mTOR signaling pathway	3	84	0.401373	0.798733	ko04150	ncbi_109382535(IML1);ncbi_109387530(FLP1);ncbi_109380289(CIPKO)	K20402+K01110+K02677
Organismal Systems	Endocrine system	Aldosterone synthesis and secretion	3	86	0.416059	0.815346	ko04925	ncbi_109388950(CTSR4);ncbi_109375976(GCY33);ncbi_109380289(CIPKO)	K04850+K08042+K02677
Environmental Information Processing	Signal transduction	AMPK signaling pathway	4	122	0.425243	0.815346	ko04152	ncbi_109380372(SHKD);ncbi_109384577(NHR44);ncbi_109396962(GPMA);ncbi_109384955(IL27B)	K05087+K08530+K19028+K05062
Human Diseases	Infectious disease: bacterial	Salmonella infection	4	123	0.431368	0.815346	ko05132	ncbi_109380376(CAR14);ncbi_109384227(PRAX);ncbi_109390835(GSDMB);ncbi_109374394(S100G)	K05701+K23934+K20917+K17274
Human Diseases	Cancer: specific types	Basal cell carcinoma	2	54	0.434427	0.815346	ko05217	ncbi_109384898(SRY);ncbi_109393118(DHGB)	K04491+K06231
Organismal Systems	Circulatory system	Adrenergic signaling in cardiomyocytes	5	159	0.43586	0.815346	ko04261	ncbi_109388735(RGL1);ncbi_109388950(CTSR4);ncbi_109390784(BOK);ncbi_109375976(GCY33);ncbi_109380289(CIPKO)	K04351+K04850+K02161+K08042+K02677
Organismal Systems	Endocrine system	Progesterone-mediated oocyte maturation	3	89	0.437866	0.815346	ko04914	ncbi_109380372(SHKD);ncbi_109372834(DAZP1);ncbi_109375976(GCY33)	K05087+K02602+K08042
Human Diseases	Infectious disease: viral	Human papillomavirus infection	1	21	0.440056	0.815346	ko05165	GDR1_Gene002783(ITGA1)	K06480
Environmental Information Processing	Signal transduction	Hedgehog signaling pathway	2	55	0.443731	0.815346	ko04340	ncbi_109387980(JAM1);ncbi_109393118(DHGB)	K20020+K06231
Human Diseases	Endocrine and metabolic disease	Non-alcoholic fatty liver disease	5	161	0.446597	0.815346	ko04932	GDR1_Gene000005(MT-CO1);GDR1_Gene000007(MT-CO3);GDR1_Gene000006(MT-CO2);GDR1_Gene000010(MT-CYB);ncbi_109384955(IL27B)	K02256+K02262+K02261+K00412+K05062
Organismal Systems	Excretory system	Proximal tubule bicarbonate reclamation	1	22	0.45533	0.823734	ko04964	GDR1_Gene008091(Slc4a4)	K13575
Environmental Information Processing	Signal transduction	ErbB signaling pathway	3	94	0.473501	0.84131	ko04012	ncbi_109382960(TITIN);ncbi_109388365(SHKB);ncbi_109380289(CIPKO)	K05455+K04361+K02677
Environmental Information Processing	Signal transduction	NF-kappa B signaling pathway	3	94	0.473501	0.84131	ko04064	ncbi_109390784(BOK);ncbi_109395478(NCAM1);ncbi_109395869(SDF1)	K02161+K04386+K10031
Organismal Systems	Digestive system	Pancreatic secretion	3	95	0.480507	0.843534	ko04972	GDR1_Gene008091(Slc4a4);ncbi_109375976(GCY33);ncbi_109380289(CIPKO)	K13575+K08042+K02677
Human Diseases	Infectious disease: parasitic	Toxoplasmosis	4	132	0.485583	0.843534	ko05145	ncbi_109384506(KIT);ncbi_109390784(BOK);ncbi_109372668(M12);ncbi_109375466(TPM4)	K04447+K02161+K05636+K05637
Human Diseases	Immune disease	Rheumatoid arthritis	3	96	0.48747	0.843534	ko05323	ncbi_109395869(SDF1);ncbi_109371584(CSF1);ncbi_109375006(FCNV1)	K10031+K05453+K05465
Environmental Information Processing	Signal transduction	cGMP-PKG signaling pathway	5	171	0.499401	0.850369	ko04022	GDR1_Gene000540(MYLK);ncbi_109387521(AAPK1);ncbi_109388950(CTSR4);ncbi_109375976(GCY33);ncbi_109371447(CYAA)	K00907+K07376+K04850+K08042+K12318
Metabolism	Lipid metabolism	Glycerolipid metabolism	2	62	0.506364	0.850369	ko00561	ncbi_109382141(PPC1A);ncbi_109382488(VIT1)	K01080+K01059
Human Diseases	Cancer: specific types	Non-small cell lung cancer	2	62	0.506364	0.850369	ko05223	ncbi_109388365(SHKB);ncbi_109380289(CIPKO)	K04361+K02677
Organismal Systems	Endocrine system	Renin-angiotensin system	1	26	0.51239	0.850369	ko04614	loci002384(ANPEP)	K11140
Environmental Information Processing	Signal transduction	FoxO signaling pathway	4	138	0.52057	0.850369	ko04068	ncbi_109371168(ZN283);ncbi_109380372(SHKD);ncbi_109387530(FLP1);ncbi_109388365(SHKB)	K15618+K05087+K01110+K04361
Organismal Systems	Aging	Longevity regulating pathway	3	101	0.521586	0.850369	ko04211	ncbi_109380372(SHKD);ncbi_109384577(NHR44);ncbi_109375976(GCY33)	K05087+K08530+K08042
Human Diseases	Infectious disease: bacterial	Staphylococcus aureus infection	2	64	0.523407	0.850369	ko05150	ncbi_109380456(LYAM1);ncbi_109379435(VSP2)	K04004+K01333
Organismal Systems	Sensory system	Inflammatory mediator regulation of TRP channels	3	103	0.534886	0.850369	ko04750	ncbi_109395478(NCAM1);ncbi_109375976(GCY33);ncbi_109380289(CIPKO)	K04386+K08042+K02677
Metabolism	Lipid metabolism	Arachidonic acid metabolism	2	66	0.540053	0.850369	ko00590	ncbi_109382064(VNS1);ncbi_109381877(CP9C1)	K01830+K01831
Human Diseases	Substance dependence	Amphetamine addiction	2	66	0.540053	0.850369	ko05031	ncbi_109388950(CTSR4);ncbi_109380289(CIPKO)	K04850+K02677
Organismal Systems	Aging	Longevity regulating pathway - multiple species	2	67	0.548225	0.850369	ko04213	ncbi_109380372(SHKD);ncbi_109375976(GCY33)	K05087+K08042
Organismal Systems	Nervous system	Long-term potentiation	2	67	0.548225	0.850369	ko04720	ncbi_109388950(CTSR4);ncbi_109380289(CIPKO)	K04850+K02677
Environmental Information Processing	Signal transduction	Wnt signaling pathway	4	143	0.548856	0.850369	ko04310	ncbi_109381994(CBPZ);ncbi_109384898(SRY);ncbi_109380289(CIPKO);ncbi_109393789(FH7)	K02176+K04491+K02677+K04512
Organismal Systems	Environmental adaptation	Circadian rhythm	1	29	0.551244	0.850369	ko04710	ncbi_109395482(PER2)	K09026
Environmental Information Processing	Signal transduction	Phosphatidylinositol signaling system	3	107	0.56085	0.854731	ko04070	ncbi_109387530(FLP1);ncbi_109380289(CIPKO);ncbi_109371228(ATM)	K01110+K02677+K00923
Organismal Systems	Digestive system	Bile secretion	2	70	0.572129	0.854731	ko04976	GDR1_Gene008091(Slc4a4);ncbi_109375976(GCY33)	K13575+K08042
Metabolism	Metabolism of cofactors and vitamins	Porphyrin metabolism	1	31	0.57542	0.854731	ko00860	ncbi_109375356(FA5)	K13624
Cellular Processes	Cell growth and death	Oocyte meiosis	3	111	0.585928	0.854731	ko04114	ncbi_109380372(SHKD);ncbi_109372834(DAZP1);ncbi_109375976(GCY33)	K05087+K02602+K08042
Organismal Systems	Immune system	NOD-like receptor signaling pathway	2	73	0.595107	0.854731	ko04621	ncbi_109385418(CO6A4);ncbi_109390835(GSDMB)	K20909+K20917
Organismal Systems	Endocrine system	Thyroid hormone synthesis	2	73	0.595107	0.854731	ko04918	ncbi_109375976(GCY33);ncbi_109380289(CIPKO)	K08042+K02677
Human Diseases	Infectious disease: bacterial	Pathogenic Escherichia coli infection	1	33	0.598299	0.854731	ko05130	ncbi_109393282(ASPM)	K10356
Human Diseases	Neurodegenerative disease	Huntington disease	6	230	0.600198	0.854731	ko05016	ncbi_109384577(NHR44);ncbi_109390743(DCTN2);GDR1_Gene000005(MT-CO1);GDR1_Gene000007(MT-CO3);GDR1_Gene000006(MT-CO2);GDR1_Gene000010(MT-CYB)	K08530+K10424+K02256+K02262+K02261+K00412
Organismal Systems	Nervous system	Retrograde endocannabinoid signaling	3	114	0.604131	0.854731	ko04723	ncbi_109388950(CTSR4);ncbi_109375976(GCY33);ncbi_109380289(CIPKO)	K04850+K08042+K02677
Human Diseases	Endocrine and metabolic disease	Insulin resistance	3	114	0.604131	0.854731	ko04931	ncbi_109379010(LUCI);ncbi_109387530(FLP1);ncbi_109374247(TBC15)	K08749+K01110+K17902
Metabolism	Metabolism of other amino acids	beta-Alanine metabolism	1	34	0.609274	0.854731	ko00410	ncbi_109386016(PYRD)	K00207
Metabolism	Metabolism of cofactors and vitamins	Nicotinate and nicotinamide metabolism	1	34	0.609274	0.854731	ko00760	ncbi_109393835(ENDOU)	K01513
Organismal Systems	Endocrine system	Prolactin signaling pathway	2	75	0.609909	0.854731	ko04917	ncbi_109380859(NH121);ncbi_109384506(KIT)	K08550+K04447
Metabolism	Energy metabolism	Oxidative phosphorylation	4	158	0.62814	0.866455	ko00190	GDR1_Gene000005(MT-CO1);GDR1_Gene000007(MT-CO3);GDR1_Gene000006(MT-CO2);GDR1_Gene000010(MT-CYB)	K02256+K02262+K02261+K00412
Genetic Information Processing	Replication and repair	Homologous recombination	1	36	0.630337	0.866455	ko03440	ncbi_109382097(RADB)	K10869
Metabolism	Carbohydrate metabolism	Inositol phosphate metabolism	2	78	0.631337	0.866455	ko00562	ncbi_109387530(FLP1);ncbi_109371228(ATM)	K01110+K00923
Organismal Systems	Endocrine system	Thyroid hormone signaling pathway	3	120	0.638933	0.868481	ko04919	ncbi_109380859(NH121);ncbi_109374247(TBC15);ncbi_109380289(CIPKO)	K08550+K17902+K02677
Organismal Systems	Nervous system	Serotonergic synapse	3	121	0.644521	0.868481	ko04726	ncbi_109388950(CTSR4);ncbi_109393097(VKT6);ncbi_109380289(CIPKO)	K04850+K04520+K02677
Human Diseases	Neurodegenerative disease	Parkinson disease	4	162	0.647733	0.868481	ko05012	GDR1_Gene000005(MT-CO1);GDR1_Gene000007(MT-CO3);GDR1_Gene000006(MT-CO2);GDR1_Gene000010(MT-CYB)	K02256+K02262+K02261+K00412
Human Diseases	Immune disease	Primary immunodeficiency	1	38	0.65027	0.868481	ko05340	ncbi_109379929(ADDL)	K01488
Organismal Systems	Development and regeneration	Osteoclast differentiation	3	126	0.671551	0.890924	ko04380	ncbi_109384577(NHR44);ncbi_109395478(NCAM1);ncbi_109371584(CSF1)	K08530+K04386+K05453
Organismal Systems	Excretory system	Aldosterone-regulated sodium reabsorption	1	41	0.678181	0.893762	ko04960	ncbi_109380289(CIPKO)	K02677
Organismal Systems	Excretory system	Vasopressin-regulated water reabsorption	1	43	0.695546	0.909553	ko04962	ncbi_109390743(DCTN2)	K10424
Organismal Systems	Immune system	Chemokine signaling pathway	4	174	0.702348	0.909553	ko04062	ncbi_109384506(KIT);ncbi_109388150(SYJ2B);ncbi_109395869(SDF1);ncbi_109375976(GCY33)	K04447+K04237+K10031+K08042
Metabolism	Carbohydrate metabolism	Starch and sucrose metabolism	1	44	0.703875	0.909553	ko00500	ncbi_109393835(ENDOU)	K01513
Metabolism	Carbohydrate metabolism	Amino sugar and nucleotide sugar metabolism	1	46	0.71986	0.918283	ko00520	ncbi_109394032(UXS1)	K01711
Metabolism	Lipid metabolism	Ether lipid metabolism	1	46	0.71986	0.918283	ko00565	ncbi_109382141(PPC1A)	K01080
Human Diseases	Infectious disease: parasitic	Malaria	1	48	0.734986	0.92257	ko05144	ncbi_109373315(SDC3)	K16336
Human Diseases	Infectious disease: viral	Hepatitis B	3	140	0.739151	0.92257	ko05161	ncbi_109387530(FLP1);ncbi_109390784(BOK);ncbi_109380289(CIPKO)	K01110+K02161+K02677
Human Diseases	Endocrine and metabolic disease	Type II diabetes mellitus	1	49	0.742241	0.92257	ko04930	ncbi_109388950(CTSR4)	K04850
Environmental Information Processing	Signal transduction	Notch signaling pathway	1	50	0.749299	0.92257	ko04330	ncbi_109390552(MAML3)	K06061
Human Diseases	Infectious disease: bacterial	Tuberculosis	4	186	0.750633	0.92257	ko05152	ncbi_109384506(KIT);ncbi_109385115(SAPK1);ncbi_109390784(BOK);ncbi_109372509(NHR20)	K04447+K14958+K02161+K08539
Cellular Processes	Cell growth and death	Apoptosis	2	98	0.751313	0.92257	ko04210	ncbi_109390784(BOK);ncbi_109395478(NCAM1)	K02161+K04386
Cellular Processes	Transport and catabolism	Autophagy - animal	1	52	0.762842	0.92257	ko04140	ncbi_109382535(IML1)	K20402
Organismal Systems	Immune system	Intestinal immune network for IgA production	1	53	0.769338	0.92257	ko04672	ncbi_109395869(SDF1)	K10031
Organismal Systems	Endocrine system	Glucagon signaling pathway	2	102	0.770854	0.92257	ko04922	ncbi_109396962(GPMA);ncbi_109375976(GCY33)	K19028+K08042
Cellular Processes	Transport and catabolism	Endocytosis	6	278	0.774217	0.92257	ko04144	ncbi_109380372(SHKD);ncbi_109381815(Y9955);ncbi_109386273(RHG21);ncbi_109386632(RIT2);ncbi_109388150(SYJ2B);ncbi_109388365(SHKB)	K05087+K04363+K12494+K07891+K04237+K04361
Human Diseases	Infectious disease: viral	Human T-cell leukemia virus 1 infection	6	278	0.774217	0.92257	ko05166	ncbi_109381815(Y9955);ncbi_109388157(NPNT);ncbi_109392084(SPI1);ncbi_109395478(NCAM1);ncbi_109375002(RAF1);ncbi_109375976(GCY33)	K04363+K06724+K02678+K04386+K05089+K08042
Metabolism	Nucleotide metabolism	Pyrimidine metabolism	2	105	0.784624	0.929406	ko00240	ncbi_109386016(PYRD);ncbi_109396624(TRPD)	K00207+K00758
Environmental Information Processing	Signal transduction	TNF signaling pathway	2	110	0.805968	0.94904	ko04668	ncbi_109381233(TNR8);ncbi_109371584(CSF1)	K05141+K05453
Environmental Information Processing	Signal transduction	cAMP signaling pathway	4	204	0.811546	0.949986	ko04024	ncbi_109388735(RGL1);ncbi_109388950(CTSR4);ncbi_109393118(DHGB);ncbi_109375976(GCY33)	K04351+K04850+K06231+K08042
Environmental Information Processing	Signal transduction	VEGF signaling pathway	1	63	0.825311	0.96045	ko04370	ncbi_109380289(CIPKO)	K02677
Human Diseases	Cancer: specific types	Renal cell carcinoma	1	65	0.834765	0.965804	ko05211	ncbi_109389904(PER)	K09095
Organismal Systems	Immune system	Fc epsilon RI signaling pathway	1	70	0.85623	0.969451	ko04664	ncbi_109380289(CIPKO)	K02677
Human Diseases	Cancer: specific types	Pancreatic cancer	1	70	0.85623	0.969451	ko05212	ncbi_109388365(SHKB)	K04361
Cellular Processes	Cell growth and death	p53 signaling pathway	1	73	0.867753	0.969451	ko04115	ncbi_109387530(FLP1)	K01110
Human Diseases	Infectious disease: viral	Hepatitis C	2	129	0.870914	0.969451	ko05160	ncbi_109383442(CLD3);ncbi_109388365(SHKB)	K06087+K04361
Organismal Systems	Immune system	B cell receptor signaling pathway	1	75	0.874919	0.969451	ko04662	ncbi_109388799(KPCZ)	K12362
Human Diseases	Cardiovascular disease	Viral myocarditis	1	75	0.874919	0.969451	ko05416	ncbi_109391720(CNTN4)	K06788
Organismal Systems	Nervous system	Dopaminergic synapse	2	131	0.876447	0.969451	ko04728	ncbi_109388950(CTSR4);ncbi_109380289(CIPKO)	K04850+K02677
Human Diseases	Cancer: specific types	Chronic myeloid leukemia	1	77	0.881698	0.969451	ko05220	ncbi_109391240(RUNX2)	K08367
Metabolism	Amino acid metabolism	Lysine degradation	2	133	0.881762	0.969451	ko00310	ncbi_109381787(APBB3);ncbi_109389147(FBRS)	K11433+K11433
Human Diseases	Infectious disease: bacterial	Bacterial invasion of epithelial cells	1	83	0.899921	0.983979	ko05100	ncbi_109392739(GACR)	K13736
Human Diseases	Infectious disease: parasitic	Leishmaniasis	1	88	0.912952	0.989968	ko05140	ncbi_109384506(KIT)	K04447
Genetic Information Processing	Translation	mRNA surveillance pathway	1	89	0.915348	0.989968	ko03015	ncbi_109379752(PSPC1)	K14411
Organismal Systems	Immune system	Toll-like receptor signaling pathway	1	95	0.928406	0.998664	ko04620	ncbi_109396331(OSTP)	K06250
Metabolism	Lipid metabolism	Glycerophospholipid metabolism	1	100	0.937743	0.999824	ko00564	ncbi_109382141(PPC1A)	K01080
Human Diseases	Infectious disease: viral	Influenza A	2	169	0.947678	0.999824	ko05164	ncbi_109384506(KIT);ncbi_109380289(CIPKO)	K04447+K02677
Human Diseases	Infectious disease: viral	Measles	1	121	0.965417	0.999824	ko05162	ncbi_109384506(KIT)	K04447
Organismal Systems	Immune system	Natural killer cell mediated cytotoxicity	1	126	0.969942	0.999824	ko04650	ncbi_109380289(CIPKO)	K02677
Cellular Processes	Transport and catabolism	Lysosome	1	127	0.970774	0.999824	ko04142	ncbi_109372343(ASPR)	K12382
Organismal Systems	Nervous system	Neurotrophin signaling pathway	1	129	0.972369	0.999824	ko04722	ncbi_109390784(BOK)	K02161
Environmental Information Processing	Signaling molecules and interaction	Neuroactive ligand-receptor interaction	4	314	0.97452	0.999824	ko04080	ncbi_109377934(GP126);ncbi_109388150(SYJ2B);GDR1_Gene011078(GHR);ncbi_109384955(IL27B)	K04585+K04237+K05080+K05062
Organismal Systems	Endocrine system	Insulin signaling pathway	1	149	0.984251	0.999824	ko04910	ncbi_109380928(NOSTN)	K06086
Human Diseases	Substance dependence	Alcoholism	1	153	0.985928	0.999824	ko05034	GDR1_Gene003141(SLC29A1)	K15014
Genetic Information Processing	Folding, sorting and degradation	Protein processing in endoplasmic reticulum	1	175	0.992434	0.999824	ko04141	ncbi_109390784(BOK)	K02161
Human Diseases	Infectious disease: viral	Epstein-Barr virus infection	1	200	0.99627	0.999824	ko05169	ncbi_109390784(BOK)	K02161
Human Diseases	Cancer: overview	Viral carcinogenesis	1	204	0.99667	0.999824	ko05203	ncbi_109385723(ADSV)	K05768
Organismal Systems	Sensory system	Olfactory transduction	3	416	0.999339	0.999824	ko04740	ncbi_109387521(AAPK1);ncbi_109392611(PDE2);ncbi_109374306(PDE2)	K07376+K13755+K13755
Human Diseases	Infectious disease: viral	Herpes simplex virus 1 infection	1	307	0.999824	0.999824	ko05168	ncbi_109384506(KIT)	K04447
